# Supplementary material for: Tobramycin reduces key virulence determinants in the proteome of Pseudomonas aeruginosa outer membrane vesicles
Source: PLoS One. 2019 Jan 25;14(1):e0211290. doi: 10.1371/journal.pone.0211290 (PMC6347270; doi:10.1371/journal.pone.0211290)
Supplement: S1 Table — (XLSX) [file pone.0211290.s001.xlsx]

## Sheet: Legend
Name	UniProt protein name
Accession	UniProt accession
Description	UniProt description of protein
MW	Molecular weight
# AA	Amino acid count
% Coverage	Percent coverage by amino acid count
TP	Total, redundant peptide count
UP	Non-redundant peptide count
UM	Unique peptide matches to that accession in UniProt database
iBAQ	Intensity-based absolute quantification area calculated per Schwanheusser et al., Nature 2011 "Global quantification of mammalian gene expression control"
iBAQ-N	Normalized iBAQ accross all samples
Xcorr-max	Represetative maximum Xcorr score
dCn-max	Represetative maximum delta-Corr score
MMA (PPM)	Minimum mass measurement accuracy (parts-per-million from theoretical)

## Sheet: Summary
				6.29556e+09	7.63621e+09	8.33672e+09	5.9151e+09	3.44444e+09	4.48891e+09		6.29556e+09	6.29556e+09	6.29556e+09	6.29556e+09	6.29556e+09	6.29556e+09
				1	1.21295	1.32422	0.939566	0.547122	0.713028
				RAW DATA							NORMALIZED
Name	Accession	Description	MW	Con-1 iBAQ	Con-2 iBAQ	Con-3 iBAQ	Tobi-1 iBAQ	Tobi-2 iBAQ	Tobi-3 iBAQ		Con-1 iBAQ-N	Con-2 iBAQ-N	Con-3 iBAQ-N	Tobi-1 iBAQ-N	Tobi-2 iBAQ-N	Tobi-3 iBAQ-N
3MGH_PSEAE	Q9HX17	Putative 3-methyladenine DNA glycosylase OS=Pseudomonas aeruginosa (strain ATCC 15692 / PAO1 / 1C / PRS 101 / LMG 12228) GN=PA4010 PE=3 SV=1	26914.8	174393	318511	161851	0	126996	49193.6		174393	262592	122224	0	232116	68992.5
AAT_PSEAE	P72173	Aspartate aminotransferase OS=Pseudomonas aeruginosa (strain ATCC 15692 / PAO1 / 1C / PRS 101 / LMG 12228) GN=aspC PE=3 SV=2	43274.4	0	225178	19522.4	27084.3	161757	32876.8		0	185645	14742.5	28826.4	295650	46108.7
ACCC_PSEAE	P37798	Biotin carboxylase OS=Pseudomonas aeruginosa (strain ATCC 15692 / PAO1 / 1C / PRS 101 / LMG 12228) GN=accC PE=1 SV=1	48839	28765.2	347867	31112.9	0	626651	118214		28765.2	286794	23495.2	0	1.14536e+06	165792
ACCD_PSEAE	Q9HZA7	Acetyl-coenzyme A carboxylase carboxyl transferase subunit beta OS=Pseudomonas aeruginosa (strain ATCC 15692 / PAO1 / 1C / PRS 101 / LMG 12228) GN=accD PE=1 SV=1	31804.3	234096	867124	294872	325036	1.35389e+06	421031		234096	714888	222676	345942	2.47457e+06	590482
ACEA_PSEAE	Q9I0K4	Isocitrate lyase OS=Pseudomonas aeruginosa (strain ATCC 15692 / PAO1 / 1C / PRS 101 / LMG 12228) GN=PA2634 PE=1 SV=1	58831.7	455894	1.5623e+06	129908	291964	1198636	381023		455894	1.28801e+06	98101.4	310743	2.1908e+06	534373
ACON2_PSEAE	Q9I2V5	Aconitate hydratase 2 OS=Pseudomonas aeruginosa (strain ATCC 15692 / PAO1 / 1C / PRS 101 / LMG 12228) GN=acnB PE=3 SV=1	93550.9	95481.3	280792	147295	38034.4	382447	121242		95481.3	231495	111231	40480.8	699016	170038
ACP1_PSEAE	O54439	Acyl carrier protein 1 OS=Pseudomonas aeruginosa (strain ATCC 15692 / PAO1 / 1C / PRS 101 / LMG 12228) GN=acpP1 PE=3 SV=4	8717.32	339673	693144	942443	473360	561852	312007		339673	571452	711695	503807	1.02692e+06	437580
ACSA1_PSEAE	Q9I558	Acetyl-coenzyme A synthetase 1 OS=Pseudomonas aeruginosa (strain ATCC 15692 / PAO1 / 1C / PRS 101 / LMG 12228) GN=acsA1 PE=3 SV=1	71699	43802.8	243060	39677.5	0	119182	35628.5		43802.8	200387	29962.9	0	217834	49967.8
AK_PSEAE	O69077	Aspartokinase OS=Pseudomonas aeruginosa (strain ATCC 15692 / PAO1 / 1C / PRS 101 / LMG 12228) GN=lysC PE=3 SV=2	44343.1	266692	1.09232e+06	265552	373605	2.40844e+06	705815		266692	900544	200534	397636	4.40201e+06	989884
ALF_PSEAE	Q9I5Y1	Fructose-bisphosphate aldolase OS=Pseudomonas aeruginosa (strain ATCC 15692 / PAO1 / 1C / PRS 101 / LMG 12228) GN=fba PE=3 SV=1	38531.3	417518	2.00396e+06	280688	157360	2.60166e+06	630326		417518	1.65213e+06	211965	167481	4.75518e+06	884012
ALGC_PSEAE	P26276	Phosphomannomutase/phosphoglucomutase OS=Pseudomonas aeruginosa (strain ATCC 15692 / PAO1 / 1C / PRS 101 / LMG 12228) GN=algC PE=1 SV=4	50245.9	68531.7	143078	84673.2	81341.2	141670	0		68531.7	117959	63941.8	86573.1	258937	0
AMIE_PSEAE	P11436	Aliphatic amidase OS=Pseudomonas aeruginosa (strain ATCC 15692 / PAO1 / 1C / PRS 101 / LMG 12228) GN=amiE PE=1 SV=2	38451.7	56618.2	191299	174801	0	0	0		56618.2	157714	132003	0	0	0
AMPA_PSEAE	O68822	Cytosol aminopeptidase OS=Pseudomonas aeruginosa (strain ATCC 15692 / PAO1 / 1C / PRS 101 / LMG 12228) GN=pepA PE=3 SV=1	52280.8	3.99454e+07	6.64566e+07	1.59681e+08	1.07308e+08	3.86819e+07	6.11493e+07		3.99454e+07	5.47892e+07	1.20585e+08	1.1421e+08	7.07006e+07	8.576e+07
ANR_PSEAE	P23926	Transcriptional activator protein anr OS=Pseudomonas aeruginosa (strain ATCC 15692 / PAO1 / 1C / PRS 101 / LMG 12228) GN=anr PE=4 SV=1	27093.9	432469	1.2836e+06	877050	410177	2.9527e+06	1.02467e+06		432469	1.05825e+06	662313	436560	5.39679e+06	1.43707e+06
APRA_PSEAE	Q03023	Serralysin OS=Pseudomonas aeruginosa (strain ATCC 15692 / PAO1 / 1C / PRS 101 / LMG 12228) GN=aprA PE=1 SV=1	50384.3	9.96021e+06	13317453	9758374	1.06475e+06	7.33373e+06	2.18153e+06		9.96021e+06	1.09794e+07	7.36914e+06	1.13324e+06	1.34042e+07	3.05952e+06
APT_PSEAE	Q04633	Adenine phosphoribosyltransferase OS=Pseudomonas aeruginosa (strain ATCC 15692 / PAO1 / 1C / PRS 101 / LMG 12228) GN=apt PE=3 SV=1	19774.3	251078	185698	80012.8	0	632327	175264		251078	153096	60422.4	0	1.15573e+06	245803
ARCA_PSEAE	P13981	Arginine deiminase OS=Pseudomonas aeruginosa (strain ATCC 15692 / PAO1 / 1C / PRS 101 / LMG 12228) GN=arcA PE=1 SV=2	46388.5	529443	560626	594717	23419.6	623829	134828		529443	462200	449106	24926	1.1402e+06	189092
ARCD_PSEAE	P18275	Arginine/ornithine antiporter OS=Pseudomonas aeruginosa (strain ATCC 15692 / PAO1 / 1C / PRS 101 / LMG 12228) GN=arcD PE=1 SV=1	51974.7	2.64741e+06	14685546	3.42915e+06	665387	781722	687438		2.64741e+06	1.21073e+07	2.58956e+06	708185	1.42879e+06	964110
ARNA_PSEAE	Q9HY63	Bifunctional polymyxin resistance protein ArnA OS=Pseudomonas aeruginosa (strain ATCC 15692 / PAO1 / 1C / PRS 101 / LMG 12228) GN=arnA PE=3 SV=1	74296.3	190492	361396	161977	0	0	0		190492	297947	122318	0	0	0
ARNB_PSEAE	Q9HY65	UDP-4-amino-4-deoxy-L-arabinose--oxoglutarate aminotransferase OS=Pseudomonas aeruginosa (strain ATCC 15692 / PAO1 / 1C / PRS 101 / LMG 12228) GN=arnB PE=3 SV=1	41823	363283	1.98186e+06	1153196	876629	106784	442744		363283	1.63391e+06	870848	933014	195175	620934
AROC_PSEAE	Q9I344	Chorismate synthase OS=Pseudomonas aeruginosa (strain ATCC 15692 / PAO1 / 1C / PRS 101 / LMG 12228) GN=aroC PE=3 SV=1	38945	0	431623	47390.4	202568	198935	83975.2		0	355846	35787.4	215597	363603	117773
AROK_PSEAE	P34003	Shikimate kinase OS=Pseudomonas aeruginosa (strain ATCC 15692 / PAO1 / 1C / PRS 101 / LMG 12228) GN=aroK PE=3 SV=2	19207.2	120161	285587	101818	0	0	0		120161	235448	76889.1	0	0	0
ARUC_PSEAE	O30508	Succinylornithine transaminase/acetylornithine aminotransferase OS=Pseudomonas aeruginosa (strain ATCC 15692 / PAO1 / 1C / PRS 101 / LMG 12228) GN=aruC PE=1 SV=2	43702.4	386030	2.08597e+06	1.429e+06	824965	543751	748152		386030	1.71975e+06	1.07912e+06	878027	993839	1.04926e+06
ASPQ_PSEAE	Q9I407	Glutaminase-asparaginase OS=Pseudomonas aeruginosa (strain ATCC 15692 / PAO1 / 1C / PRS 101 / LMG 12228) GN=ansB PE=1 SV=1	38602.2	614330	206487	3.46228e+06	1.52933e+06	59720.4	809304		614330	170235	2.61458e+06	1.6277e+06	109154	1.13502e+06
ASTA_PSEAE	P80357	Arginine N-succinyltransferase subunit alpha OS=Pseudomonas aeruginosa (strain ATCC 15692 / PAO1 / 1C / PRS 101 / LMG 12228) GN=astA PE=1 SV=2	36889.7	110105	329372	47653.1	33192.3	590967	179328		110105	271546	35985.8	35327.2	1.08014e+06	251502
ASTD_PSEAE	O50174	N-succinylglutamate 5-semialdehyde dehydrogenase OS=Pseudomonas aeruginosa (strain ATCC 15692 / PAO1 / 1C / PRS 101 / LMG 12228) GN=astD PE=1 SV=2	51329.7	352273	1449912	351059	237496	1.4054e+06	491854		352273	1.19536e+06	265105	252772	2.56871e+06	689809
ASTG_PSEAE	P80358	Arginine N-succinyltransferase subunit beta OS=Pseudomonas aeruginosa (strain ATCC 15692 / PAO1 / 1C / PRS 101 / LMG 12228) GN=aruG PE=1 SV=2	37204.2	288605	785905	318650	199490	126660	196504		288605	647928	240632	212321	231502	275590
ATOB_PSEAE	Q9I2A8	Acetyl-CoA acetyltransferase OS=Pseudomonas aeruginosa (strain ATCC 15692 / PAO1 / 1C / PRS 101 / LMG 12228) GN=atoB PE=3 SV=1	40362.1	179813	306135	1.04465e+06	653912	87230.7	374051		179813	252389	788881	695972	159436	524594
ATP6_PSEAE	Q9HT14	ATP synthase subunit a OS=Pseudomonas aeruginosa (strain ATCC 15692 / PAO1 / 1C / PRS 101 / LMG 12228) GN=atpB PE=3 SV=1	31882	4.23452e+06	1.04084e+07	4524885	2.21396e+06	674409	1.63751e+06		4.23452e+06	8.58106e+06	3.41701e+06	2.35637e+06	1.23265e+06	2.29655e+06
ATPA_PSEAE	Q9HT18	ATP synthase subunit alpha OS=Pseudomonas aeruginosa (strain ATCC 15692 / PAO1 / 1C / PRS 101 / LMG 12228) GN=atpA PE=3 SV=1	55340.7	575445	2.19832e+06	1.11524e+06	681449	5.97461e+06	753640		575445	1.81238e+06	842188	725280	1.09201e+07	1.05696e+06
ATPB_PSEAE	Q9HT20	ATP synthase subunit beta OS=Pseudomonas aeruginosa (strain ATCC 15692 / PAO1 / 1C / PRS 101 / LMG 12228) GN=atpD PE=3 SV=1	49450.6	58309.6	86995.2	148117	0	285474	32014.8		58309.6	71721.9	111852	0	521774	44899.8
ATPG_PSEAE	Q9HT19	ATP synthase gamma chain OS=Pseudomonas aeruginosa (strain ATCC 15692 / PAO1 / 1C / PRS 101 / LMG 12228) GN=atpG PE=3 SV=1	31515.3	132723	437173	277785	117711	301045	122480		132723	360421	209772	125282	550233	171774
ATPL_PSEAE	Q9HT15	ATP synthase subunit c OS=Pseudomonas aeruginosa (strain ATCC 15692 / PAO1 / 1C / PRS 101 / LMG 12228) GN=atpE PE=3 SV=1	8584.7	1.92949e+07	1.19081e+08	3.62098e+07	4532206	2.28453e+07	1.67264e+07		1.92949e+07	9.81743e+07	2.73442e+07	4.82372e+06	4.17554e+07	2.34582e+07
AZUR_PSEAE	P00282	Azurin OS=Pseudomonas aeruginosa (strain ATCC 15692 / PAO1 / 1C / PRS 101 / LMG 12228) GN=azu PE=1 SV=2	15980	3.53953e+06	5.50147e+06	8.18357e+06	2.32972e+06	2.1808e+06	6379300		3.53953e+06	4.53561e+06	6.1799e+06	2.47957e+06	3.98596e+06	8.94677e+06
BAMD_PSEAE	P33641	Outer membrane protein assembly factor BamD OS=Pseudomonas aeruginosa (strain ATCC 15692 / PAO1 / 1C / PRS 101 / LMG 12228) GN=bamD PE=3 SV=2	38573.1	348371	1.12752e+06	672245	619750	1.06958e+06	1.07671e+06		348371	929566	507653	659613	1.95492e+06	1.51005e+06
BAME_PSEAE	O68562	Outer membrane protein assembly factor BamE OS=Pseudomonas aeruginosa (strain ATCC 15692 / PAO1 / 1C / PRS 101 / LMG 12228) GN=bamE PE=3 SV=1	19364.7	176183	1.23101e+06	511185	407161	817054	473910		176183	1.01489e+06	386026	433350	1.49337e+06	664644
BCCP_PSEAE	P37799	Biotin carboxyl carrier protein of acetyl-CoA carboxylase OS=Pseudomonas aeruginosa (strain ATCC 15692 / PAO1 / 1C / PRS 101 / LMG 12228) GN=accB PE=3 SV=1	16426.5	248146	307546	448234	585228	291753	560743		248146	253552	338488	622870	533250	786425
BRAB_PSEAE	P19072	Branched-chain amino acid transport system 2 carrier protein OS=Pseudomonas aeruginosa (strain ATCC 15692 / PAO1 / 1C / PRS 101 / LMG 12228) GN=braB PE=3 SV=1	45236	1.89009e+06	3.41548e+06	2.91615e+06	1.92713e+06	947604	1.17805e+06		1.89009e+06	2.81585e+06	2.20216e+06	2.05108e+06	1.73198e+06	1.65218e+06
BRAC_PSEAE	P21175	Leucine-, isoleucine-, valine-, threonine-, and alanine-binding protein OS=Pseudomonas aeruginosa (strain ATCC 15692 / PAO1 / 1C / PRS 101 / LMG 12228) GN=braC PE=1 SV=2	39726.3	1.23776e+06	1.69484e+06	3.67705e+06	2.17308e+06	425220	2.25848e+06		1.23776e+06	1.39728e+06	2.77676e+06	2.31285e+06	777195	3.16745e+06
BRAF_PSEAE	P21629	High-affinity branched-chain amino acid transport ATP-binding protein BraF OS=Pseudomonas aeruginosa (strain ATCC 15692 / PAO1 / 1C / PRS 101 / LMG 12228) GN=braF PE=3 SV=1	28247.8	126608	572346	227596	0	35831.9	30454.2		126608	471862	171871	0	65491.7	42711.1
CALB_PSEAE	Q9I6C8	Probable coniferyl aldehyde dehydrogenase OS=Pseudomonas aeruginosa (strain ATCC 15692 / PAO1 / 1C / PRS 101 / LMG 12228) GN=calB PE=3 SV=1	52824.7	29384.2	19697.6	38629.5	0	0	0		29384.2	16239.4	29171.5	0	0	0
CARB_PSEAE	P38100	Carbamoyl-phosphate synthase large chain OS=Pseudomonas aeruginosa (strain ATCC 15692 / PAO1 / 1C / PRS 101 / LMG 12228) GN=carB PE=3 SV=3	117239	22202.4	75970.1	25158.6	0	37404	59333.9		22202.4	62632.4	18998.8	0	68365	83213.9
CATA_PSEAE	O52762	Catalase OS=Pseudomonas aeruginosa (strain ATCC 15692 / PAO1 / 1C / PRS 101 / LMG 12228) GN=katA PE=1 SV=1	55536.6	556569	104696	1.80563e+06	973175	0	324675		556569	86315.2	1.36354e+06	1.03577e+06	0	455346
CDSA_PSEAE	Q59640	Phosphatidate cytidylyltransferase OS=Pseudomonas aeruginosa (strain ATCC 15692 / PAO1 / 1C / PRS 101 / LMG 12228) GN=cdsA PE=3 SV=2	28820	1171859	2.65499e+06	2.31665e+06	848660	0	625872		1171859	2.18887e+06	1.74944e+06	903247	0	877767
CH60_PSEAE	P30718	60 kDa chaperonin OS=Pseudomonas aeruginosa (strain ATCC 15692 / PAO1 / 1C / PRS 101 / LMG 12228) GN=groL PE=1 SV=3	57032	3.71786e+06	1.643e+07	1.02967e+07	1.81291e+07	1.5984e+07	8.27395e+06		3.71786e+06	1.35455e+07	7.77563e+06	1.92952e+07	2.92147e+07	1.1604e+07
CHER1_PSEAE	O87131	Chemotaxis protein methyltransferase 1 OS=Pseudomonas aeruginosa (strain ATCC 15692 / PAO1 / 1C / PRS 101 / LMG 12228) GN=cheR1 PE=3 SV=1	30609.9	308470	495087	225735	0	0	245799		308470	408167	170466	0	0	344726
CISY_PSEAE	P14165	Citrate synthase OS=Pseudomonas aeruginosa (strain ATCC 15692 / PAO1 / 1C / PRS 101 / LMG 12228) GN=gltA PE=3 SV=2	47645.9	1.18786e+06	2.96176e+06	2.92858e+06	1.01656e+06	951740	657740		1.18786e+06	2.44178e+06	2.21155e+06	1.08194e+06	1.73954e+06	922459
CLPV1_PSEAE	Q9I742	Protein ClpV1 OS=Pseudomonas aeruginosa (strain ATCC 15692 / PAO1 / 1C / PRS 101 / LMG 12228) GN=clpV1 PE=1 SV=1	98658.7	101787	304163	78027.9	0	64566.1	42393.9		101787	250763	58923.6	0	118010	59456.1
COAD_PSEAE	Q9I6D1	Phosphopantetheine adenylyltransferase OS=Pseudomonas aeruginosa (strain ATCC 15692 / PAO1 / 1C / PRS 101 / LMG 12228) GN=coaD PE=3 SV=1	17742.4	202670	316373	70960.1	92227	1075238	242947		202670	260829	53586.2	98159.1	1.96526e+06	340725
CYSNC_PSEAE	O50274	Bifunctional enzyme CysN/CysC OS=Pseudomonas aeruginosa (strain ATCC 15692 / PAO1 / 1C / PRS 101 / LMG 12228) GN=cysNC PE=3 SV=1	69207.6	423117	368333	490896	322866	373114	147857		423117	303666	370705	343633	681958	207365
CYSZ_PSEAE	Q9I595	Protein CysZ homolog OS=Pseudomonas aeruginosa (strain ATCC 15692 / PAO1 / 1C / PRS 101 / LMG 12228) GN=cysZ PE=3 SV=1	27927.1	518270	564808	841617	109867	0	0		518270	465648	635556	116934	0	0
DADA1_PSEAE	Q9HTQ0	D-amino acid dehydrogenase 1 small subunit OS=Pseudomonas aeruginosa (strain ATCC 15692 / PAO1 / 1C / PRS 101 / LMG 12228) GN=dadA1 PE=3 SV=1	47092.3	344982	712301	276841	178586	530599	279583		344982	587246	209059	190073	969801	392107
DAVT_PSEAE	Q9I6M4	5-aminovalerate aminotransferase DavT OS=Pseudomonas aeruginosa (strain ATCC 15692 / PAO1 / 1C / PRS 101 / LMG 12228) GN=davT PE=1 SV=1	45173.7	785498	1.54415e+06	2.21607e+06	3.05452e+06	981787	1.37198e+06		785498	1.27305e+06	1.67349e+06	3.25099e+06	1.79446e+06	1.92416e+06
DBHA_PSEAE	Q9HTL0	DNA-binding protein HU-alpha OS=Pseudomonas aeruginosa (strain ATCC 15692 / PAO1 / 1C / PRS 101 / LMG 12228) GN=hupA PE=3 SV=1	9671.3	593569	1.55622e+06	487336	0	1.25687e+06	483286		593569	1.283e+06	368017	0	2.29724e+06	677794
DBHB_PSEAE	P05384	DNA-binding protein HU-beta OS=Pseudomonas aeruginosa (strain ATCC 15692 / PAO1 / 1C / PRS 101 / LMG 12228) GN=hupB PE=1 SV=3	9063.03	25498118	4.47836e+07	2.13289e+07	8.28254e+06	8.28253e+07	1.57072e+07		25498118	3.69212e+07	1.61067e+07	8.81528e+06	1.51384e+08	2.20288e+07
DCDA_PSEAE	P19572	Diaminopimelate decarboxylase OS=Pseudomonas aeruginosa (strain ATCC 15692 / PAO1 / 1C / PRS 101 / LMG 12228) GN=lysA PE=3 SV=2	45444.5	259353	1.01395e+06	120790	153415	725231	194857		259353	835937	91216.1	163283	1.32554e+06	273281
DCTA2_PSEAE	Q9I4F5	C4-dicarboxylate transport protein 2 OS=Pseudomonas aeruginosa (strain ATCC 15692 / PAO1 / 1C / PRS 101 / LMG 12228) GN=dctA2 PE=3 SV=1	45945.5	267104	506175	239449	0	0	0		267104	417309	180822	0	0	0
DCUP_PSEAE	P95458	Uroporphyrinogen decarboxylase OS=Pseudomonas aeruginosa (strain ATCC 15692 / PAO1 / 1C / PRS 101 / LMG 12228) GN=hemE PE=3 SV=2	38749.7	78685.2	508516	247795	58930.5	422809	90220		78685.2	419239	187125	62721	772787	126531
DER_PSEAE	Q9HXJ8	GTPase Der OS=Pseudomonas aeruginosa (strain ATCC 15692 / PAO1 / 1C / PRS 101 / LMG 12228) GN=der PE=3 SV=1	54954	133904	216262	176824	22175.7	0	27346.9		133904	178294	133530	23602	0	38353.2
DHE2_PSEAE	Q9HZE0	NAD-specific glutamate dehydrogenase OS=Pseudomonas aeruginosa (strain ATCC 15692 / PAO1 / 1C / PRS 101 / LMG 12228) GN=gdhB PE=1 SV=1	182507	706862	2.15632e+06	1.4634e+06	430143	579709	643119		706862	1.77774e+06	1.1051e+06	457810	1.05956e+06	901954
DHOM_PSEAE	P29365	Homoserine dehydrogenase OS=Pseudomonas aeruginosa (strain ATCC 15692 / PAO1 / 1C / PRS 101 / LMG 12228) GN=hom PE=3 SV=2	46177.2	66327.3	196855	81905	99354.2	307462	127353		66327.3	162294	61851.4	105745	561962	178609
DLDH1_PSEAE	Q9I1L9	Dihydrolipoyl dehydrogenase OS=Pseudomonas aeruginosa (strain ATCC 15692 / PAO1 / 1C / PRS 101 / LMG 12228) GN=lpdV PE=1 SV=1	48540.7	190572	372733	779633	760654	99133.6	389121		190572	307294	588748	809579	181191	545730
DLDH2_PSEAE	Q9I3D1	Dihydrolipoamide dehydrogenase OS=Pseudomonas aeruginosa (strain ATCC 15692 / PAO1 / 1C / PRS 101 / LMG 12228) GN=lpdG PE=3 SV=1	50115.6	2.20123e+06	1.72521e+06	1.03774e+07	7.88627e+06	832967	3.65454e+06		2.20123e+06	1.42232e+06	7.83663e+06	8.39352e+06	1.52245e+06	5.12538e+06
DNAA_PSEAE	Q9I7C5	Chromosomal replication initiator protein DnaA OS=Pseudomonas aeruginosa (strain ATCC 15692 / PAO1 / 1C / PRS 101 / LMG 12228) GN=dnaA PE=3 SV=1	57700.6	91131.1	318370	59496.3	0	56321.5	28222.8		91131.1	262476	44929.2	0	102941	39581.7
DNAK_PSEAE	Q9HV43	Chaperone protein DnaK OS=Pseudomonas aeruginosa (strain ATCC 15692 / PAO1 / 1C / PRS 101 / LMG 12228) GN=dnaK PE=1 SV=1	68343.3	109542	172369	49441.1	102383	459191	92849.6		109542	142107	37335.9	108969	839284	130219
DSBA_PSEAE	P0C2B2	Thiol:disulfide interchange protein DsbA OS=Pseudomonas aeruginosa (strain ATCC 15692 / PAO1 / 1C / PRS 101 / LMG 12228) GN=dsbA PE=1 SV=1	23341.8	287002	434466	813720	677908	452452	1.07329e+06		287002	358189	614489	721511	826967	1.50525e+06
DTD_PSEAE	Q9HUA4	D-tyrosyl-tRNA(Tyr) deacylase OS=Pseudomonas aeruginosa (strain ATCC 15692 / PAO1 / 1C / PRS 101 / LMG 12228) GN=dtd PE=3 SV=1	15502.1	284402	863298	210318	193907	570892	289533		284402	711733	158824	206379	1.04344e+06	406061
EFG1_PSEAE	Q9HWD2	Elongation factor G 1 OS=Pseudomonas aeruginosa (strain ATCC 15692 / PAO1 / 1C / PRS 101 / LMG 12228) GN=fusA PE=1 SV=1	77717.3	549758	1.24862e+06	1.01582e+06	464748	949433	416792		549758	1.02941e+06	767108	494641	1.73532e+06	584538
EFG2_PSEAE	Q9I244	Elongation factor G 2 OS=Pseudomonas aeruginosa (strain ATCC 15692 / PAO1 / 1C / PRS 101 / LMG 12228) GN=fusB PE=3 SV=1	77507.2	171353	304402	336916	154872	306119	129530		171353	250960	254426	164834	559508	181662
EFP_PSEAE	Q9HZZ2	Elongation factor P OS=Pseudomonas aeruginosa (strain ATCC 15692 / PAO1 / 1C / PRS 101 / LMG 12228) GN=efp PE=1 SV=1	20953.6	382340	720452	94764.5	0	0	0		382340	593967	71562.3	0	0	0
EFTS_PSEAE	O82851	Elongation factor Ts OS=Pseudomonas aeruginosa (strain ATCC 15692 / PAO1 / 1C / PRS 101 / LMG 12228) GN=tsf PE=3 SV=1	30616.1	1.53655e+06	3.70464e+06	2.09836e+06	2.1744e+06	1.317e+07	3.30479e+06		1.53655e+06	3.05424e+06	1.5846e+06	2.31426e+06	2.40713e+07	4.63487e+06
EFTU_PSEAE	P09591	Elongation factor Tu OS=Pseudomonas aeruginosa (strain ATCC 15692 / PAO1 / 1C / PRS 101 / LMG 12228) GN=tufA PE=3 SV=2	43324.1	1.04496e+07	1.85569e+07	8.97342e+06	3.92404e+06	9.98454e+06	3.39707e+06		1.04496e+07	1.5299e+07	6.77637e+06	4.17644e+06	1.82492e+07	4.76428e+06
ELAS_PSEAE	P14756	Pseudolysin OS=Pseudomonas aeruginosa (strain ATCC 15692 / PAO1 / 1C / PRS 101 / LMG 12228) GN=lasB PE=1 SV=1	53635.5	1.68527e+07	1.83872e+07	3.88898e+07	3.27049e+07	1.47803e+07	2.67981e+07		1.68527e+07	1.51591e+07	2.93681e+07	3.48085e+07	2.70147e+07	3.75835e+07
ENGB_PSEAE	Q9HT81	Probable GTP-binding protein EngB OS=Pseudomonas aeruginosa (strain ATCC 15692 / PAO1 / 1C / PRS 101 / LMG 12228) GN=engB PE=3 SV=1	23753.3	111269	466337	144855	0	196820	76188.5		111269	384465	109389	0	359737	106852
ENO_PSEAE	Q9HXZ5	Enolase OS=Pseudomonas aeruginosa (strain ATCC 15692 / PAO1 / 1C / PRS 101 / LMG 12228) GN=eno PE=3 SV=1	45149.1	101209	719144	111393	0	413630	44592.7		101209	592888	84119.3	0	756011	62539.9
ESTA_PSEAE	O33407	Esterase EstA OS=Pseudomonas aeruginosa (strain ATCC 15692 / PAO1 / 1C / PRS 101 / LMG 12228) GN=estA PE=1 SV=1	69548.1	907532	2.56315e+07	2.13045e+06	2.08376e+06	8.92146e+06	2.31139e+06		907532	2.11315e+07	1.60883e+06	2.21779e+06	1.63062e+07	3.24165e+06
ETFA_PSEAE	Q9HZP7	Electron transfer flavoprotein subunit alpha OS=Pseudomonas aeruginosa (strain ATCC 15692 / PAO1 / 1C / PRS 101 / LMG 12228) GN=etfA PE=3 SV=1	31385.6	210297	469985	165666	207400	1.54137e+06	328281		210297	387472	125104	220740	2.81723e+06	460404
ETFB_PSEAE	Q9HZP6	Electron transfer flavoprotein subunit beta OS=Pseudomonas aeruginosa (strain ATCC 15692 / PAO1 / 1C / PRS 101 / LMG 12228) GN=etfB PE=3 SV=1	26342.4	267437	1.16986e+06	404737	667644	8767967	2.81393e+06		267437	964477	305641	710587	1.60256e+07	3.94645e+06
ETFD_PSEAE	Q9HZP5	Electron transfer flavoprotein-ubiquinone oxidoreductase OS=Pseudomonas aeruginosa (strain ATCC 15692 / PAO1 / 1C / PRS 101 / LMG 12228) GN=PA2953 PE=1 SV=1	59873	219675	285673	1.40309e+06	163282	227769	189262		219675	235519	1.05956e+06	173784	416304	265434
F16PA_PSEAE	Q9HU73	Fructose-1,6-bisphosphatase class 1 OS=Pseudomonas aeruginosa (strain ATCC 15692 / PAO1 / 1C / PRS 101 / LMG 12228) GN=fbp PE=3 SV=1	37174.8	60616.3	194971	75272.5	36435.6	226772	69596.5		60616.3	160741	56842.8	38779.1	414481	97607
FABA_PSEAE	O33877	3-hydroxydecanoyl-[acyl-carrier-protein] dehydratase OS=Pseudomonas aeruginosa (strain ATCC 15692 / PAO1 / 1C / PRS 101 / LMG 12228) GN=fabA PE=1 SV=1	18717.5	1.19999e+06	3.7835e+06	1.79663e+06	696612	4.8979e+06	1.60545e+06		1.19999e+06	3.11925e+06	1.35674e+06	741419	8.95211e+06	2.2516e+06
FABG_PSEAE	O54438	3-oxoacyl-[acyl-carrier-protein] reductase FabG OS=Pseudomonas aeruginosa (strain ATCC 15692 / PAO1 / 1C / PRS 101 / LMG 12228) GN=fabG PE=1 SV=1	25551.4	368338	1.68081e+06	468569	262559	5.05207e+06	667052		368338	1.38572e+06	353845	279447	9.2339e+06	935520
FABZ_PSEAE	Q9HXY7	3-hydroxyacyl-[acyl-carrier-protein] dehydratase FabZ OS=Pseudomonas aeruginosa (strain ATCC 15692 / PAO1 / 1C / PRS 101 / LMG 12228) GN=fabZ PE=1 SV=1	16744.7	6.17541e+07	237768807	1.03172e+08	1.50985e+08	1.30072e+08	3.97953e+07		6.17541e+07	1.96025e+08	7.79116e+07	1.60696e+08	2.37739e+08	5.58117e+07
FADB_PSEAE	Q9HZJ2	Fatty acid oxidation complex subunit alpha OS=Pseudomonas aeruginosa (strain ATCC 15692 / PAO1 / 1C / PRS 101 / LMG 12228) GN=fadB PE=3 SV=1	76887.2	126017	1.37169e+06	472461	172565	332639	146825		126017	1.13087e+06	356784	183665	607979	205918
FLGH_PSEAE	Q9I4P6	Flagellar L-ring protein OS=Pseudomonas aeruginosa (strain ATCC 15692 / PAO1 / 1C / PRS 101 / LMG 12228) GN=flgH PE=3 SV=1	24454.4	907592	2.03283e+06	2.86729e+06	0	246709	718218		907592	1.67593e+06	2.16526e+06	0	450922	1.00728e+06
FLGI_PSEAE	Q9I4P5	Flagellar P-ring protein OS=Pseudomonas aeruginosa (strain ATCC 15692 / PAO1 / 1C / PRS 101 / LMG 12228) GN=flgI PE=3 SV=1	38139.3	3.31868e+06	4.69878e+06	6.92716e+06	1.30853e+06	203999	1.69492e+06		3.31868e+06	3.87384e+06	5.23112e+06	1.39269e+06	372858	2.37707e+06
FLICB_PSEAE	P72151	B-type flagellin OS=Pseudomonas aeruginosa (strain ATCC 15692 / PAO1 / 1C / PRS 101 / LMG 12228) GN=fliC PE=1 SV=2	49195.1	1579450262	3.31989e+07	8.23011e+08	1794088681	3.26342e+07	1395049823		1579450262	2.73704e+07	6.21505e+08	1.90949e+09	5.9647e+07	1.95651e+09
FLID2_PSEAE	Q9K3C5	B-type flagellar hook-associated protein 2 OS=Pseudomonas aeruginosa (strain ATCC 15692 / PAO1 / 1C / PRS 101 / LMG 12228) GN=fliD PE=3 SV=1	49401.6	5.75975e+06	1.87681e+06	4.75705e+06	1.0895e+07	4.76904e+06	5.46786e+06		5.75975e+06	1.54731e+06	3.59233e+06	1.15958e+07	8.71659e+06	7.6685e+06
FLIM_PSEAE	Q51465	Flagellar motor switch protein FliM OS=Pseudomonas aeruginosa (strain ATCC 15692 / PAO1 / 1C / PRS 101 / LMG 12228) GN=fliM PE=3 SV=2	36240.7	372580	994526	664367	252299	976016	368934		372580	819922	501704	268527	1.78391e+06	517419
FPTA_PSEAE	P42512	Fe(3+)-pyochelin receptor OS=Pseudomonas aeruginosa (strain ATCC 15692 / PAO1 / 1C / PRS 101 / LMG 12228) GN=fptA PE=1 SV=1	79924.9	550340	5.64417e+06	1.08489e+06	7.14383e+06	1.34956e+07	4.68387e+06		550340	4.65326e+06	819263	7.60333e+06	2.46665e+07	6.56899e+06
FPVA_PSEAE	P48632	Ferripyoverdine receptor OS=Pseudomonas aeruginosa (strain ATCC 15692 / PAO1 / 1C / PRS 101 / LMG 12228) GN=fpvA PE=1 SV=2	91092.8	133867	2.71616e+06	691454	710330	2.67504e+06	506636		133867	2.2393e+06	522159	756019	4.88929e+06	710541
FTSA_PSEAE	P47203	Cell division protein FtsA OS=Pseudomonas aeruginosa (strain ATCC 15692 / PAO1 / 1C / PRS 101 / LMG 12228) GN=ftsA PE=3 SV=2	44600.1	80825.8	151163	91944.7	0	0	0		80825.8	124624	69432.9	0	0	0
G3P_PSEAE	P27726	Glyceraldehyde-3-phosphate dehydrogenase OS=Pseudomonas aeruginosa (strain ATCC 15692 / PAO1 / 1C / PRS 101 / LMG 12228) GN=gap PE=3 SV=3	36129.6	338808	830054	518376	440493	1.65474e+06	506335		338808	684326	391457	468826	3.02444e+06	710119
G3XCT9_PSEAE	G3XCT9	Uncharacterized protein OS=Pseudomonas aeruginosa (strain ATCC 15692 / PAO1 / 1C / PRS 101 / LMG 12228) GN=PA0616 PE=4 SV=1	19391.7	1.85139e+06	4.34546e+06	3.1347e+06	804246	633360	345059		1.85139e+06	3.58255e+06	2.3672e+06	855976	1.15762e+06	483934
G3XCU0_PSEAE	G3XCU0	Uncharacterized protein OS=Pseudomonas aeruginosa (strain ATCC 15692 / PAO1 / 1C / PRS 101 / LMG 12228) GN=PA1245 PE=4 SV=1	41373.5	2178808	5131282	4.47222e+06	4.26788e+06	1.19358e+08	2.27077e+07		2178808	4.23041e+06	3.37724e+06	4.54239e+06	2.18155e+08	3.18469e+07
G3XCU6_PSEAE	G3XCU6	Transcriptional regulator CysB OS=Pseudomonas aeruginosa (strain ATCC 15692 / PAO1 / 1C / PRS 101 / LMG 12228) GN=cysB PE=4 SV=1	36068.9	532539	1.64807e+06	624768	462960	2173153	535631		532539	1.35873e+06	471800	492738	3.97197e+06	751205
G3XCU8_PSEAE	G3XCU8	Uncharacterized protein OS=Pseudomonas aeruginosa (strain ATCC 15692 / PAO1 / 1C / PRS 101 / LMG 12228) GN=PA0628 PE=4 SV=1	35830.2	335636	930577	915830	29702.8	167148	176290		335636	767201	691599	31613.3	305503	247241
G3XCU9_PSEAE	G3XCU9	Probable transcriptional regulator OS=Pseudomonas aeruginosa (strain ATCC 15692 / PAO1 / 1C / PRS 101 / LMG 12228) GN=PA2020 PE=4 SV=1	23694.2	0	79418.2	0	146231	388064	168808		0	65475.2	0	155637	709283	236748
G3XCV6_PSEAE	G3XCV6	Conserved cytoplasmic membrane protein, CmpX protein OS=Pseudomonas aeruginosa (strain ATCC 15692 / PAO1 / 1C / PRS 101 / LMG 12228) GN=cmpX PE=4 SV=1	28982.6	1.3502e+06	4.57174e+06	2.75891e+06	1890881	3.82169e+06	1.32035e+06		1.3502e+06	3.7691e+06	2.08342e+06	2.0125e+06	6.98508e+06	1.85175e+06
G3XCW2_PSEAE	G3XCW2	Resistance-Nodulation-Cell Division (RND) multidrug efflux transporter OS=Pseudomonas aeruginosa (strain ATCC 15692 / PAO1 / 1C / PRS 101 / LMG 12228) GN=PA2018 PE=4 SV=1	112608	0	32284.4	0	77908.1	41459.2	86752.6		0	26616.4	0	82919.2	75776.8	121668
G3XCW8_PSEAE	G3XCW8	Cyanide insensitive terminal oxidase OS=Pseudomonas aeruginosa (strain ATCC 15692 / PAO1 / 1C / PRS 101 / LMG 12228) GN=cioA PE=4 SV=1	54181.9	406304	979993	872818	636753	65705.1	293755		406304	807941	659117	677710	120092	411982
G3XCX0_PSEAE	G3XCX0	Uncharacterized protein OS=Pseudomonas aeruginosa (strain ATCC 15692 / PAO1 / 1C / PRS 101 / LMG 12228) GN=PA3789 PE=4 SV=1	52181.4	59769.3	274536	129984	0	0	0		59769.3	226338	98158.9	0	0	0
G3XCX2_PSEAE	G3XCX2	Uncharacterized protein OS=Pseudomonas aeruginosa (strain ATCC 15692 / PAO1 / 1C / PRS 101 / LMG 12228) GN=PA0624 PE=4 SV=1	12497.3	511493	3.52266e+06	727635	0	886272	0		511493	2.90421e+06	549481	0	1.61988e+06	0
G3XCX3_PSEAE	G3XCX3	Twitching motility protein PilU OS=Pseudomonas aeruginosa (strain ATCC 15692 / PAO1 / 1C / PRS 101 / LMG 12228) GN=pilU PE=4 SV=1	42488	42601.3	84059.9	118123	0	0	0		42601.3	69301.9	89202.1	0	0	0
G3XCX5_PSEAE	G3XCX5	Probable bacteriophage protein OS=Pseudomonas aeruginosa (strain ATCC 15692 / PAO1 / 1C / PRS 101 / LMG 12228) GN=PA0618 PE=4 SV=1	31920.6	2.11868e+06	2756722	3.59278e+06	360545	871985	449455		2.11868e+06	2.27274e+06	2.71313e+06	383735	1.59377e+06	630346
G3XCY2_PSEAE	G3XCY2	O-antigen chain length regulator OS=Pseudomonas aeruginosa (strain ATCC 15692 / PAO1 / 1C / PRS 101 / LMG 12228) GN=wzz PE=4 SV=1	39219.8	412948	1.80626e+06	699087	1.14813e+06	344218	535663		412948	1.48914e+06	527922	1.22198e+06	629142	751250
G3XCY8_PSEAE	G3XCY8	Probable outer membrane receptor for iron transport OS=Pseudomonas aeruginosa (strain ATCC 15692 / PAO1 / 1C / PRS 101 / LMG 12228) GN=PA4514 PE=3 SV=1	82268.5	0	5902.93	14018.2	63629.2	48818.5	24917.1		0	4866.58	10586	67721.9	89227.8	34945.5
G3XCZ5_PSEAE	G3XCZ5	Arginine/ornithine transport protein AotM OS=Pseudomonas aeruginosa (strain ATCC 15692 / PAO1 / 1C / PRS 101 / LMG 12228) GN=aotM PE=3 SV=1	26111.1	1.85107e+06	2.08354e+06	1567012	254174	0	439429		1.85107e+06	1.71774e+06	1.18335e+06	270523	0	616286
G3XD02_PSEAE	G3XD02	Membrane protein component of ABC phosphate transporter OS=Pseudomonas aeruginosa (strain ATCC 15692 / PAO1 / 1C / PRS 101 / LMG 12228) GN=pstC PE=3 SV=1	73783.1	28420.4	54379.4	26606.4	0	0	0		28420.4	44832.3	20092.1	0	0	0
G3XD11_PSEAE	G3XD11	PhoP/Q and low Mg2+ inducible outer membrane protein H1 OS=Pseudomonas aeruginosa (strain ATCC 15692 / PAO1 / 1C / PRS 101 / LMG 12228) GN=oprH PE=4 SV=1	21542.9	9.55348e+08	2452997657	1486831897	5.26006e+08	3.40604e+08	7.14356e+08		9.55348e+08	2.02234e+09	1.1228e+09	5.59839e+08	6.22537e+08	1.00186e+09
G3XD18_PSEAE	G3XD18	Respiratory nitrate reductase gamma chain OS=Pseudomonas aeruginosa (strain ATCC 15692 / PAO1 / 1C / PRS 101 / LMG 12228) GN=narI PE=4 SV=1	24973.6	316811	268966	398893	0	0	0		316811	221746	301228	0	0	0
G3XD19_PSEAE	G3XD19	O-antigen translocase OS=Pseudomonas aeruginosa (strain ATCC 15692 / PAO1 / 1C / PRS 101 / LMG 12228) GN=wzx PE=4 SV=1	45223.4	462869	1.20166e+06	707145	0	90158.7	130968		462869	990688	534008	0	164787	183679
G3XD38_PSEAE	G3XD38	Uncharacterized protein OS=Pseudomonas aeruginosa (strain ATCC 15692 / PAO1 / 1C / PRS 101 / LMG 12228) GN=PA0633 PE=4 SV=1	17509.8	869786	2.09172e+06	1660308	0	772013	535632		869786	1.72449e+06	1.2538e+06	0	1.41104e+06	751208
G3XD39_PSEAE	G3XD39	Probable bacteriophage protein OS=Pseudomonas aeruginosa (strain ATCC 15692 / PAO1 / 1C / PRS 101 / LMG 12228) GN=PA0622 PE=4 SV=1	41165.9	2.756e+08	91447627	3.78383e+08	2.93384e+08	2.95695e+07	7.30842e+07		2.756e+08	7.53927e+07	2.8574e+08	3.12255e+08	5.40455e+07	1.02498e+08
G3XD40_PSEAE	G3XD40	Probable acyl-CoA thiolase OS=Pseudomonas aeruginosa (strain ATCC 15692 / PAO1 / 1C / PRS 101 / LMG 12228) GN=PA3925 PE=3 SV=1	40509.7	97758.8	222140	169909	70792.1	71296.6	59483.3		97758.8	183140	128309	75345.5	130312	83423.4
G3XD42_PSEAE	G3XD42	Probable bacteriophage protein OS=Pseudomonas aeruginosa (strain ATCC 15692 / PAO1 / 1C / PRS 101 / LMG 12228) GN=PA0617 PE=4 SV=1	11821.2	2240247	1.82542e+06	2.81756e+06	450403	178430	560690		2240247	1.50494e+06	2.12771e+06	479374	326124	786351
G3XD46_PSEAE	G3XD46	Penicillin-binding protein 3 OS=Pseudomonas aeruginosa (strain ATCC 15692 / PAO1 / 1C / PRS 101 / LMG 12228) GN=ftsI PE=1 SV=1	62799	81330.5	104571	108403	31411.7	0	25415.5		81330.5	86212.4	81861.4	33432.1	0	35644.4
G3XD47_PSEAE	G3XD47	Arginine/ornithine binding protein AotJ OS=Pseudomonas aeruginosa (strain ATCC 15692 / PAO1 / 1C / PRS 101 / LMG 12228) GN=aotJ PE=3 SV=1	27974.4	568611	833221	2.71524e+06	858552	592892	797557		568611	686937	2.05044e+06	913774	1.08366e+06	1.11855e+06
G3XD57_PSEAE	G3XD57	Uncharacterized protein OS=Pseudomonas aeruginosa (strain ATCC 15692 / PAO1 / 1C / PRS 101 / LMG 12228) GN=PA0636 PE=4 SV=1	63659.1	37250.6	94296	91151.4	0	0	0		37250.6	77741	68833.9	0	0	0
G3XD65_PSEAE	G3XD65	Uncharacterized protein OS=Pseudomonas aeruginosa (strain ATCC 15692 / PAO1 / 1C / PRS 101 / LMG 12228) GN=PA0626 PE=4 SV=1	31254.6	430140	103204	993897	0	0	78466.7		430140	85085.4	750552	0	0	110047
G3XD68_PSEAE	G3XD68	Uncharacterized protein OS=Pseudomonas aeruginosa (strain ATCC 15692 / PAO1 / 1C / PRS 101 / LMG 12228) GN=PA0634 PE=4 SV=1	12844.5	1.9311e+07	6.24799e+07	3.32764e+07	7.40247e+06	1.30144e+07	8.40135e+06		1.9311e+07	5.15107e+07	2.5129e+07	7.8786e+06	2.37871e+07	1.17826e+07
G3XD71_PSEAE	G3XD71	Probable bacteriophage protein OS=Pseudomonas aeruginosa (strain ATCC 15692 / PAO1 / 1C / PRS 101 / LMG 12228) GN=PA0620 PE=4 SV=1	72230.1	1.22555e+06	2.06063e+06	2.34597e+06	52306.1	0	276842		1.22555e+06	1.69886e+06	1.77159e+06	55670.5	0	388263
G3XD74_PSEAE	G3XD74	D-ala-D-ala-carboxypeptidase OS=Pseudomonas aeruginosa (strain ATCC 15692 / PAO1 / 1C / PRS 101 / LMG 12228) GN=dacC PE=3 SV=1	42412.8	1.21841e+06	3.12944e+06	1.26311e+06	307812	1.45885e+06	942328		1.21841e+06	2.58002e+06	953853	327610	2.66641e+06	1.32159e+06
G3XD75_PSEAE	G3XD75	Uncharacterized protein OS=Pseudomonas aeruginosa (strain ATCC 15692 / PAO1 / 1C / PRS 101 / LMG 12228) GN=PA0629 PE=4 SV=1	22971	298294	1.99872e+06	802428	58140.7	300992	297274		298294	1.64781e+06	605962	61880.3	550138	416918
G3XD83_PSEAE	G3XD83	Uncharacterized protein OS=Pseudomonas aeruginosa (strain ATCC 15692 / PAO1 / 1C / PRS 101 / LMG 12228) GN=PA0625 PE=4 SV=1	77583.6	445246	1.29763e+06	729841	47426.3	82348.7	130837		445246	1.06981e+06	551147	50476.8	150512	183495
G3XD85_PSEAE	G3XD85	Probable glycosyltransferase WbpH OS=Pseudomonas aeruginosa (strain ATCC 15692 / PAO1 / 1C / PRS 101 / LMG 12228) GN=wbpH PE=4 SV=1	41894.8	254911	243351	369932	0	7478.5	49456.6		254911	200627	279358	0	13668.8	69361.4
G3XD86_PSEAE	G3XD86	Uncharacterized protein OS=Pseudomonas aeruginosa (strain ATCC 15692 / PAO1 / 1C / PRS 101 / LMG 12228) GN=PA0613 PE=4 SV=1	13334.9	313099	2.7285e+06	973762	120811	239479	293043		313099	2.24947e+06	735346	128582	437706	410984
G3XD89_PSEAE	G3XD89	Putative copper transport outer membrane porin OprC OS=Pseudomonas aeruginosa (strain ATCC 15692 / PAO1 / 1C / PRS 101 / LMG 12228) GN=oprC PE=3 SV=1	79235.9	1.02398e+06	4.67295e+06	2.27115e+06	2.5445e+06	440921	1.25123e+06		1.02398e+06	3.85255e+06	1.71508e+06	2.70816e+06	805892	1.75481e+06
G3XD92_PSEAE	G3XD92	Probable bacteriophage protein OS=Pseudomonas aeruginosa (strain ATCC 15692 / PAO1 / 1C / PRS 101 / LMG 12228) GN=PA0619 PE=4 SV=1	19957.5	261967	226128	674028	50283.5	0	52609.5		261967	186428	508999	53517.8	0	73783.1
G3XDA5_PSEAE	G3XDA5	Anaerobically-induced outer membrane porin OprE OS=Pseudomonas aeruginosa (strain ATCC 15692 / PAO1 / 1C / PRS 101 / LMG 12228) GN=oprE PE=1 SV=1	49618.9	267446	2.44345e+06	2.1642e+06	30867.1	7.20522e+06	151901		267446	2.01446e+06	1.63432e+06	32852.5	1.31693e+07	213036
G3XDA8_PSEAE	G3XDA8	Phosphate ABC transporter, periplasmic phosphate-binding protein, PstS OS=Pseudomonas aeruginosa (strain ATCC 15692 / PAO1 / 1C / PRS 101 / LMG 12228) GN=pstS PE=4 SV=1	34433.9	67242.2	815897	185624	100800	255450	218951		67242.2	672655	140176	107284	466897	307072
G6PD_PSEAE	O68282	Glucose-6-phosphate 1-dehydrogenase OS=Pseudomonas aeruginosa (strain ATCC 15692 / PAO1 / 1C / PRS 101 / LMG 12228) GN=zwf PE=1 SV=1	55567.7	0	100575	0	15064.4	254536	44767.4		0	82917.3	0	16033.3	465227	62784.9
GALU_PSEAE	Q9I291	UTP--glucose-1-phosphate uridylyltransferase OS=Pseudomonas aeruginosa (strain ATCC 15692 / PAO1 / 1C / PRS 101 / LMG 12228) GN=galU PE=3 SV=1	31198	131798	74815.5	23496.7	39656.2	158665	126410		131798	61680.6	17743.8	42207	290000	177287
GCH11_PSEAE	Q9HYG8	GTP cyclohydrolase 1 1 OS=Pseudomonas aeruginosa (strain ATCC 15692 / PAO1 / 1C / PRS 101 / LMG 12228) GN=folE1 PE=3 SV=1	20801.6	918714	15686811	1.29973e+06	2.2734e+06	1.8546e+07	2.67843e+06		918714	1.29328e+07	981507	2.41962e+06	3.38975e+07	3.75642e+06
GCH12_PSEAE	Q9I351	GTP cyclohydrolase 1 2 OS=Pseudomonas aeruginosa (strain ATCC 15692 / PAO1 / 1C / PRS 101 / LMG 12228) GN=folE2 PE=3 SV=1	20205.3	7726421	60826722	1.14262e+07	1.54135e+07	7.91476e+07	1.76452e+07		7726421	5.01477e+07	8.6286e+06	1.6405e+07	1.44662e+08	2.47468e+07
GCSH1_PSEAE	Q9I136	Glycine cleavage system H protein 1 OS=Pseudomonas aeruginosa (strain ATCC 15692 / PAO1 / 1C / PRS 101 / LMG 12228) GN=gcvH1 PE=3 SV=1	13766.9	271832	325148	685493	342925	300650	404461		271832	268063	517657	364982	549511	567244
GCSP1_PSEAE	Q9I137	Glycine dehydrogenase (decarboxylating) 1 OS=Pseudomonas aeruginosa (strain ATCC 15692 / PAO1 / 1C / PRS 101 / LMG 12228) GN=gcvP1 PE=3 SV=1	103835	178666	996676	810507	267400	44818	143553		178666	821695	612063	284599	81916	201329
GLMM_PSEAE	Q9HV50	Phosphoglucosamine mutase OS=Pseudomonas aeruginosa (strain ATCC 15692 / PAO1 / 1C / PRS 101 / LMG 12228) GN=glmM PE=3 SV=1	47748.3	1.0462e+06	1.60504e+06	1.34427e+06	732282	1.42882e+06	795990		1.0462e+06	1.32325e+06	1.01514e+06	779383	2.61151e+06	1.11635e+06
GLPD_PSEAE	P52111	Glycerol-3-phosphate dehydrogenase OS=Pseudomonas aeruginosa (strain ATCC 15692 / PAO1 / 1C / PRS 101 / LMG 12228) GN=glpD PE=3 SV=2	57081.7	226153	499340	157557	227564	389047	184114		226153	411674	118981	242201	711079	258214
GLPR_PSEAE	Q51391	Glycerol-3-phosphate regulon repressor OS=Pseudomonas aeruginosa (strain ATCC 15692 / PAO1 / 1C / PRS 101 / LMG 12228) GN=glpR PE=3 SV=2	27533.3	44281.1	308737	126809	0	462856	110745		44281.1	254534	95761	0	845984	155316
GLYA3_PSEAE	Q9HVI7	Serine hydroxymethyltransferase 3 OS=Pseudomonas aeruginosa (strain ATCC 15692 / PAO1 / 1C / PRS 101 / LMG 12228) GN=glyA2 PE=3 SV=1	45110.9	334875	736286	265133	70794.4	460623	113852		334875	607020	200218	75347.9	841902	159674
GM4D_PSEAE	Q51366	GDP-mannose 4,6-dehydratase OS=Pseudomonas aeruginosa (strain ATCC 15692 / PAO1 / 1C / PRS 101 / LMG 12228) GN=gmd PE=1 SV=2	36358.5	83609.2	362677	57536.2	0	77098.4	33986.2		83609.2	299004	43449.1	0	140916	47664.6
GMHA_PSEAE	Q9HVZ0	Phosphoheptose isomerase OS=Pseudomonas aeruginosa (strain ATCC 15692 / PAO1 / 1C / PRS 101 / LMG 12228) GN=gmhA PE=1 SV=1	21381.9	103078	125756	466171	192553	140168	179304		103078	103678	352034	204938	256191	251469
GSPD_PSEAE	P35818	Type II secretion system protein D OS=Pseudomonas aeruginosa (strain ATCC 15692 / PAO1 / 1C / PRS 101 / LMG 12228) GN=xcpQ PE=1 SV=1	69892.8	8.98891e+06	6.20789e+06	1.06419e+07	9.20991e+06	1.96772e+06	9.35101e+06		8.98891e+06	5.11801e+06	8.03636e+06	9.8023e+06	3.5965e+06	1.31145e+07
GUAA_PSEAE	Q9HXM6	GMP synthase [glutamine-hydrolyzing] OS=Pseudomonas aeruginosa (strain ATCC 15692 / PAO1 / 1C / PRS 101 / LMG 12228) GN=guaA PE=3 SV=1	57904.8	792467	1.84668e+06	936401	793963	2.91668e+06	924759		792467	1.52247e+06	707133	845032	5.33095e+06	1.29695e+06
GYRA_PSEAE	P48372	DNA gyrase subunit A OS=Pseudomonas aeruginosa (strain ATCC 15692 / PAO1 / 1C / PRS 101 / LMG 12228) GN=gyrA PE=3 SV=1	101054	725136	2.55859e+06	1.7368e+06	403205	667956	565576		725136	2.10939e+06	1.31156e+06	429139	1.22085e+06	793203
GYRB_PSEAE	Q9I7C2	DNA gyrase subunit B OS=Pseudomonas aeruginosa (strain ATCC 15692 / PAO1 / 1C / PRS 101 / LMG 12228) GN=gyrB PE=3 SV=1	90114.9	534770	1.05807e+06	629598	73549.5	107239	214813		534770	872309	475448	78280.3	196005	301269
HCP1_PSEAE	Q9I747	Protein hcp1 OS=Pseudomonas aeruginosa (strain ATCC 15692 / PAO1 / 1C / PRS 101 / LMG 12228) GN=hcp1 PE=1 SV=1	17385.6	2.65664e+06	5.6817e+06	2.9318e+06	1.89174e+06	1.64402e+07	2.90881e+06		2.65664e+06	4.68419e+06	2.21398e+06	2.01341e+06	3.00486e+07	4.07951e+06
HEM2_PSEAE	Q59643	Delta-aminolevulinic acid dehydratase OS=Pseudomonas aeruginosa (strain ATCC 15692 / PAO1 / 1C / PRS 101 / LMG 12228) GN=hemB PE=1 SV=1	36995.8	406599	271177	1331822	1.88202e+06	219761	611528		406599	223568	1.00574e+06	2.00308e+06	401667	857649
HEMN_PSEAE	P77915	Oxygen-independent coproporphyrinogen-III oxidase OS=Pseudomonas aeruginosa (strain ATCC 15692 / PAO1 / 1C / PRS 101 / LMG 12228) GN=hemN PE=3 SV=2	52437.4	72114.7	188357	46014.6	0	34943.3	0		72114.7	155288	34748.4	0	63867.4	0
HEXR_PSEAE	O68281	HTH-type transcriptional regulator HexR OS=Pseudomonas aeruginosa (strain ATCC 15692 / PAO1 / 1C / PRS 101 / LMG 12228) GN=hexR PE=4 SV=2	31132.4	107776	344000	168840	130966	32895.9	78180.5		107776	283605	127501	139390	60125.4	109646
HFLD_PSEAE	Q9I0L1	High frequency lysogenization protein HflD homolog OS=Pseudomonas aeruginosa (strain ATCC 15692 / PAO1 / 1C / PRS 101 / LMG 12228) GN=hflD PE=3 SV=1	23030.3	83022.8	795020	134171	69895.2	232252	126347		83022.8	655443	101320	74390.9	424498	177198
HFQ_PSEAE	Q9HUM0	RNA-binding protein Hfq OS=Pseudomonas aeruginosa (strain ATCC 15692 / PAO1 / 1C / PRS 101 / LMG 12228) GN=hfq PE=1 SV=1	9079.83	3.1524e+07	43503748	5.93804e+07	8.74314e+07	58080100	38026084		3.1524e+07	3.5866e+07	4.48417e+07	9.3055e+07	1.06156e+08	5.33304e+07
HLDE_PSEAE	Q9HUG9	Bifunctional protein HldE OS=Pseudomonas aeruginosa (strain ATCC 15692 / PAO1 / 1C / PRS 101 / LMG 12228) GN=hldE PE=3 SV=1	50299.8	112918	592594	93955.7	0	589463	87021.3		112918	488556	70951.6	0	1.07739e+06	122045
HPPD_PSEAE	Q9I576	4-hydroxyphenylpyruvate dioxygenase OS=Pseudomonas aeruginosa (strain ATCC 15692 / PAO1 / 1C / PRS 101 / LMG 12228) GN=hpd PE=3 SV=1	39870	114075	48606.2	130805	258277	760389	525379		114075	40072.7	98779	274890	1.3898e+06	736828
HSLU_PSEAE	Q9HUC5	ATP-dependent protease ATPase subunit HslU OS=Pseudomonas aeruginosa (strain ATCC 15692 / PAO1 / 1C / PRS 101 / LMG 12228) GN=hslU PE=3 SV=1	50033.5	91813.4	170885	182031	100921	62998	138028		91813.4	140884	137463	107412	115144	193580
HSLV_PSEAE	Q9HUC6	ATP-dependent protease subunit HslV OS=Pseudomonas aeruginosa (strain ATCC 15692 / PAO1 / 1C / PRS 101 / LMG 12228) GN=hslV PE=3 SV=3	18755.7	0	0	0	143790	804558	346868		0	0	0	153039	1.47053e+06	486471
HTPG_PSEAE	Q9I3C5	Chaperone protein HtpG OS=Pseudomonas aeruginosa (strain ATCC 15692 / PAO1 / 1C / PRS 101 / LMG 12228) GN=htpG PE=3 SV=1	71605.8	579238	1.32349e+06	658914	995134	4.01705e+06	1.6659e+06		579238	1.09113e+06	497586	1.05914e+06	7.34214e+06	2.33637e+06
HTPX_PSEAE	Q9I013	Protease HtpX OS=Pseudomonas aeruginosa (strain ATCC 15692 / PAO1 / 1C / PRS 101 / LMG 12228) GN=htpX PE=3 SV=1	31554.6	56717.9	4.73889e+06	427192	89085.9	256150	154478		56717.9	3.90691e+06	322598	94816	468177	216650
HUTU_PSEAE	Q9HU83	Urocanate hydratase OS=Pseudomonas aeruginosa (strain ATCC 15692 / PAO1 / 1C / PRS 101 / LMG 12228) GN=hutU PE=1 SV=1	61136.7	23749.3	16588.7	502825	354658	0	241803		23749.3	13676.3	379713	377470	0	339121
IF1_PSEAE	P65116	Translation initiation factor IF-1 OS=Pseudomonas aeruginosa (strain ATCC 15692 / PAO1 / 1C / PRS 101 / LMG 12228) GN=infA PE=3 SV=1	8279.27	0	319682	0	331006	2.28618e+06	793374		0	263557	0	352296	4.17856e+06	1.11268e+06
IF2_PSEAE	Q9HV55	Translation initiation factor IF-2 OS=Pseudomonas aeruginosa (strain ATCC 15692 / PAO1 / 1C / PRS 101 / LMG 12228) GN=infB PE=3 SV=1	90838.7	30643.3	304919	32268.4	48936.8	1.18482e+06	63363.4		30643.3	251386	24367.8	52084.4	2.16555e+06	88865.1
ILVC_PSEAE	Q9HVA2	Ketol-acid reductoisomerase OS=Pseudomonas aeruginosa (strain ATCC 15692 / PAO1 / 1C / PRS 101 / LMG 12228) GN=ilvC PE=1 SV=1	36383.3	324668	563705	1.12862e+06	2.1173e+06	133142	474027		324668	464739	852287	2.25349e+06	243349	664808
ILVE_PSEAE	O86428	Branched-chain-amino-acid aminotransferase OS=Pseudomonas aeruginosa (strain ATCC 15692 / PAO1 / 1C / PRS 101 / LMG 12228) GN=ilvE PE=1 SV=2	34045.1	76420.7	356552	530118	370784	72147.7	367766		76420.7	293954	400324	394633	131868	515781
IPYR_PSEAE	Q9HWZ6	Inorganic pyrophosphatase OS=Pseudomonas aeruginosa (strain ATCC 15692 / PAO1 / 1C / PRS 101 / LMG 12228) GN=ppa PE=3 SV=1	19365.9	95584.7	270840	214737	0	0	0		95584.7	223290	162161	0	0	0
ISCS_PSEAE	Q9HXI8	Cysteine desulfurase OS=Pseudomonas aeruginosa (strain ATCC 15692 / PAO1 / 1C / PRS 101 / LMG 12228) GN=iscS PE=3 SV=1	44620.7	141822	253299	224338	135633	478135	221409		141822	208829	169411	144357	873909	310519
KDSA_PSEAE	Q9ZFK4	2-dehydro-3-deoxyphosphooctonate aldolase OS=Pseudomonas aeruginosa (strain ATCC 15692 / PAO1 / 1C / PRS 101 / LMG 12228) GN=kdsA PE=1 SV=1	31105.1	135316	560127	194875	122034	789607	150502		135316	461789	147162	129884	1.4432e+06	211074
KDSB_PSEAE	Q9HZM5	3-deoxy-manno-octulosonate cytidylyltransferase OS=Pseudomonas aeruginosa (strain ATCC 15692 / PAO1 / 1C / PRS 101 / LMG 12228) GN=kdsB PE=3 SV=1	27611.4	71807.7	235325	84367	0	282655	95524.9		71807.7	194010	63710.6	0	516621	133971
KPRS_PSEAE	Q9HVC5	Ribose-phosphate pyrophosphokinase OS=Pseudomonas aeruginosa (strain ATCC 15692 / PAO1 / 1C / PRS 101 / LMG 12228) GN=prs PE=3 SV=1	34000.7	1.98246e+06	5.34782e+06	2.48952e+06	2.18313e+06	1.01867e+07	2.99991e+06		1.98246e+06	4.40894e+06	1.87998e+06	2.32355e+06	1.86187e+07	4.20728e+06
KUP_PSEAE	Q9I540	Probable potassium transport system protein kup OS=Pseudomonas aeruginosa (strain ATCC 15692 / PAO1 / 1C / PRS 101 / LMG 12228) GN=kup PE=3 SV=1	68672.6	61695.3	378358	68316.2	0	0	0		61695.3	311931	51589.7	0	0	0
LASA_PSEAE	P14789	Protease LasA OS=Pseudomonas aeruginosa (strain ATCC 15692 / PAO1 / 1C / PRS 101 / LMG 12228) GN=lasA PE=1 SV=3	45470.8	4.14694e+06	5.54037e+06	5.83178e+06	2.17207e+06	8.20746e+06	3.30785e+06		4.14694e+06	4.56768e+06	4.40393e+06	2.31178e+06	1.50012e+07	4.63916e+06
LASI_PSEAE	P33883	Acyl-homoserine-lactone synthase OS=Pseudomonas aeruginosa (strain ATCC 15692 / PAO1 / 1C / PRS 101 / LMG 12228) GN=lasI PE=1 SV=1	22658.7	562358	3.95637e+06	401458	68549.6	84580.5	74613.9		562358	3.26177e+06	303165	72958.7	154592	104644
LEXA_PSEAE	P37452	LexA repressor OS=Pseudomonas aeruginosa (strain ATCC 15692 / PAO1 / 1C / PRS 101 / LMG 12228) GN=lexA PE=3 SV=1	22473.9	158669	419225	126830	86201.3	269702	70842.9		158669	345624	95776.6	91745.8	492946	99354.9
LGT_PSEAE	Q9I6F2	Prolipoprotein diacylglyceryl transferase OS=Pseudomonas aeruginosa (strain ATCC 15692 / PAO1 / 1C / PRS 101 / LMG 12228) GN=lgt PE=3 SV=1	29809.8	0	708039	537115	144369	65159.7	323092		0	583732	405608	153655	119095	453126
LIP_PSEAE	P26876	Lactonizing lipase OS=Pseudomonas aeruginosa (strain ATCC 15692 / PAO1 / 1C / PRS 101 / LMG 12228) GN=lip PE=1 SV=2	32684.7	4.83085e+07	5.45565e+07	1.09251e+08	5.05573e+07	17257375	2.67907e+07		4.83085e+07	4.49783e+07	8.25021e+07	5.38092e+07	3.15421e+07	3.75731e+07
LLDD_PSEAE	Q9HV37	L-lactate dehydrogenase [cytochrome] OS=Pseudomonas aeruginosa (strain ATCC 15692 / PAO1 / 1C / PRS 101 / LMG 12228) GN=lldD PE=3 SV=1	41078.4	3.86027e+07	3.62934e+07	5.83851e+07	8.59538e+06	1.72704e+06	6.38331e+06		3.86027e+07	2.99216e+07	4.40901e+07	9.14824e+06	3.15658e+06	8.9524e+06
LNT_PSEAE	Q9ZI86	Apolipoprotein N-acyltransferase OS=Pseudomonas aeruginosa (strain ATCC 15692 / PAO1 / 1C / PRS 101 / LMG 12228) GN=lnt PE=3 SV=1	55962.8	160607	465669	169708	0	135113	64582		160607	383914	128156	0	246953	90574.2
LOLB_PSEAE	P42812	Outer-membrane lipoprotein LolB OS=Pseudomonas aeruginosa (strain ATCC 15692 / PAO1 / 1C / PRS 101 / LMG 12228) GN=lolB PE=3 SV=2	22995.9	68811.8	286077	185913	217439	232309	188360		68811.8	235852	140394	231425	424603	264169
LPTD_PSEAE	Q9I5U2	LPS-assembly protein LptD OS=Pseudomonas aeruginosa (strain ATCC 15692 / PAO1 / 1C / PRS 101 / LMG 12228) GN=lptD PE=3 SV=1	104189	1.49435e+06	4.95515e+06	2.54454e+06	1.61935e+06	4.15108e+06	1.3596e+06		1.49435e+06	4.0852e+06	1.92154e+06	1.72351e+06	7.58713e+06	1.9068e+06
LPXC_PSEAE	P47205	UDP-3-O-[3-hydroxymyristoyl] N-acetylglucosamine deacetylase OS=Pseudomonas aeruginosa (strain ATCC 15692 / PAO1 / 1C / PRS 101 / LMG 12228) GN=lpxC PE=1 SV=2	33396.3	28314.1	155621	21899.7	45533.6	667550	64804.4		28314.1	128300	16537.8	48462.3	1.22011e+06	90886.1
LPXD_PSEAE	Q9HXY6	UDP-3-O-acylglucosamine N-acyltransferase OS=Pseudomonas aeruginosa (strain ATCC 15692 / PAO1 / 1C / PRS 101 / LMG 12228) GN=lpxD PE=1 SV=1	36150.4	256729	1.11901e+06	417856	236180	580467	177175		256729	922552	315548	251372	1.06095e+06	248483
LYSC_PSEAE	Q9HWK6	Lysyl endopeptidase OS=Pseudomonas aeruginosa (strain ATCC 15692 / PAO1 / 1C / PRS 101 / LMG 12228) GN=prpL PE=1 SV=1	48165.1	275314	329221	1.94146e+06	2.84463e+06	912374	2.39146e+06		275314	271421	1.46611e+06	3.0276e+06	1.66759e+06	3.35394e+06
MASZ_PSEAE	Q9I636	Malate synthase G OS=Pseudomonas aeruginosa (strain ATCC 15692 / PAO1 / 1C / PRS 101 / LMG 12228) GN=glcB PE=3 SV=1	78593	129023	21043	457553	236613	0	223565		129023	17348.6	345526	251832	0	313543
METK_PSEAE	Q9I5Z0	S-adenosylmethionine synthase OS=Pseudomonas aeruginosa (strain ATCC 15692 / PAO1 / 1C / PRS 101 / LMG 12228) GN=metK PE=3 SV=1	42664.6	43220.7	54128.2	455576	518182	45743.3	315061		43220.7	44625.2	344033	551512	83607.1	441863
MEXA_PSEAE	P52477	Multidrug resistance protein MexA OS=Pseudomonas aeruginosa (strain ATCC 15692 / PAO1 / 1C / PRS 101 / LMG 12228) GN=mexA PE=1 SV=1	40926.7	1.00002e+08	5.24498e+07	1.41345e+08	5.50313e+07	6.5163e+06	4.58231e+07		1.00002e+08	4.32415e+07	1.06738e+08	5.85709e+07	1.19101e+07	6.42655e+07
MEXB_PSEAE	P52002	Multidrug resistance protein MexB OS=Pseudomonas aeruginosa (strain ATCC 15692 / PAO1 / 1C / PRS 101 / LMG 12228) GN=mexB PE=1 SV=2	112701	4.61911e+07	2.07032e+07	5.74245e+07	2.08355e+07	1.60905e+06	1.73359e+07		4.61911e+07	1.70684e+07	4.33647e+07	2.21756e+07	2.94094e+06	2.43131e+07
MINE_PSEAE	Q9HYZ5	Cell division topological specificity factor OS=Pseudomonas aeruginosa (strain ATCC 15692 / PAO1 / 1C / PRS 101 / LMG 12228) GN=minE PE=3 SV=1	9766.16	255307	639613	336924	0	1.38442e+06	334598		255307	527319	254431	0	2.53037e+06	469263
MMSA_PSEAE	P28810	Methylmalonate-semialdehyde dehydrogenase [acylating] OS=Pseudomonas aeruginosa (strain ATCC 15692 / PAO1 / 1C / PRS 101 / LMG 12228) GN=mmsA PE=1 SV=2	53611.5	154179	140732	584625	799344	555630	306679		154179	116024	441486	850759	1.01555e+06	430108
MQO1_PSEAE	Q9HYF4	Probable malate:quinone oxidoreductase 1 OS=Pseudomonas aeruginosa (strain ATCC 15692 / PAO1 / 1C / PRS 101 / LMG 12228) GN=mqo1 PE=3 SV=1	57156.1	67340.6	37176.3	91103.7	0	44517.5	0		67340.6	30649.5	68797.9	0	81366.6	0
MQO2_PSEAE	Q9HVF1	Probable malate:quinone oxidoreductase 2 OS=Pseudomonas aeruginosa (strain ATCC 15692 / PAO1 / 1C / PRS 101 / LMG 12228) GN=mqo2 PE=3 SV=1	55445.5	71865.7	168226	49618.6	0	320451	88072.6		71865.7	138691	37470	0	585702	123519
MRAZ_PSEAE	Q9HVZ4	Protein MraZ OS=Pseudomonas aeruginosa (strain ATCC 15692 / PAO1 / 1C / PRS 101 / LMG 12228) GN=mraZ PE=3 SV=1	17082	135574	194775	457443	30906.7	2.06871e+06	0		135574	160580	345443	32894.6	3.78108e+06	0
MSBA_PSEAE	Q9HUG8	Lipid A export ATP-binding/permease protein MsbA OS=Pseudomonas aeruginosa (strain ATCC 15692 / PAO1 / 1C / PRS 101 / LMG 12228) GN=msbA PE=3 SV=1	66372.2	179586	2.27911e+06	299860	70660.6	36557.9	121318		179586	1.87898e+06	226443	75205.6	66818.6	170144
MTIP_PSEAE	Q9HZK1	S-methyl-5'-thioinosine phosphorylase OS=Pseudomonas aeruginosa (strain ATCC 15692 / PAO1 / 1C / PRS 101 / LMG 12228) GN=PA3004 PE=1 SV=1	26231.5	492193	883863	189467	413566	106215	463364		492193	728688	143078	440167	194133	649853
MURA_PSEAE	Q9HVW7	UDP-N-acetylglucosamine 1-carboxyvinyltransferase OS=Pseudomonas aeruginosa (strain ATCC 15692 / PAO1 / 1C / PRS 101 / LMG 12228) GN=murA PE=3 SV=1	44599.3	542514	1.29486e+06	486557	60925.2	1.89594e+06	567213		542514	1.06753e+06	367428	64843.9	3.46529e+06	795498
MURG_PSEAE	Q9HW01	UDP-N-acetylglucosamine--N-acetylmuramyl-(pentapeptide) pyrophosphoryl-undecaprenol N-acetylglucosamine transferase OS=Pseudomonas aeruginosa (strain ATCC 15692 / PAO1 / 1C / PRS 101 / LMG 12228) GN=murG PE=1 SV=1	37757.3	68505.8	248071	99462.6	0	0	0		68505.8	204519	75110.2	0	0	0
MUTS_PSEAE	Q9HY08	DNA mismatch repair protein MutS OS=Pseudomonas aeruginosa (strain ATCC 15692 / PAO1 / 1C / PRS 101 / LMG 12228) GN=mutS PE=3 SV=1	94900.4	13094.5	46800.6	15870.8	0	0	0		13094.5	38584.1	11985	0	0	0
NADE_PSEAE	Q9HUP3	NH(3)-dependent NAD(+) synthetase OS=Pseudomonas aeruginosa (strain ATCC 15692 / PAO1 / 1C / PRS 101 / LMG 12228) GN=nadE PE=3 SV=1	29660.5	781420	1.20751e+06	767124	591579	1.58791e+06	886463		781420	995510	579302	629630	2.90229e+06	1.24324e+06
NDK_PSEAE	Q59636	Nucleoside diphosphate kinase OS=Pseudomonas aeruginosa (strain ATCC 15692 / PAO1 / 1C / PRS 101 / LMG 12228) GN=ndk PE=3 SV=2	15564	474173	3.41213e+06	2.27763e+06	1.02318e+06	886106	1.28383e+06		474173	2.81308e+06	1.71997e+06	1.08899e+06	1.61958e+06	1.80053e+06
NHAB_PSEAE	Q9I2S5	Na(+)/H(+) antiporter NhaB OS=Pseudomonas aeruginosa (strain ATCC 15692 / PAO1 / 1C / PRS 101 / LMG 12228) GN=nhaB PE=1 SV=1	54181.4	270273	816010	373437	0	102526	185223		270273	672747	282004	0	187391	259770
NHAP2_PSEAE	Q9HUE8	K(+)/H(+) antiporter NhaP2 OS=Pseudomonas aeruginosa (strain ATCC 15692 / PAO1 / 1C / PRS 101 / LMG 12228) GN=nhaP2 PE=3 SV=2	61457.4	0	0	0	124690	73101.1	109574		0	0	0	132710	133610	153674
NHAP_PSEAE	G3XD29	Na(+)/H(+) antiporter NhaP OS=Pseudomonas aeruginosa (strain ATCC 15692 / PAO1 / 1C / PRS 101 / LMG 12228) GN=nhaP PE=1 SV=1	45439.2	6739474	6257093	7956922	3.97203e+06	1.59001e+06	2616036		6739474	5.15857e+06	6.00875e+06	4.22751e+06	2.90614e+06	3.66891e+06
NLPD_PSEAE	P45682	Lipoprotein NlpD/LppB homolog OS=Pseudomonas aeruginosa (strain ATCC 15692 / PAO1 / 1C / PRS 101 / LMG 12228) GN=PA3623 PE=3 SV=1	30798.3	1.31919e+06	3.11039e+06	2.35747e+06	520531	570348	738177		1.31919e+06	2.56431e+06	1.78027e+06	554012	1.04245e+06	1.03527e+06
NQRA_PSEAE	Q9HZK6	Na(+)-translocating NADH-quinone reductase subunit A OS=Pseudomonas aeruginosa (strain ATCC 15692 / PAO1 / 1C / PRS 101 / LMG 12228) GN=nqrA PE=3 SV=1	48033.3	178244	888910	89304.1	0	216267	40318.8		178244	732849	67438.9	0	395280	56545.9
NQRB_PSEAE	Q9HZK7	Na(+)-translocating NADH-quinone reductase subunit B OS=Pseudomonas aeruginosa (strain ATCC 15692 / PAO1 / 1C / PRS 101 / LMG 12228) GN=nqrB PE=3 SV=1	44021.5	1.95827e+06	7.69378e+06	2.99766e+06	1089101	0	2.14683e+06		1.95827e+06	6.34303e+06	2.26371e+06	1.15915e+06	0	3.01086e+06
NQRD_PSEAE	Q9HZK9	Na(+)-translocating NADH-quinone reductase subunit D OS=Pseudomonas aeruginosa (strain ATCC 15692 / PAO1 / 1C / PRS 101 / LMG 12228) GN=nqrD PE=3 SV=1	24275.1	111931	143429	467291	0	0	0		111931	118248	352880	0	0	0
NUOA2_PSEAE	Q9I0K1	NADH-quinone oxidoreductase subunit A 2 OS=Pseudomonas aeruginosa (strain ATCC 15692 / PAO1 / 1C / PRS 101 / LMG 12228) GN=nuoA2 PE=3 SV=1	14982.2	505898	863042	642436	430572	460828	0		505898	711523	485142	458267	842278	0
NUOB_PSEAE	Q9I0K0	NADH-quinone oxidoreductase subunit B OS=Pseudomonas aeruginosa (strain ATCC 15692 / PAO1 / 1C / PRS 101 / LMG 12228) GN=nuoB PE=3 SV=1	25390.7	120061	610844	125984	0	75226.5	53367.3		120061	503602	95138	0	137495	74846
NUOCD_PSEAE	Q9I0J9	NADH-quinone oxidoreductase subunit C/D OS=Pseudomonas aeruginosa (strain ATCC 15692 / PAO1 / 1C / PRS 101 / LMG 12228) GN=nuoC PE=3 SV=1	68261.4	46796.1	805293	142584	24133.7	562701	130952		46796.1	663912	107674	25686	1.02847e+06	183656
NUOH_PSEAE	Q9I0J5	NADH-quinone oxidoreductase subunit H OS=Pseudomonas aeruginosa (strain ATCC 15692 / PAO1 / 1C / PRS 101 / LMG 12228) GN=nuoH PE=3 SV=1	36701.4	573241	2.52318e+06	806803	0	115324	171804		573241	2.0802e+06	609266	0	210783	240950
NUOI_PSEAE	Q9I0J4	NADH-quinone oxidoreductase subunit I OS=Pseudomonas aeruginosa (strain ATCC 15692 / PAO1 / 1C / PRS 101 / LMG 12228) GN=nuoI PE=3 SV=1	20578.3	49489.1	326670	109598	0	371526	0		49489.1	269318	82764	0	679056	0
NUOL_PSEAE	Q9I0J1	NADH-quinone oxidoreductase subunit L OS=Pseudomonas aeruginosa (strain ATCC 15692 / PAO1 / 1C / PRS 101 / LMG 12228) GN=nuoL PE=3 SV=1	66167.2	340107	1.93575e+06	513484	114913	404738	318687		340107	1.5959e+06	387762	122304	739757	446949
NUOM_PSEAE	Q9I0J0	NADH-quinone oxidoreductase subunit M OS=Pseudomonas aeruginosa (strain ATCC 15692 / PAO1 / 1C / PRS 101 / LMG 12228) GN=nuoM PE=3 SV=1	55648.9	2.23657e+06	9.0086e+06	6.10786e+06	3.58459e+06	345782	1.68705e+06		2.23657e+06	7.42701e+06	4.61241e+06	3.81515e+06	632001	2.36604e+06
NUON_PSEAE	Q9I0I9	NADH-quinone oxidoreductase subunit N OS=Pseudomonas aeruginosa (strain ATCC 15692 / PAO1 / 1C / PRS 101 / LMG 12228) GN=nuoN PE=3 SV=1	51668.2	2.0074e+06	8359731	2.13008e+06	1.38876e+06	1.19093e+06	951085		2.0074e+06	6.89206e+06	1.60855e+06	1.47809e+06	2.17672e+06	1.33387e+06
NUSG_PSEAE	Q9HWC4	Transcription termination/antitermination protein NusG OS=Pseudomonas aeruginosa (strain ATCC 15692 / PAO1 / 1C / PRS 101 / LMG 12228) GN=nusG PE=3 SV=1	20131.4	60041.4	420750	72468.9	0	193926	84374.4		60041.4	346881	54725.6	0	354448	118332
ODO2_PSEAE	Q9I3D2	Dihydrolipoyllysine-residue succinyltransferase component of 2-oxoglutarate dehydrogenase complex OS=Pseudomonas aeruginosa (strain ATCC 15692 / PAO1 / 1C / PRS 101 / LMG 12228) GN=sucB PE=3 SV=1	42842.5	346741	1.21732e+06	451056	260343	1.54831e+06	352830		346741	1.0036e+06	340619	277089	2.82993e+06	494832
ODP1_PSEAE	Q59637	Pyruvate dehydrogenase E1 component OS=Pseudomonas aeruginosa (strain ATCC 15692 / PAO1 / 1C / PRS 101 / LMG 12228) GN=aceE PE=3 SV=2	99482.9	472198	1.68818e+06	298878	93223.7	1.33009e+06	297386		472198	1.3918e+06	225701	99219.9	2.43106e+06	417075
ODP2_PSEAE	Q59638	Dihydrolipoyllysine-residue acetyltransferase component of pyruvate dehydrogenase complex OS=Pseudomonas aeruginosa (strain ATCC 15692 / PAO1 / 1C / PRS 101 / LMG 12228) GN=aceF PE=1 SV=2	56655.9	6.00512e+07	33912347	1.30737e+08	4.54372e+07	3.86899e+07	2.72129e+07		6.00512e+07	2.79585e+07	9.87276e+07	4.83597e+07	7.07153e+07	3.81653e+07
OPGG_PSEAE	Q9HUA5	Glucans biosynthesis protein G OS=Pseudomonas aeruginosa (strain ATCC 15692 / PAO1 / 1C / PRS 101 / LMG 12228) GN=opgG PE=3 SV=1	59421.4	1.32419e+06	2.65881e+06	2.0347e+06	857980	2.95544e+06	1.15077e+06		1.32419e+06	2.19202e+06	1.53653e+06	913166	5.4018e+06	1.61392e+06
OPGH_PSEAE	Q9HUA6	Glucans biosynthesis glucosyltransferase H OS=Pseudomonas aeruginosa (strain ATCC 15692 / PAO1 / 1C / PRS 101 / LMG 12228) GN=opgH PE=3 SV=1	96915.4	38274.6	231502	13318.5	0	0	0		38274.6	190859	10057.6	0	0	0
OPRI_PSEAE	P11221	Major outer membrane lipoprotein OS=Pseudomonas aeruginosa (strain ATCC 15692 / PAO1 / 1C / PRS 101 / LMG 12228) GN=oprI PE=3 SV=1	8811.47	8.13582e+07	2.3534e+08	1.30419e+08	1.06392e+08	7.70063e+07	5.72338e+07		8.13582e+07	1.94023e+08	9.84875e+07	1.13235e+08	1.40748e+08	8.02686e+07
OPRM_PSEAE	Q51487	Outer membrane protein OprM OS=Pseudomonas aeruginosa (strain ATCC 15692 / PAO1 / 1C / PRS 101 / LMG 12228) GN=oprM PE=1 SV=2	52548.2	5.22702e+07	3.50882e+07	7.61803e+07	3.41919e+07	1.3336e+07	2.89266e+07		5.22702e+07	2.89279e+07	5.75283e+07	3.63911e+07	2.43748e+07	4.05686e+07
OTCC_PSEAE	P08308	Ornithine carbamoyltransferase, catabolic OS=Pseudomonas aeruginosa (strain ATCC 15692 / PAO1 / 1C / PRS 101 / LMG 12228) GN=arcB PE=1 SV=3	38066.2	1.57555e+06	4.78519e+06	6.2606e+06	1.74626e+06	0	688992		1.57555e+06	3.94508e+06	4.72775e+06	1.85858e+06	0	966289
PA1L_PSEAE	Q05097	PA-I galactophilic lectin OS=Pseudomonas aeruginosa (strain ATCC 15692 / PAO1 / 1C / PRS 101 / LMG 12228) GN=lecA PE=1 SV=2	12867.3	1.60606e+06	1.33501e+06	3860939	1.3938e+06	0	649994		1.60606e+06	1.10063e+06	2.91563e+06	1.48345e+06	0	911596
PAAD_PSEAE	Q9HX08	Probable aromatic acid decarboxylase OS=Pseudomonas aeruginosa (strain ATCC 15692 / PAO1 / 1C / PRS 101 / LMG 12228) GN=PA4019 PE=1 SV=1	22334.3	57815.3	264076	1.30513e+06	1.35647e+06	462243	119418		57815.3	217713	985582	1.44372e+06	844863	167480
PAGL_PSEAE	Q9HVD1	Lipid A deacylase PagL OS=Pseudomonas aeruginosa (strain ATCC 15692 / PAO1 / 1C / PRS 101 / LMG 12228) GN=pagL PE=1 SV=1	18364.2	5.7561e+06	1.96638e+07	9.10324e+06	7.81853e+06	6.7903e+07	8.35776e+06		5.7561e+06	1.62115e+07	6.8744e+06	8.32142e+06	1.24109e+08	1.17215e+07
PAL_PSEAE	Q9I4Z4	Peptidoglycan-associated lipoprotein OS=Pseudomonas aeruginosa (strain ATCC 15692 / PAO1 / 1C / PRS 101 / LMG 12228) GN=pal PE=3 SV=1	17895.9	1.36156e+06	4.56095e+06	5389609	1.42263e+06	1.30138e+06	1.83559e+06		1.36156e+06	3.76021e+06	4.07002e+06	1.51413e+06	2.37859e+06	2.57435e+06
PARC_PSEAE	Q9HUK1	DNA topoisomerase 4 subunit A OS=Pseudomonas aeruginosa (strain ATCC 15692 / PAO1 / 1C / PRS 101 / LMG 12228) GN=parC PE=3 SV=1	83295.5	2.10913e+06	564936	5.20427e+06	2.71564e+06	231949	1.36846e+06		2.10913e+06	465753	3.93006e+06	2.89031e+06	423943	1.91922e+06
PCKA_PSEAE	Q9HTZ7	Phosphoenolpyruvate carboxykinase [ATP] OS=Pseudomonas aeruginosa (strain ATCC 15692 / PAO1 / 1C / PRS 101 / LMG 12228) GN=pckA PE=3 SV=1	55679	67356.5	122289	186056	0	76024.3	91399.5		67356.5	100820	140502	0	138953	128185
PHLN_PSEAE	P15713	Non-hemolytic phospholipase C OS=Pseudomonas aeruginosa (strain ATCC 15692 / PAO1 / 1C / PRS 101 / LMG 12228) GN=plcN PE=3 SV=2	77078.8	8.39726e+06	3.06983e+06	1.55761e+07	2.82809e+06	80996.5	2182226		8.39726e+06	2.53088e+06	1.17624e+07	3.00999e+06	148041	3.0605e+06
PHOU_PSEAE	Q51547	Phosphate-specific transport system accessory protein PhoU homolog OS=Pseudomonas aeruginosa (strain ATCC 15692 / PAO1 / 1C / PRS 101 / LMG 12228) GN=phoU PE=3 SV=1	27452.2	38543.3	378868	155808	0	41856.1	35221.6		38543.3	312352	117660	0	76502.3	49397.1
PILB_PSEAE	P22608	Type 4 fimbrial assembly protein PilB OS=Pseudomonas aeruginosa (strain ATCC 15692 / PAO1 / 1C / PRS 101 / LMG 12228) GN=pilB PE=3 SV=2	62271.3	28900.8	52203.4	29372.3	0	0	0		28900.8	43038.3	22180.8	0	0	0
PILQ_PSEAE	P34750	Fimbrial assembly protein PilQ OS=Pseudomonas aeruginosa (strain ATCC 15692 / PAO1 / 1C / PRS 101 / LMG 12228) GN=pilQ PE=3 SV=2	77313.6	1.76731e+07	1.58338e+07	1.92341e+07	1.40996e+07	3.43914e+06	1.0926e+07		1.76731e+07	1.30539e+07	1.45248e+07	1.50065e+07	6.28587e+06	1.53234e+07
PLSB_PSEAE	Q9HXW7	Glycerol-3-phosphate acyltransferase OS=Pseudomonas aeruginosa (strain ATCC 15692 / PAO1 / 1C / PRS 101 / LMG 12228) GN=plsB PE=3 SV=1	94739.4	143552	186859	145074	0	0	14398.5		143552	154053	109554	0	0	20193.5
PMPM_PSEAE	Q9I3Y3	Multidrug resistance protein PmpM OS=Pseudomonas aeruginosa (strain ATCC 15692 / PAO1 / 1C / PRS 101 / LMG 12228) GN=pmpM PE=3 SV=1	50819	186226	1.51261e+06	275761	114983	95938.7	178062		186226	1.24705e+06	208244	122379	175352	249726
PNCB1_PSEAE	Q9HUP4	Nicotinate phosphoribosyltransferase 1 OS=Pseudomonas aeruginosa (strain ATCC 15692 / PAO1 / 1C / PRS 101 / LMG 12228) GN=pncB1 PE=3 SV=1	46047.6	536881	1.84547e+06	613369	293052	1.13977e+06	287605		536881	1.52147e+06	463191	311901	2.08322e+06	403357
PNCB2_PSEAE	Q9HW26	Nicotinate phosphoribosyltransferase 2 OS=Pseudomonas aeruginosa (strain ATCC 15692 / PAO1 / 1C / PRS 101 / LMG 12228) GN=pncB2 PE=1 SV=1	45643.5	29758.6	121622	37141	0	81642.6	25529.2		29758.6	100269	28047.4	0	149222	35803.9
PNP_PSEAE	Q9HV59	Polyribonucleotide nucleotidyltransferase OS=Pseudomonas aeruginosa (strain ATCC 15692 / PAO1 / 1C / PRS 101 / LMG 12228) GN=pnp PE=3 SV=1	75388.1	699367	1.19059e+06	2.92852e+06	2.24126e+06	872156	1.4585e+06		699367	981569	2.2115e+06	2.38542e+06	1.59408e+06	2.04549e+06
PORB_PSEAE	Q51485	Porin B OS=Pseudomonas aeruginosa (strain ATCC 15692 / PAO1 / 1C / PRS 101 / LMG 12228) GN=oprB PE=1 SV=1	50704.1	1.77603e+06	9.5189e+06	3.01578e+06	2.7119e+06	6.06473e+06	1.80141e+06		1.77603e+06	7.84772e+06	2.2774e+06	2.88633e+06	1.10848e+07	2.52641e+06
PORD_PSEAE	P32722	Porin D OS=Pseudomonas aeruginosa (strain ATCC 15692 / PAO1 / 1C / PRS 101 / LMG 12228) GN=oprD PE=1 SV=1	48312.5	3.78149e+07	3.86243e+07	7.35116e+07	3.16444e+07	3.3788e+07	1.66199e+07		3.78149e+07	3.18432e+07	5.55131e+07	3.36797e+07	6.17559e+07	2.33088e+07
PORF_PSEAE	P13794	Outer membrane porin F OS=Pseudomonas aeruginosa (strain ATCC 15692 / PAO1 / 1C / PRS 101 / LMG 12228) GN=oprF PE=1 SV=1	37598.2	3.83354e+07	6.46975e+07	4.45098e+07	8.38135e+07	1.20828e+08	4.3439e+07		3.83354e+07	5.33389e+07	3.3612e+07	8.92045e+07	2.20842e+08	6.09218e+07
PPBH_PSEAE	P35483	Alkaline phosphatase H OS=Pseudomonas aeruginosa (strain ATCC 15692 / PAO1 / 1C / PRS 101 / LMG 12228) GN=phoA PE=1 SV=2	50359.7	405697	1.8267e+06	314420	752427	2.44885e+06	18319.3		405697	1.506e+06	237437	800823	4.47587e+06	25692.3
PPK_PSEAE	Q9S646	Polyphosphate kinase OS=Pseudomonas aeruginosa (strain ATCC 15692 / PAO1 / 1C / PRS 101 / LMG 12228) GN=ppk PE=3 SV=1	78225.5	290984	1495147	184382	110266	649189	316609		290984	1.23265e+06	139238	117358	1.18655e+06	444034
PQSD_PSEAE	P20582	PQB biosynthetic 3-oxoacyl-[acyl-carrier-protein] synthase III OS=Pseudomonas aeruginosa (strain ATCC 15692 / PAO1 / 1C / PRS 101 / LMG 12228) GN=pqsD PE=1 SV=2	36337.7	0	0	4.1537e+06	1.88977e+06	2007519	1.10834e+06		0	0	3.13671e+06	2.01132e+06	3.66924e+06	1.55441e+06
PROA_PSEAE	Q9HX20	Gamma-glutamyl phosphate reductase OS=Pseudomonas aeruginosa (strain ATCC 15692 / PAO1 / 1C / PRS 101 / LMG 12228) GN=proA PE=3 SV=1	44998.4	216465	464771	774508	80614.5	416338	283695		216465	383174	584877	85799.7	760961	397873
PROB_PSEAE	Q9HVL9	Glutamate 5-kinase OS=Pseudomonas aeruginosa (strain ATCC 15692 / PAO1 / 1C / PRS 101 / LMG 12228) GN=proB PE=3 SV=1	39802.9	508516	1.13597e+06	589622	333579	23592.3	233782		508516	936531	445259	355035	43120.7	327872
PSD_PSEAE	Q9HUK8	Phosphatidylserine decarboxylase proenzyme OS=Pseudomonas aeruginosa (strain ATCC 15692 / PAO1 / 1C / PRS 101 / LMG 12228) GN=psd PE=3 SV=1	31962.5	1.64062e+07	1.50508e+07	30323687	4.92319e+06	1.22083e+06	3.33093e+06		1.64062e+07	1.24084e+07	2.28992e+07	5.23986e+06	2.23137e+06	4.67153e+06
PTHP_PSEAE	Q9HVV2	Phosphocarrier protein HPr OS=Pseudomonas aeruginosa (strain ATCC 15692 / PAO1 / 1C / PRS 101 / LMG 12228) GN=ptsH PE=3 SV=1	9677.9	217060	222606	382312	0	477225	219982		217060	183524	288707	0	872247	308518
PUR4_PSEAE	Q9HXN2	Phosphoribosylformylglycinamidine synthase OS=Pseudomonas aeruginosa (strain ATCC 15692 / PAO1 / 1C / PRS 101 / LMG 12228) GN=purL PE=3 SV=1	140541	17449.5	86947.4	15532.8	0	42140.4	26684.9		17449.5	71682.5	11729.8	0	77021.9	37424.7
PUR7_PSEAE	Q9I4W0	Phosphoribosylaminoimidazole-succinocarboxamide synthase OS=Pseudomonas aeruginosa (strain ATCC 15692 / PAO1 / 1C / PRS 101 / LMG 12228) GN=purC PE=3 SV=1	26795.9	1.13822e+06	2.31e+06	1.70627e+06	653134	1.78806e+06	1.06774e+06		1.13822e+06	1.90445e+06	1.28851e+06	695145	3.26812e+06	1.49747e+06
PUR8_PSEAE	Q9I0K9	Adenylosuccinate lyase OS=Pseudomonas aeruginosa (strain ATCC 15692 / PAO1 / 1C / PRS 101 / LMG 12228) GN=purB PE=3 SV=1	50451.4	160260	657473	66451.8	0	1.74877e+06	218339		160260	542044	50181.7	0	3.19631e+06	306213
PURA_PSEAE	Q9HUM6	Adenylosuccinate synthetase OS=Pseudomonas aeruginosa (strain ATCC 15692 / PAO1 / 1C / PRS 101 / LMG 12228) GN=purA PE=3 SV=1	46767.2	365031	880902	399104	239014	1.2045e+06	326632		365031	726247	301387	254388	2.20152e+06	458091
PURT_PSEAE	Q9HXP3	Phosphoribosylglycinamide formyltransferase 2 OS=Pseudomonas aeruginosa (strain ATCC 15692 / PAO1 / 1C / PRS 101 / LMG 12228) GN=purT PE=3 SV=1	42298	0	0	0	34875.7	368116	41289.2		0	0	0	37118.9	672823	57906.8
PYRE_PSEAE	P50587	Orotate phosphoribosyltransferase OS=Pseudomonas aeruginosa (strain ATCC 15692 / PAO1 / 1C / PRS 101 / LMG 12228) GN=pyrE PE=3 SV=2	23288.2	492876	1.70367e+06	779504	1.27309e+06	3.00447e+06	916329		492876	1.40457e+06	588650	1.35498e+06	5.4914e+06	1.28512e+06
PYRG_PSEAE	Q9HXZ4	CTP synthase OS=Pseudomonas aeruginosa (strain ATCC 15692 / PAO1 / 1C / PRS 101 / LMG 12228) GN=pyrG PE=3 SV=1	59562.6	1.1899e+06	1.81254e+06	1.72635e+06	646116	1.5762e+06	673344		1.1899e+06	1.49432e+06	1.30367e+06	687675	2.88089e+06	944344
PYRH_PSEAE	O82852	Uridylate kinase OS=Pseudomonas aeruginosa (strain ATCC 15692 / PAO1 / 1C / PRS 101 / LMG 12228) GN=pyrH PE=3 SV=2	26237.5	96014.4	446852	124755	98897.1	112307	0		96014.4	368401	94210.2	105258	205269	0
PYS2_PSEAE	Q06584	Pyocin-S2 OS=Pseudomonas aeruginosa (strain ATCC 15692 / PAO1 / 1C / PRS 101 / LMG 12228) GN=pys2 PE=1 SV=3	73790.3	46180.6	462985	55591.1	0	12121.4	13444.1		46180.6	381702	41980.2	0	22154.8	18854.9
Q7DC80_PSEAE	Q7DC80	Phenazine biosynthesis protein PhzD OS=Pseudomonas aeruginosa (strain ATCC 15692 / PAO1 / 1C / PRS 101 / LMG 12228) GN=phzD1 PE=1 SV=1	23162.7	442419	1.15191e+06	447915	177348	1.36027e+06	807393		442419	949678	338248	188755	2.48622e+06	1.13234e+06
Q9HT28_PSEAE	Q9HT28	Uncharacterized protein OS=Pseudomonas aeruginosa (strain ATCC 15692 / PAO1 / 1C / PRS 101 / LMG 12228) GN=PA5546 PE=4 SV=1	44050.8	376634	1.28381e+06	784493	744154	858581	523003		376634	1.05842e+06	592418	792018	1.56927e+06	733496
Q9HT30_PSEAE	Q9HT30	Uncharacterized protein OS=Pseudomonas aeruginosa (strain ATCC 15692 / PAO1 / 1C / PRS 101 / LMG 12228) GN=PA5544 PE=4 SV=1	72040.8	67664.6	74460.7	78724.4	0	0	0		67664.6	61388	59449.5	0	0	0
Q9HT52_PSEAE	Q9HT52	Probable short-chain dehydrogenase OS=Pseudomonas aeruginosa (strain ATCC 15692 / PAO1 / 1C / PRS 101 / LMG 12228) GN=PA5521 PE=3 SV=1	26859.6	35678.2	79003.5	32564.7	0	224423	60503.2		35678.2	65133.3	24591.5	0	410187	84853.9
Q9HT67_PSEAE	Q9HT67	Uncharacterized protein OS=Pseudomonas aeruginosa (strain ATCC 15692 / PAO1 / 1C / PRS 101 / LMG 12228) GN=PA5506 PE=4 SV=1	32105.9	248474	1.70534e+06	484159	103192	147851	246761		248474	1.40594e+06	365617	109830	270234	346074
Q9HT77_PSEAE	Q9HT77	NrdJb OS=Pseudomonas aeruginosa (strain ATCC 15692 / PAO1 / 1C / PRS 101 / LMG 12228) GN=nrdJb PE=4 SV=1	24851.6	135623	251793	212074	53190.4	45457.5	0		135623	207587	160150	56611.6	83084.7	0
Q9HT91_PSEAE	Q9HT91	Proton-glutamate symporter OS=Pseudomonas aeruginosa (strain ATCC 15692 / PAO1 / 1C / PRS 101 / LMG 12228) GN=gltP PE=4 SV=1	47572.1	1.70751e+06	2.48537e+06	1.78719e+06	1.28095e+06	388250	655459		1.70751e+06	2.04903e+06	1.34961e+06	1.36334e+06	709622	919260
Q9HTA4_PSEAE	Q9HTA4	Uncharacterized protein OS=Pseudomonas aeruginosa (strain ATCC 15692 / PAO1 / 1C / PRS 101 / LMG 12228) GN=PA5466 PE=4 SV=1	32770.1	79130.3	6.76638e+06	130011	0	0	0		79130.3	5.57844e+06	98179.3	0	0	0
Q9HTB1_PSEAE	Q9HTB1	Uncharacterized protein OS=Pseudomonas aeruginosa (strain ATCC 15692 / PAO1 / 1C / PRS 101 / LMG 12228) GN=PA5459 PE=4 SV=1	30663.7	87955.4	691165	101538	86400.9	5317.41	66507.2		87955.4	569821	76677.4	91958.3	9718.88	93274.2
Q9HTB5_PSEAE	Q9HTB5	Uncharacterized protein OS=Pseudomonas aeruginosa (strain ATCC 15692 / PAO1 / 1C / PRS 101 / LMG 12228) GN=PA5455 PE=4 SV=1	60961.9	45774.8	293436	38960.6	0	29191.6	0		45774.8	241919	29421.5	0	53354.9	0
Q9HTC8_PSEAE	Q9HTC8	Probable transcriptional regulator OS=Pseudomonas aeruginosa (strain ATCC 15692 / PAO1 / 1C / PRS 101 / LMG 12228) GN=PA5438 PE=4 SV=1	31642.4	29406.4	272499	80335.6	33647.4	432696	69623.6		29406.4	224658	60666.2	35811.6	790859	97644.9
Q9HTD2_PSEAE	Q9HTD2	Tryptophan permease OS=Pseudomonas aeruginosa (strain ATCC 15692 / PAO1 / 1C / PRS 101 / LMG 12228) GN=mtr PE=3 SV=1	44708.8	264664	936772	499841	0	99634.5	244600		264664	772308	377460	0	182107	343044
Q9HTD3_PSEAE	Q9HTD3	Uncharacterized protein OS=Pseudomonas aeruginosa (strain ATCC 15692 / PAO1 / 1C / PRS 101 / LMG 12228) GN=PA5433 PE=4 SV=1	25550.1	102911	301247	119008	0	68164.9	57156.3		102911	248359	89870.4	0	124588	80160
Q9HTD6_PSEAE	Q9HTD6	Uncharacterized protein OS=Pseudomonas aeruginosa (strain ATCC 15692 / PAO1 / 1C / PRS 101 / LMG 12228) GN=PA5430 PE=4 SV=1	42343	692050	2.10036e+06	924675	0	0	0		692050	1.73161e+06	698278	0	0	0
Q9HTG7_PSEAE	Q9HTG7	Uncharacterized protein OS=Pseudomonas aeruginosa (strain ATCC 15692 / PAO1 / 1C / PRS 101 / LMG 12228) GN=PA5397 PE=4 SV=1	19927.8	829303	4.55216e+06	502698	747044	456719	657318		829303	3.75296e+06	379617	795095	834766	921868
Q9HTL9_PSEAE	Q9HTL9	Uncharacterized protein OS=Pseudomonas aeruginosa (strain ATCC 15692 / PAO1 / 1C / PRS 101 / LMG 12228) GN=PA5339 PE=4 SV=1	13583	245831	1.74619e+06	1.2505e+06	887551	1.57543e+06	1.15017e+06		245831	1.43962e+06	944331	944639	2.87948e+06	1.61307e+06
Q9HTM0_PSEAE	Q9HTM0	Guanosine-3',5'-bis(Diphosphate) 3'-pyrophosphohydrolase OS=Pseudomonas aeruginosa (strain ATCC 15692 / PAO1 / 1C / PRS 101 / LMG 12228) GN=spoT PE=3 SV=1	78812.1	19880.8	40374.7	29322.2	0	0	0		19880.8	33286.4	22143	0	0	0
Q9HTM4_PSEAE	Q9HTM4	Uncharacterized protein OS=Pseudomonas aeruginosa (strain ATCC 15692 / PAO1 / 1C / PRS 101 / LMG 12228) GN=PA5333 PE=4 SV=1	13545.2	2.83582e+06	19970476	5904292	4577004	3.86406e+06	3.1767e+06		2.83582e+06	1.64644e+07	4.45869e+06	4.8714e+06	7.06252e+06	4.45522e+06
Q9HTP1_PSEAE	Q9HTP1	Probable pyridoxal-dependent aminotransferase OS=Pseudomonas aeruginosa (strain ATCC 15692 / PAO1 / 1C / PRS 101 / LMG 12228) GN=PA5313 PE=3 SV=1	48298.9	0	132570	27705.6	26411.7	186553	32819.7		0	109295	20922.2	28110.6	340971	46028.7
Q9HTP2_PSEAE	Q9HTP2	Probable aldehyde dehydrogenase OS=Pseudomonas aeruginosa (strain ATCC 15692 / PAO1 / 1C / PRS 101 / LMG 12228) GN=PA5312 PE=3 SV=1	53092.4	184112	1.39141e+06	653193	403864	786080	364267		184112	1.14713e+06	493265	429840	1.43675e+06	510874
Q9HTP6_PSEAE	Q9HTP6	Leucine-responsive regulatory protein OS=Pseudomonas aeruginosa (strain ATCC 15692 / PAO1 / 1C / PRS 101 / LMG 12228) GN=lrp PE=4 SV=1	18838	1.70937e+06	6.46392e+06	2.12505e+06	1.47064e+06	1.19307e+06	1.39292e+06		1.70937e+06	5.32908e+06	1.60476e+06	1.56523e+06	2.18063e+06	1.95353e+06
Q9HTQ4_PSEAE	Q9HTQ4	Cytochrome c5 OS=Pseudomonas aeruginosa (strain ATCC 15692 / PAO1 / 1C / PRS 101 / LMG 12228) GN=cycB PE=4 SV=1	13431.8	85946.2	226303	206629	0	0	137650		85946.2	186572	156038	0	0	193050
Q9HTR3_PSEAE	Q9HTR3	Probable choline transporter OS=Pseudomonas aeruginosa (strain ATCC 15692 / PAO1 / 1C / PRS 101 / LMG 12228) GN=PA5291 PE=4 SV=1	73390.4	591911	2.86218e+06	524459	607459	556441	410301		591911	2.35968e+06	396051	646531	1.01703e+06	575434
Q9HTR6_PSEAE	Q9HTR6	Nitrogen regulatory protein P-II 2 OS=Pseudomonas aeruginosa (strain ATCC 15692 / PAO1 / 1C / PRS 101 / LMG 12228) GN=glnK PE=3 SV=1	12260.6	2.41917e+06	322192	6.28021e+06	6.47029e+06	267131	1.71602e+06		2.41917e+06	265626	4.74256e+06	6.88646e+06	488248	2.40666e+06
Q9HTV0_PSEAE	Q9HTV0	Uncharacterized protein OS=Pseudomonas aeruginosa (strain ATCC 15692 / PAO1 / 1C / PRS 101 / LMG 12228) GN=PA5244 PE=4 SV=1	22043.8	74483	415466	106187	0	0	0		74483	342525	80188.1	0	0	0
Q9HTV5_PSEAE	Q9HTV5	Glycerol-3-phosphate transporter OS=Pseudomonas aeruginosa (strain ATCC 15692 / PAO1 / 1C / PRS 101 / LMG 12228) GN=glpT PE=4 SV=1	49249.6	87307.2	1.3372e+06	1.19434e+06	0	111450	0		87307.2	1.10244e+06	901921	0	203703	0
Q9HTW8_PSEAE	Q9HTW8	Uncharacterized protein OS=Pseudomonas aeruginosa (strain ATCC 15692 / PAO1 / 1C / PRS 101 / LMG 12228) GN=PA5222 PE=4 SV=1	18328.7	400393	217861	783336	212131	0	265445		400393	179612	591544	225775	0	372278
Q9HTY0_PSEAE	Q9HTY0	Probable secretion pathway ATPase OS=Pseudomonas aeruginosa (strain ATCC 15692 / PAO1 / 1C / PRS 101 / LMG 12228) GN=PA5210 PE=4 SV=1	65922.3	198191	1.2118e+06	221950	37733.9	125785	132510		198191	999055	167608	40161	229903	185840
Q9HTY8_PSEAE	Q9HTY8	Uncharacterized protein OS=Pseudomonas aeruginosa (strain ATCC 15692 / PAO1 / 1C / PRS 101 / LMG 12228) GN=PA5201 PE=1 SV=1	84893.6	11614.3	67935.4	9737.78	0	51838.7	15012.2		11614.3	56008.4	7353.58	0	94748.1	21054.2
Q9HTZ5_PSEAE	Q9HTZ5	Uncharacterized protein OS=Pseudomonas aeruginosa (strain ATCC 15692 / PAO1 / 1C / PRS 101 / LMG 12228) GN=PA5194 PE=4 SV=1	30489.5	1.47572e+06	5.13182e+06	1.77608e+06	450067	391135	242472		1.47572e+06	4.23085e+06	1.34122e+06	479015	714895	340059
Q9HU17_PSEAE	Q9HU17	Probable dicarboxylate transporter OS=Pseudomonas aeruginosa (strain ATCC 15692 / PAO1 / 1C / PRS 101 / LMG 12228) GN=PA5168 PE=4 SV=1	22930.4	240931	1.33139e+06	358199	0	77907	78938.1		240931	1.09765e+06	270498	0	142394	110708
Q9HU22_PSEAE	Q9HU22	Glucose-1-phosphate thymidylyltransferase OS=Pseudomonas aeruginosa (strain ATCC 15692 / PAO1 / 1C / PRS 101 / LMG 12228) GN=rmlA PE=1 SV=1	32418.8	0	165283	77358.9	57297.5	568682	102570		0	136266	58418.4	60982.9	1.03941e+06	143852
Q9HU23_PSEAE	Q9HU23	dTDP-4-dehydrorhamnose reductase OS=Pseudomonas aeruginosa (strain ATCC 15692 / PAO1 / 1C / PRS 101 / LMG 12228) GN=rmlD PE=4 SV=1	33068	479448	1.45507e+06	920897	438544	1.02401e+06	351809		479448	1.19961e+06	695424	466751	1.87162e+06	493402
Q9HU29_PSEAE	Q9HU29	Amino acid (Lysine/arginine/ornithine/histidine/octopine) ABC transporter membrane protein OS=Pseudomonas aeruginosa (strain ATCC 15692 / PAO1 / 1C / PRS 101 / LMG 12228) GN=PA5155 PE=3 SV=1	26120.2	1.15951e+06	2.59054e+06	1.28693e+06	361021	0	341151		1.15951e+06	2.13573e+06	971837	384242	0	478454
Q9HU50_PSEAE	Q9HU50	Probable carboxyl-terminal protease OS=Pseudomonas aeruginosa (strain ATCC 15692 / PAO1 / 1C / PRS 101 / LMG 12228) GN=PA5134 PE=3 SV=1	45972.1	47359.7	80641	71000.2	67892.4	56241.4	186737		47359.7	66483.3	53616.5	72259.3	102795	261894
Q9HU63_PSEAE	Q9HU63	Uncharacterized protein OS=Pseudomonas aeruginosa (strain ATCC 15692 / PAO1 / 1C / PRS 101 / LMG 12228) GN=PA5121 PE=4 SV=1	80762.8	1.46961e+06	1.49484e+06	2.08929e+06	826233	0	351787		1.46961e+06	1.2324e+06	1.57774e+06	879377	0	493370
Q9HU67_PSEAE	Q9HU67	Regulatory protein TypA OS=Pseudomonas aeruginosa (strain ATCC 15692 / PAO1 / 1C / PRS 101 / LMG 12228) GN=typA PE=4 SV=1	66875.5	206450	456452	130969	34358.5	872010	113388		206450	376315	98902.9	36568.5	1.59381e+06	159023
Q9HU70_PSEAE	Q9HU70	Uncharacterized protein OS=Pseudomonas aeruginosa (strain ATCC 15692 / PAO1 / 1C / PRS 101 / LMG 12228) GN=PA5114 PE=4 SV=1	128219	353655	1.25413e+06	687862	236048	52633.6	210423		353655	1.03395e+06	519446	251231	96200.9	295112
Q9HUA7_PSEAE	Q9HUA7	Probable binding protein component of ABC transporter OS=Pseudomonas aeruginosa (strain ATCC 15692 / PAO1 / 1C / PRS 101 / LMG 12228) GN=PA5076 PE=3 SV=1	29699.4	155414	47114.4	1.05269e+06	164304	66556	568059		155414	38842.8	794947	174872	121647	796685
Q9HUC4_PSEAE	Q9HUC4	Probable transcriptional regulator OS=Pseudomonas aeruginosa (strain ATCC 15692 / PAO1 / 1C / PRS 101 / LMG 12228) GN=PA5059 PE=4 SV=1	23406.5	679957	567751	1.83637e+06	667420	0	462627		679957	468074	1.38675e+06	710349	0	648820
Q9HUD3_PSEAE	Q9HUD3	Malic enzyme OS=Pseudomonas aeruginosa (strain ATCC 15692 / PAO1 / 1C / PRS 101 / LMG 12228) GN=PA5046 PE=3 SV=1	45381.5	94663.6	381984	758157	345552	433905	468866		94663.6	314921	572530	367778	793069	657571
Q9HUD4_PSEAE	Q9HUD4	Uncharacterized protein OS=Pseudomonas aeruginosa (strain ATCC 15692 / PAO1 / 1C / PRS 101 / LMG 12228) GN=PA5037 PE=4 SV=1	57393.9	218624	366876	278205	77852.7	277260	155660		218624	302465	210089	82860.2	506760	218308
Q9HUE7_PSEAE	Q9HUE7	Uncharacterized protein OS=Pseudomonas aeruginosa (strain ATCC 15692 / PAO1 / 1C / PRS 101 / LMG 12228) GN=PA5022 PE=4 SV=1	124014	171983	624707	259972	56415.9	60815.6	37512.8		171983	515031	196321	60044.6	111155	52610.5
Q9HUG0_PSEAE	Q9HUG0	Probable carbamoyl transferase OS=Pseudomonas aeruginosa (strain ATCC 15692 / PAO1 / 1C / PRS 101 / LMG 12228) GN=PA5005 PE=4 SV=1	66019.3	108097	195829	66234.1	0	13527	35183.7		108097	161448	50017.3	0	24724	49344
Q9HUG4_PSEAE	Q9HUG4	Uncharacterized protein OS=Pseudomonas aeruginosa (strain ATCC 15692 / PAO1 / 1C / PRS 101 / LMG 12228) GN=PA5001 PE=4 SV=1	36584	52634.7	80443.8	76314.2	52196.9	263515	111621		52634.7	66320.7	57629.4	55554.2	481638	156545
Q9HUJ1_PSEAE	Q9HUJ1	Probable outer membrane protein OS=Pseudomonas aeruginosa (strain ATCC 15692 / PAO1 / 1C / PRS 101 / LMG 12228) GN=PA4974 PE=4 SV=1	53355.4	1.94085e+06	3.55012e+06	4.32653e+06	779418	4.73086e+06	704648		1.94085e+06	2.92685e+06	3.26722e+06	829551	8.64681e+06	988247
Q9HUJ4_PSEAE	Q9HUJ4	Adenosine diphosphate sugar pyrophosphatase OS=Pseudomonas aeruginosa (strain ATCC 15692 / PAO1 / 1C / PRS 101 / LMG 12228) GN=aspP PE=3 SV=1	23100.7	130250	297386	144176	0	252942	0		130250	245176	108876	0	462314	0
Q9HUK7_PSEAE	Q9HUK7	Uncharacterized protein OS=Pseudomonas aeruginosa (strain ATCC 15692 / PAO1 / 1C / PRS 101 / LMG 12228) GN=PA4958 PE=4 SV=1	54001	57713.2	169975	71905.7	0	59045	46373.6		57713.2	140133	54300.3	0	107919	65037.5
Q9HUM1_PSEAE	Q9HUM1	GTPase HflX OS=Pseudomonas aeruginosa (strain ATCC 15692 / PAO1 / 1C / PRS 101 / LMG 12228) GN=hflX PE=3 SV=1	48559.7	70064.4	151712	74090.1	0	95548.9	22330.9		70064.4	125077	55949.9	0	174639	31318.4
Q9HUM3_PSEAE	Q9HUM3	Protein HflC OS=Pseudomonas aeruginosa (strain ATCC 15692 / PAO1 / 1C / PRS 101 / LMG 12228) GN=hflC PE=3 SV=1	33077.4	105042	393696	36207	49306.4	970896	83356.8		105042	324577	27342.1	52477.8	1.77455e+06	116905
Q9HUM7_PSEAE	Q9HUM7	Ribonuclease R OS=Pseudomonas aeruginosa (strain ATCC 15692 / PAO1 / 1C / PRS 101 / LMG 12228) GN=rnr PE=3 SV=1	100070	11558.8	13712.3	43359.5	0	38163.1	33834.1		11558.8	11304.9	32743.4	0	69752.5	47451.3
Q9HUN9_PSEAE	Q9HUN9	Uncharacterized protein OS=Pseudomonas aeruginosa (strain ATCC 15692 / PAO1 / 1C / PRS 101 / LMG 12228) GN=PA4925 PE=4 SV=1	30298.2	439532	111169	1.27203e+06	0	0	91163		439532	91651.4	960586	0	0	127853
Q9HUP0_PSEAE	Q9HUP0	Uncharacterized protein OS=Pseudomonas aeruginosa (strain ATCC 15692 / PAO1 / 1C / PRS 101 / LMG 12228) GN=PA4924 PE=4 SV=1	25140.5	182429	764062	724622	0	164798	152791		182429	629920	547206	0	301210	214285
Q9HUQ6_PSEAE	Q9HUQ6	Probable short-chain dehydrogenase OS=Pseudomonas aeruginosa (strain ATCC 15692 / PAO1 / 1C / PRS 101 / LMG 12228) GN=PA4907 PE=1 SV=1	27348.8	0	98384.1	136064	88804.4	484299	78568.9		0	81111.3	102750	94516.4	885176	110190
Q9HUS3_PSEAE	Q9HUS3	DesT OS=Pseudomonas aeruginosa (strain ATCC 15692 / PAO1 / 1C / PRS 101 / LMG 12228) GN=desT PE=1 SV=1	22867	56040.2	199309	129576	0	499318	113164		56040.2	164318	97850.5	0	912626	158709
Q9HUW4_PSEAE	Q9HUW4	Uncharacterized protein OS=Pseudomonas aeruginosa (strain ATCC 15692 / PAO1 / 1C / PRS 101 / LMG 12228) GN=PA4849 PE=4 SV=1	30713.9	158599	992059	353729	203022	0	139503		158599	817889	267122	216080	0	195648
Q9HUW8_PSEAE	Q9HUW8	Uncharacterized protein OS=Pseudomonas aeruginosa (strain ATCC 15692 / PAO1 / 1C / PRS 101 / LMG 12228) GN=PA4842 PE=4 SV=1	39946.4	412177	820479	521843	126719	126988	288557		412177	676432	394075	134869	232101	404692
Q9HUY5_PSEAE	Q9HUY5	Mg(2+) transport ATPase, P-type 2 OS=Pseudomonas aeruginosa (strain ATCC 15692 / PAO1 / 1C / PRS 101 / LMG 12228) GN=mgtA PE=3 SV=1	99969.1	2.05044e+06	1.00323e+07	2.97609e+06	1.26234e+06	0	660893		2.05044e+06	8.27099e+06	2.24743e+06	1.34353e+06	0	926882
Q9HUY6_PSEAE	Q9HUY6	Uncharacterized protein OS=Pseudomonas aeruginosa (strain ATCC 15692 / PAO1 / 1C / PRS 101 / LMG 12228) GN=PA4824 PE=4 SV=1	28376.7	2.34051e+06	1.31395e+07	2.69958e+06	2.80953e+06	800420	1.59233e+06		2.34051e+06	1.08326e+07	2.03862e+06	2.99024e+06	1.46296e+06	2.23319e+06
Q9HUZ9_PSEAE	Q9HUZ9	Nitrate-inducible formate dehydrogenase, gamma subunit OS=Pseudomonas aeruginosa (strain ATCC 15692 / PAO1 / 1C / PRS 101 / LMG 12228) GN=fdnI PE=4 SV=1	23882.7	719988	792029	464241	166842	0	100766		719988	652977	350576	177573	0	141321
Q9HV15_PSEAE	Q9HV15	Uncharacterized protein OS=Pseudomonas aeruginosa (strain ATCC 15692 / PAO1 / 1C / PRS 101 / LMG 12228) GN=PA4793 PE=4 SV=1	21249.7	5.17715e+06	1.04088e+07	7.91788e+06	1.15344e+07	5.49621e+06	8.70644e+06		5.17715e+06	8.58136e+06	5.97927e+06	1.22763e+07	1.00457e+07	1.22105e+07
Q9HV16_PSEAE	Q9HV16	Uncharacterized protein OS=Pseudomonas aeruginosa (strain ATCC 15692 / PAO1 / 1C / PRS 101 / LMG 12228) GN=PA4792 PE=4 SV=1	34112.8	1.78237e+06	1.97593e+06	4.5338e+06	7.18566e+06	884601	2.2988e+06		1.78237e+06	1.62902e+06	3.42374e+06	7.64785e+06	1.61683e+06	3.22399e+06
Q9HV22_PSEAE	Q9HV22	Probable short-chain dehydrogenase OS=Pseudomonas aeruginosa (strain ATCC 15692 / PAO1 / 1C / PRS 101 / LMG 12228) GN=PA4786 PE=3 SV=1	47135.2	14393.4	365002	134609	0	21691.9	6633.5		14393.4	300921	101651	0	39647.3	9303.28
Q9HV33_PSEAE	Q9HV33	Uncharacterized protein OS=Pseudomonas aeruginosa (strain ATCC 15692 / PAO1 / 1C / PRS 101 / LMG 12228) GN=PA4775 PE=4 SV=1	32338	1.5406e+06	836305	2.76249e+06	27768.7	0	0		1.5406e+06	689480	2.08612e+06	29554.8	0	0
Q9HV38_PSEAE	Q9HV38	L-lactate permease OS=Pseudomonas aeruginosa (strain ATCC 15692 / PAO1 / 1C / PRS 101 / LMG 12228) GN=lldP PE=4 SV=1	58684.6	171511	1.46057e+06	374186	280128	181252	208279		171511	1.20415e+06	282570	298146	331282	292104
Q9HV49_PSEAE	Q9HV49	Dihydropteroate synthase OS=Pseudomonas aeruginosa (strain ATCC 15692 / PAO1 / 1C / PRS 101 / LMG 12228) GN=folP PE=4 SV=1	30452.8	306487	1.45479e+06	412907	382975	2.00866e+06	494198		306487	1.19938e+06	311811	407608	3.67133e+06	693098
Q9HV64_PSEAE	Q9HV64	Uncharacterized protein OS=Pseudomonas aeruginosa (strain ATCC 15692 / PAO1 / 1C / PRS 101 / LMG 12228) GN=PA4735 PE=4 SV=1	118500	41772.6	116662	79550.3	0	5530.81	13641.8		41772.6	96180.1	60073.2	0	10108.9	19132.1
Q9HV72_PSEAE	Q9HV72	Poly(A) polymerase I OS=Pseudomonas aeruginosa (strain ATCC 15692 / PAO1 / 1C / PRS 101 / LMG 12228) GN=pcnB PE=3 SV=1	53250.1	254003	211326	133040	208661	454985	263617		254003	174225	100466	222082	831598	369715
Q9HV74_PSEAE	Q9HV74	Two-component sensor CbrA OS=Pseudomonas aeruginosa (strain ATCC 15692 / PAO1 / 1C / PRS 101 / LMG 12228) GN=cbrA PE=4 SV=1	108294	75199.6	198075	129253	0	32676.8	12265		75199.6	163300	97606.4	0	59724.9	17201.3
Q9HV88_PSEAE	Q9HV88	Heme/hemoglobin uptake outer membrane receptor PhuR OS=Pseudomonas aeruginosa (strain ATCC 15692 / PAO1 / 1C / PRS 101 / LMG 12228) GN=phuR PE=3 SV=1	84655.1	0	499542	0	195803	869482	182984		0	411840	0	208397	1.58919e+06	256630
Q9HV96_PSEAE	Q9HV96	Uncharacterized protein OS=Pseudomonas aeruginosa (strain ATCC 15692 / PAO1 / 1C / PRS 101 / LMG 12228) GN=PA4701 PE=4 SV=1	58321.9	128755	816193	411869	75472.9	908362	375099		128755	672899	311027	80327.4	1.66026e+06	526065
Q9HVA1_PSEAE	Q9HVA1	Acetolactate synthase isozyme III small subunit OS=Pseudomonas aeruginosa (strain ATCC 15692 / PAO1 / 1C / PRS 101 / LMG 12228) GN=ilvH PE=4 SV=1	17755.6	162884	476601	582054	391932	963063	312327		162884	392927	439544	417142	1.76023e+06	438029
Q9HVA3_PSEAE	Q9HVA3	Phosphatidylserine synthase OS=Pseudomonas aeruginosa (strain ATCC 15692 / PAO1 / 1C / PRS 101 / LMG 12228) GN=pssA PE=3 SV=1	29233.5	668550	0	988632	1.02227e+06	385666	798674		668550	0	746576	1.08802e+06	704900	1.12012e+06
Q9HVA6_PSEAE	Q9HVA6	Uncharacterized protein OS=Pseudomonas aeruginosa (strain ATCC 15692 / PAO1 / 1C / PRS 101 / LMG 12228) GN=PA4689 PE=4 SV=1	83606.2	32915.6	222006	64886.7	0	91800.7	10571.5		32915.6	183030	48999.8	0	167788	14826.2
Q9HVB8_PSEAE	Q9HVB8	Uncharacterized protein OS=Pseudomonas aeruginosa (strain ATCC 15692 / PAO1 / 1C / PRS 101 / LMG 12228) GN=PA4677 PE=4 SV=1	46883.8	485135	38909	1.90936e+06	49673.3	0	35898		485135	32078	1.44187e+06	52868.4	0	50345.8
Q9HVC0_PSEAE	Q9HVC0	Probable TonB-dependent receptor OS=Pseudomonas aeruginosa (strain ATCC 15692 / PAO1 / 1C / PRS 101 / LMG 12228) GN=PA4675 PE=3 SV=1	80885.5	234665	2.17321e+06	574626	549265	2.79645e+06	573045		234665	1.79167e+06	433935	584594	5.11119e+06	803678
Q9HVC2_PSEAE	Q9HVC2	Ribosome-binding ATPase YchF OS=Pseudomonas aeruginosa (strain ATCC 15692 / PAO1 / 1C / PRS 101 / LMG 12228) GN=ychF PE=3 SV=1	40034.7	179354	362293	115800	0	538438	138982		179354	298687	87447.7	0	984129	194918
Q9HVD6_PSEAE	Q9HVD6	Uncharacterized protein OS=Pseudomonas aeruginosa (strain ATCC 15692 / PAO1 / 1C / PRS 101 / LMG 12228) GN=PA4656 PE=4 SV=1	33812.8	71044.1	189715	332743	0	106970	49970.2		71044.1	156408	251274	0	195513	70081.7
Q9HVE9_PSEAE	Q9HVE9	Uncharacterized protein OS=Pseudomonas aeruginosa (strain ATCC 15692 / PAO1 / 1C / PRS 101 / LMG 12228) GN=PA4643 PE=4 SV=1	17795.4	559488	672661	976392	913127	541259	216741		559488	554565	737332	971860	989285	303973
Q9HVF2_PSEAE	Q9HVF2	Uncharacterized protein OS=Pseudomonas aeruginosa (strain ATCC 15692 / PAO1 / 1C / PRS 101 / LMG 12228) GN=PA4639 PE=4 SV=1	20704.9	188173	488525	254575	218893	533529	282843		188173	402757	192245	232972	975155	396678
Q9HVF5_PSEAE	Q9HVF5	Uncharacterized protein OS=Pseudomonas aeruginosa (strain ATCC 15692 / PAO1 / 1C / PRS 101 / LMG 12228) GN=PA4636 PE=4 SV=1	43734.4	32865.1	49791.9	30036.1	0	0	25447.7		32865.1	41050.2	22682.1	0	0	35689.6
Q9HVG6_PSEAE	Q9HVG6	Uncharacterized protein OS=Pseudomonas aeruginosa (strain ATCC 15692 / PAO1 / 1C / PRS 101 / LMG 12228) GN=PA4625 PE=4 SV=1	219607	64595	112932	181419	337800	170177	255556		64595	93105.1	137000	359527	311040	358409
Q9HVG7_PSEAE	Q9HVG7	Uncharacterized protein OS=Pseudomonas aeruginosa (strain ATCC 15692 / PAO1 / 1C / PRS 101 / LMG 12228) GN=PA4624 PE=4 SV=1	63220.2	22326.6	747010	97915.7	193993	1.00122e+06	225194		22326.6	615862	73942.1	206471	1.82998e+06	315827
Q9HVI0_PSEAE	Q9HVI0	Uncharacterized protein OS=Pseudomonas aeruginosa (strain ATCC 15692 / PAO1 / 1C / PRS 101 / LMG 12228) GN=PA4610 PE=4 SV=1	15569.8	117865	1.79798e+06	153884	0	166350	0		117865	1.48232e+06	116207	0	304046	0
Q9HVI3_PSEAE	Q9HVI3	Uncharacterized protein OS=Pseudomonas aeruginosa (strain ATCC 15692 / PAO1 / 1C / PRS 101 / LMG 12228) GN=PA4606 PE=4 SV=1	73402.4	57442.8	1.02982e+06	53051.1	35581	466198	93991.7		57442.8	849017	40062.1	37869.6	852091	131820
Q9HVI9_PSEAE	Q9HVI9	Resistance-Nodulation-Cell Division (RND) multidrug efflux transporter MexD OS=Pseudomonas aeruginosa (strain ATCC 15692 / PAO1 / 1C / PRS 101 / LMG 12228) GN=mexD PE=4 SV=1	111507	552785	586767	722391	474454	61666.8	227840		552785	483752	545521	504971	112711	319539
Q9HVJ1_PSEAE	Q9HVJ1	Probable ATP-binding component of ABC transporter OS=Pseudomonas aeruginosa (strain ATCC 15692 / PAO1 / 1C / PRS 101 / LMG 12228) GN=PA4595 PE=3 SV=1	61264.7	80992.8	141892	37541.2	0	0	0		80992.8	116981	28349.6	0	0	0
Q9HVK2_PSEAE	Q9HVK2	Uncharacterized protein OS=Pseudomonas aeruginosa (strain ATCC 15692 / PAO1 / 1C / PRS 101 / LMG 12228) GN=PA4582 PE=4 SV=1	43043.9	2.2631e+06	4.84262e+06	3.57305e+06	0	0	0		2.2631e+06	3.99243e+06	2.69823e+06	0	0	0
Q9HVL5_PSEAE	Q9HVL5	Octaprenyl-diphosphate synthase OS=Pseudomonas aeruginosa (strain ATCC 15692 / PAO1 / 1C / PRS 101 / LMG 12228) GN=ispB PE=3 SV=1	34811.8	715019	3.11578e+06	1.0199e+06	692481	2.30021e+06	655709		715019	2.56876e+06	770186	737022	4.20421e+06	919612
Q9HVM2_PSEAE	Q9HVM2	Uncharacterized protein OS=Pseudomonas aeruginosa (strain ATCC 15692 / PAO1 / 1C / PRS 101 / LMG 12228) GN=PA4562 PE=4 SV=1	56068	129090	720356	197291	67888.4	0	55474.8		129090	593887	148986	72255	0	77801.8
Q9HVM8_PSEAE	Q9HVM8	Type 4 fimbrial biogenesis protein PilY1 OS=Pseudomonas aeruginosa (strain ATCC 15692 / PAO1 / 1C / PRS 101 / LMG 12228) GN=pilY1 PE=1 SV=1	126488	35448	150615	37972.1	0	116592	85170		35448	124172	28675	0	213101	119448
Q9HVN9_PSEAE	Q9HVN9	NADH dehydrogenase OS=Pseudomonas aeruginosa (strain ATCC 15692 / PAO1 / 1C / PRS 101 / LMG 12228) GN=ndh PE=4 SV=1	47379.6	348097	763789	1.4069e+06	351380	149206	447920		348097	629695	1.06244e+06	373981	272710	628194
Q9HVS6_PSEAE	Q9HVS6	Uncharacterized protein OS=Pseudomonas aeruginosa (strain ATCC 15692 / PAO1 / 1C / PRS 101 / LMG 12228) GN=PA4495 PE=4 SV=1	24845.6	3.13832e+07	1.1067e+07	7.92563e+07	2.49821e+07	6.59542e+06	7.86391e+06		3.13832e+07	9.12404e+06	5.98512e+07	2.65889e+07	1.20547e+07	1.10289e+07
Q9HVU0_PSEAE	Q9HVU0	Rod shape-determining protein MreB OS=Pseudomonas aeruginosa (strain ATCC 15692 / PAO1 / 1C / PRS 101 / LMG 12228) GN=mreB PE=4 SV=1	36935.3	284863	1.13782e+06	313685	34922.3	178457	67495.8		284863	938057	236882	37168.5	326174	94660.8
Q9HVW2_PSEAE	Q9HVW2	Probable permease of ABC transporter OS=Pseudomonas aeruginosa (strain ATCC 15692 / PAO1 / 1C / PRS 101 / LMG 12228) GN=PA4455 PE=4 SV=1	28345.2	1.09741e+07	4.48495e+07	1.46095e+07	1.0821e+07	6.53946e+06	9.88335e+06		1.09741e+07	3.69755e+07	1.10325e+07	1.15171e+07	1.19525e+07	1.38611e+07
Q9HVW3_PSEAE	Q9HVW3	Uncharacterized protein OS=Pseudomonas aeruginosa (strain ATCC 15692 / PAO1 / 1C / PRS 101 / LMG 12228) GN=PA4454 PE=4 SV=1	16528.9	96185.6	3853202	174133	115705	2.43924e+06	404354		96185.6	3.17672e+06	131498	123148	4.4583e+06	567094
Q9HVY4_PSEAE	Q9HVY4	Ubiquinol-cytochrome c reductase iron-sulfur subunit OS=Pseudomonas aeruginosa (strain ATCC 15692 / PAO1 / 1C / PRS 101 / LMG 12228) GN=PA4431 PE=3 SV=1	20796.6	433011	1.39978e+06	2012344	885908	231863	1.10849e+06		433011	1.15403e+06	1.51964e+06	942890	423787	1.55463e+06
Q9HVY5_PSEAE	Q9HVY5	Cytochrome b OS=Pseudomonas aeruginosa (strain ATCC 15692 / PAO1 / 1C / PRS 101 / LMG 12228) GN=PA4430 PE=3 SV=1	46024	2.19187e+07	2.15777e+07	2.72288e+07	1.59903e+07	4.59941e+06	7.36051e+06		2.19187e+07	1.77894e+07	2.05621e+07	1.70188e+07	8.40656e+06	1.03229e+07
Q9HW12_PSEAE	Q9HW12	Uncharacterized protein OS=Pseudomonas aeruginosa (strain ATCC 15692 / PAO1 / 1C / PRS 101 / LMG 12228) GN=PA4394 PE=4 SV=1	29781.1	5.09157e+07	3.94723e+07	6.77741e+07	1.47903e+07	3.46705e+06	8.77435e+06		5.09157e+07	3.25423e+07	5.11803e+07	1.57416e+07	6.33688e+06	1.23057e+07
Q9HW14_PSEAE	Q9HW14	Uncharacterized protein OS=Pseudomonas aeruginosa (strain ATCC 15692 / PAO1 / 1C / PRS 101 / LMG 12228) GN=PA4390 PE=4 SV=1	38106.9	22366.5	763942	0	56609.8	598353	68531.2		22366.5	629821	0	60251	1.09364e+06	96112.8
Q9HW17_PSEAE	Q9HW17	Uncharacterized protein OS=Pseudomonas aeruginosa (strain ATCC 15692 / PAO1 / 1C / PRS 101 / LMG 12228) GN=PA4387 PE=4 SV=1	17163.5	495902	638014	803600	0	1315647	725630		495902	526002	606846	0	2.40467e+06	1.01767e+06
Q9HW49_PSEAE	Q9HW49	Uncharacterized protein OS=Pseudomonas aeruginosa (strain ATCC 15692 / PAO1 / 1C / PRS 101 / LMG 12228) GN=PA4352 PE=4 SV=1	30934.7	121738	161629	77572.8	0	282342	76943		121738	133253	58579.9	0	516050	107910
Q9HW62_PSEAE	Q9HW62	Probable phospholipase OS=Pseudomonas aeruginosa (strain ATCC 15692 / PAO1 / 1C / PRS 101 / LMG 12228) GN=PA4339 PE=4 SV=1	41363.7	553388	34248.3	1.34119e+06	182238	0	75588.3		553388	28235.5	1.01281e+06	193960	0	106010
Q9HW75_PSEAE	Q9HW75	Uncharacterized protein OS=Pseudomonas aeruginosa (strain ATCC 15692 / PAO1 / 1C / PRS 101 / LMG 12228) GN=PA4326 PE=4 SV=1	14231.3	844600	843879	3.82879e+06	74688.7	31536	356641		844600	695724	2.89135e+06	79492.8	57639.8	500178
Q9HW81_PSEAE	Q9HW81	Uncharacterized protein OS=Pseudomonas aeruginosa (strain ATCC 15692 / PAO1 / 1C / PRS 101 / LMG 12228) GN=PA4320 PE=4 SV=1	59616.1	355719	279501	425766	0	26232.8	115740		355719	230431	321522	0	47946.9	162321
Q9HW82_PSEAE	Q9HW82	Uncharacterized protein OS=Pseudomonas aeruginosa (strain ATCC 15692 / PAO1 / 1C / PRS 101 / LMG 12228) GN=PA4319 PE=4 SV=1	36375.1	379118	805124	680626	0	82968.9	177381		379118	663773	513982	0	151646	248771
Q9HW84_PSEAE	Q9HW84	Uncharacterized protein OS=Pseudomonas aeruginosa (strain ATCC 15692 / PAO1 / 1C / PRS 101 / LMG 12228) GN=PA4317 PE=4 SV=1	26673.4	21335659	206594468	3.25451e+07	2.27747e+07	13171437	1.78393e+07		21335659	1.70324e+08	2.45767e+07	2.42395e+07	2.4074e+07	2.50191e+07
Q9HW96_PSEAE	Q9HW96	RcpA OS=Pseudomonas aeruginosa (strain ATCC 15692 / PAO1 / 1C / PRS 101 / LMG 12228) GN=rcpA PE=4 SV=1	44221	2.59081e+06	4.50437e+06	5.7178e+06	752679	69645.7	1.027e+06		2.59081e+06	3.71356e+06	4.31786e+06	801092	127295	1.44033e+06
Q9HWA2_PSEAE	Q9HWA2	Uncharacterized protein OS=Pseudomonas aeruginosa (strain ATCC 15692 / PAO1 / 1C / PRS 101 / LMG 12228) GN=PA4298 PE=4 SV=1	10330.3	3.26886e+06	1.98898e+06	4.79786e+06	0	0	416241		3.26886e+06	1.63979e+06	3.62316e+06	0	0	583765
Q9HWB6_PSEAE	Q9HWB6	Exodeoxyribonuclease V beta chain OS=Pseudomonas aeruginosa (strain ATCC 15692 / PAO1 / 1C / PRS 101 / LMG 12228) GN=recB PE=4 SV=1	139277	11606.5	10460.9	12155	0	0	0		11606.5	8624.31	9178.94	0	0	0
Q9HWG1_PSEAE	Q9HWG1	Probable major facilitator superfamily (MFS) transporter OS=Pseudomonas aeruginosa (strain ATCC 15692 / PAO1 / 1C / PRS 101 / LMG 12228) GN=PA4233 PE=4 SV=1	48768.2	50905.4	379020	486022	0	0	0		50905.4	312478	367024	0	0	0
Q9HWG7_PSEAE	Q9HWG7	Probable ATP-binding component of ABC transporter OS=Pseudomonas aeruginosa (strain ATCC 15692 / PAO1 / 1C / PRS 101 / LMG 12228) GN=PA4222 PE=3 SV=1	61336.7	157251	430658	107509	234753	57357.2	24823.5		157251	355050	81186.7	249853	104834	34814.1
Q9HWG8_PSEAE	Q9HWG8	Probable transporter OS=Pseudomonas aeruginosa (strain ATCC 15692 / PAO1 / 1C / PRS 101 / LMG 12228) GN=PA4218 PE=4 SV=1	43105.2	115665	311527	324500	234451	142633	142705		115665	256834	245050	249531	260697	200140
Q9HWH3_PSEAE	Q9HWH3	Probable outer membrane protein OS=Pseudomonas aeruginosa (strain ATCC 15692 / PAO1 / 1C / PRS 101 / LMG 12228) GN=opmD PE=4 SV=1	52930.4	132651	380104	333189	852902	96535.4	569014		132651	313371	251611	907761	176442	798024
Q9HWH4_PSEAE	Q9HWH4	Probable Resistance-Nodulation-Cell Division (RND) efflux transporter OS=Pseudomonas aeruginosa (strain ATCC 15692 / PAO1 / 1C / PRS 101 / LMG 12228) GN=mexI PE=4 SV=1	110921	94183.3	306347	134980	271473	38345.8	136910		94183.3	252563	101931	288934	70086.4	192012
Q9HWN0_PSEAE	Q9HWN0	Acetoin catabolism protein AcoB OS=Pseudomonas aeruginosa (strain ATCC 15692 / PAO1 / 1C / PRS 101 / LMG 12228) GN=acoB PE=4 SV=1	36396.4	178177	29724.1	282436	0	0	21882.9		178177	24505.6	213284	0	0	30690.1
Q9HWP0_PSEAE	Q9HWP0	Uncharacterized protein OS=Pseudomonas aeruginosa (strain ATCC 15692 / PAO1 / 1C / PRS 101 / LMG 12228) GN=PA4141 PE=4 SV=1	9631.8	0	4034168	7257680	23681675	166323580	112932630		0	3.32591e+06	5.48071e+06	2.52049e+07	3.03997e+08	1.58385e+08
Q9HWP1_PSEAE	Q9HWP1	Uncharacterized protein OS=Pseudomonas aeruginosa (strain ATCC 15692 / PAO1 / 1C / PRS 101 / LMG 12228) GN=PA4140 PE=4 SV=1	65200.1	2.75787e+06	1.14652e+06	1.06011e+07	1.38595e+07	1.49151e+06	1.0117e+07		2.75787e+06	945230	8.00556e+06	1.4751e+07	2.7261e+06	1.41888e+07
Q9HWP2_PSEAE	Q9HWP2	Uncharacterized protein OS=Pseudomonas aeruginosa (strain ATCC 15692 / PAO1 / 1C / PRS 101 / LMG 12228) GN=PA4139 PE=4 SV=1	10412.3	0	0	1.66812e+06	18631917	7206245	1.17115e+07		0	0	1.2597e+06	1.98303e+07	1.31712e+07	1.6425e+07
Q9HWP8_PSEAE	Q9HWP8	Cytochrome c oxidase subunit (Cbb3-type) OS=Pseudomonas aeruginosa (strain ATCC 15692 / PAO1 / 1C / PRS 101 / LMG 12228) GN=PA4133 PE=3 SV=1	53265.4	8.73333e+06	1.0943e+07	1.03293e+07	8.65885e+06	1.37301e+06	6.4636e+06		8.73333e+06	9.0218e+06	7.80026e+06	9.21579e+06	2.50952e+06	9.065e+06
Q9HWQ1_PSEAE	Q9HWQ1	Probable sulfite or nitrite reductase OS=Pseudomonas aeruginosa (strain ATCC 15692 / PAO1 / 1C / PRS 101 / LMG 12228) GN=PA4130 PE=4 SV=1	62103.7	19655.6	361305	93929.8	0	0	31439		19655.6	297873	70932	0	0	44092.2
Q9HWQ2_PSEAE	Q9HWQ2	Uncharacterized protein OS=Pseudomonas aeruginosa (strain ATCC 15692 / PAO1 / 1C / PRS 101 / LMG 12228) GN=PA4129 PE=4 SV=1	18092.5	255062	681916	398919	95063.6	357081	206144		255062	562196	301248	101178	652653	289110
Q9HWS8_PSEAE	Q9HWS8	Probable dehydrogenase OS=Pseudomonas aeruginosa (strain ATCC 15692 / PAO1 / 1C / PRS 101 / LMG 12228) GN=PA4100 PE=3 SV=1	60299.3	8.90974e+06	5.39724e+06	2.05336e+07	3.42197e+06	35931.6	1.53769e+06		8.90974e+06	4.44967e+06	1.55061e+07	3.64207e+06	65673.9	2.15656e+06
Q9HWW1_PSEAE	Q9HWW1	Outer membrane protein OprG OS=Pseudomonas aeruginosa (strain ATCC 15692 / PAO1 / 1C / PRS 101 / LMG 12228) GN=oprG PE=1 SV=1	25159.5	6.11112e+06	1.30392e+07	1.10933e+07	6.27309e+06	6.89298e+06	3.06946e+06		6.11112e+06	1.075e+07	8.37724e+06	6.67658e+06	1.25986e+07	4.30482e+06
Q9HWZ8_PSEAE	Q9HWZ8	Uncharacterized protein OS=Pseudomonas aeruginosa (strain ATCC 15692 / PAO1 / 1C / PRS 101 / LMG 12228) GN=PA4029 PE=4 SV=1	24407	1.13473e+07	9.06714e+06	1.09025e+07	1.02153e+06	1.70392e+06	6.89989e+06		1.13473e+07	7.47527e+06	8.23312e+06	1.08724e+06	3.11434e+06	9.67688e+06
Q9HX01_PSEAE	Q9HX01	Probable acetyltransferase OS=Pseudomonas aeruginosa (strain ATCC 15692 / PAO1 / 1C / PRS 101 / LMG 12228) GN=PA4026 PE=1 SV=1	18019.4	32980.6	211255	0	23032.4	211451	55496.8		32980.6	174166	0	24513.8	386478	77832.6
Q9HX16_PSEAE	Q9HX16	Uncharacterized protein OS=Pseudomonas aeruginosa (strain ATCC 15692 / PAO1 / 1C / PRS 101 / LMG 12228) GN=PA4011 PE=4 SV=1	46995.6	641418	2.2779e+06	939751	124125	330245	381245		641418	1.87799e+06	709663	132109	603604	534684
Q9HX28_PSEAE	Q9HX28	Uncharacterized protein OS=Pseudomonas aeruginosa (strain ATCC 15692 / PAO1 / 1C / PRS 101 / LMG 12228) GN=PA3992 PE=4 SV=1	47713.4	50030.4	112145	53092.2	0	39511.3	64107.1		50030.4	92456.6	40093.1	0	72216.7	89908.1
Q9HX32_PSEAE	Q9HX32	Uncharacterized protein OS=Pseudomonas aeruginosa (strain ATCC 15692 / PAO1 / 1C / PRS 101 / LMG 12228) GN=PA3988 PE=4 SV=1	22851.7	4.1839e+06	8.43262e+06	5.17185e+06	4.34751e+06	1.3274e+07	3.07143e+06		4.1839e+06	6.95215e+06	3.90558e+06	4.62715e+06	2.42615e+07	4.30759e+06
Q9HX44_PSEAE	Q9HX44	Probable acyl-CoA dehydrogenase OS=Pseudomonas aeruginosa (strain ATCC 15692 / PAO1 / 1C / PRS 101 / LMG 12228) GN=PA3972 PE=3 SV=1	60282.3	58297.2	168799	81412.8	0	79922.6	49143.3		58297.2	139164	61479.7	0	146078	68921.9
Q9HX61_PSEAE	Q9HX61	Uncharacterized protein OS=Pseudomonas aeruginosa (strain ATCC 15692 / PAO1 / 1C / PRS 101 / LMG 12228) GN=PA3955 PE=4 SV=1	24338.3	1.07929e+06	1.47215e+06	1433862	2.14954e+06	196859	1169868		1.07929e+06	1.21369e+06	1.0828e+06	2.2878e+06	359808	1.6407e+06
Q9HX67_PSEAE	Q9HX67	Uncharacterized protein OS=Pseudomonas aeruginosa (strain ATCC 15692 / PAO1 / 1C / PRS 101 / LMG 12228) GN=PA3949 PE=4 SV=1	42379.3	19220.4	36325.3	23340.4	0	0	0		19220.4	29947.9	17625.7	0	0	0
Q9HX85_PSEAE	Q9HX85	Uncharacterized protein OS=Pseudomonas aeruginosa (strain ATCC 15692 / PAO1 / 1C / PRS 101 / LMG 12228) GN=PA3931 PE=4 SV=1	28066.3	0	83409.8	192606	82747.3	106935	110666		0	68766	145449	88069.7	195450	155205
Q9HX90_PSEAE	Q9HX90	Uncharacterized protein OS=Pseudomonas aeruginosa (strain ATCC 15692 / PAO1 / 1C / PRS 101 / LMG 12228) GN=PA3923 PE=4 SV=1	69529.2	1232659	6.38061e+06	2.36693e+06	2.0745e+06	3.42214e+06	1.60406e+06		1232659	5.2604e+06	1.78741e+06	2.20793e+06	6.25481e+06	2.24965e+06
Q9HXC2_PSEAE	Q9HXC2	Probable ATP-binding component of ABC transporter OS=Pseudomonas aeruginosa (strain ATCC 15692 / PAO1 / 1C / PRS 101 / LMG 12228) GN=PA3891 PE=3 SV=1	43258.4	93650.9	2.53032e+06	368942	153730	0	78509.5		93650.9	2.08609e+06	278611	163618	0	110107
Q9HXE0_PSEAE	Q9HXE0	Pyocin protein OS=Pseudomonas aeruginosa (strain ATCC 15692 / PAO1 / 1C / PRS 101 / LMG 12228) GN=PA3866 PE=4 SV=1	80664.6	87616.6	919894	193046	0	67712.6	12818.8		87616.6	758393	145780	0	123761	17977.9
Q9HXF1_PSEAE	Q9HXF1	Uncharacterized protein OS=Pseudomonas aeruginosa (strain ATCC 15692 / PAO1 / 1C / PRS 101 / LMG 12228) GN=PA3855 PE=4 SV=1	26251.6	2.4644e+07	1.07249e+07	4.76314e+07	1.52294e+07	564418	6.93177e+06		2.4644e+07	8.84199e+06	3.59693e+07	1.6209e+07	1.03161e+06	9.72159e+06
Q9HXF3_PSEAE	Q9HXF3	Probable transferase OS=Pseudomonas aeruginosa (strain ATCC 15692 / PAO1 / 1C / PRS 101 / LMG 12228) GN=PA3853 PE=4 SV=1	25574.3	6.07693e+06	4.98584e+06	9.94988e+06	1.30976e+06	0	992121		6.07693e+06	4.11051e+06	7.51375e+06	1.394e+06	0	1.39142e+06
Q9HXF8_PSEAE	Q9HXF8	Uncharacterized protein OS=Pseudomonas aeruginosa (strain ATCC 15692 / PAO1 / 1C / PRS 101 / LMG 12228) GN=PA3848 PE=4 SV=1	50498.2	65645104	3.22735e+07	8.94941e+07	4.81896e+07	2.85476e+06	2.19422e+07		65645104	2.66074e+07	6.75824e+07	5.12892e+07	5.21778e+06	3.07733e+07
Q9HXG8_PSEAE	Q9HXG8	Uncharacterized protein OS=Pseudomonas aeruginosa (strain ATCC 15692 / PAO1 / 1C / PRS 101 / LMG 12228) GN=PA3836 PE=4 SV=1	34181.1	148513	36387.6	746240	66938.8	0	110970		148513	29999.2	563530	71244.4	0	155631
Q9HXH5_PSEAE	Q9HXH5	Uncharacterized protein OS=Pseudomonas aeruginosa (strain ATCC 15692 / PAO1 / 1C / PRS 101 / LMG 12228) GN=PA3827 PE=4 SV=1	39157	510896	454501	510777	145935	0	758890		510896	374707	385718	155322	0	1.06432e+06
Q9HXI3_PSEAE	Q9HXI3	Uncharacterized protein OS=Pseudomonas aeruginosa (strain ATCC 15692 / PAO1 / 1C / PRS 101 / LMG 12228) GN=PA3819 PE=4 SV=1	18942.8	52220.2	323001	150045	0	82880.5	0		52220.2	266293	113308	0	151485	0
Q9HXI6_PSEAE	Q9HXI6	Serine acetyltransferase OS=Pseudomonas aeruginosa (strain ATCC 15692 / PAO1 / 1C / PRS 101 / LMG 12228) GN=cysE PE=3 SV=1	27855.2	2.36941e+07	2.3218e+07	4.18459e+07	8.93356e+06	3.17666e+06	5.96167e+06		2.36941e+07	1.91417e+07	3.16004e+07	9.50818e+06	5.80613e+06	8.36106e+06
Q9HXJ6_PSEAE	Q9HXJ6	Uncharacterized protein OS=Pseudomonas aeruginosa (strain ATCC 15692 / PAO1 / 1C / PRS 101 / LMG 12228) GN=PA3801 PE=4 SV=1	23108	14994.1	742486	0	68096.4	428526	115972		14994.1	612131	0	72476.4	783236	162648
Q9HXK3_PSEAE	Q9HXK3	Uncharacterized protein OS=Pseudomonas aeruginosa (strain ATCC 15692 / PAO1 / 1C / PRS 101 / LMG 12228) GN=PA3794 PE=4 SV=1	15948.6	810634	3.3671e+06	952470	938318	1642408	770270		810634	2.77596e+06	719268	998672	3.0019e+06	1.08028e+06
Q9HXK8_PSEAE	Q9HXK8	Uncharacterized protein OS=Pseudomonas aeruginosa (strain ATCC 15692 / PAO1 / 1C / PRS 101 / LMG 12228) GN=PA3787 PE=1 SV=1	30736.3	117991	225903	125201	160172	323908	350423		117991	186242	94546.5	170475	592021	491457
Q9HXM5_PSEAE	Q9HXM5	Inosine-5'-monophosphate dehydrogenase OS=Pseudomonas aeruginosa (strain ATCC 15692 / PAO1 / 1C / PRS 101 / LMG 12228) GN=guaB PE=1 SV=1	51656.9	42454.7	0	470910	437636	118348	133056		42454.7	0	355613	465785	216311	186606
Q9HXM9_PSEAE	Q9HXM9	Probable aromatic amino acid transporter OS=Pseudomonas aeruginosa (strain ATCC 15692 / PAO1 / 1C / PRS 101 / LMG 12228) GN=PA3766 PE=4 SV=1	44744.6	596337	411154	142252	0	0	0		596337	338970	107423	0	0	0
Q9HXP8_PSEAE	Q9HXP8	Signal recognition particle protein OS=Pseudomonas aeruginosa (strain ATCC 15692 / PAO1 / 1C / PRS 101 / LMG 12228) GN=ffh PE=3 SV=1	49310.1	100058	152593	182037	71670.2	103648	115250		100058	125803	137467	76280	189442	161635
Q9HXQ8_PSEAE	Q9HXQ8	Uncharacterized protein OS=Pseudomonas aeruginosa (strain ATCC 15692 / PAO1 / 1C / PRS 101 / LMG 12228) GN=PA3734 PE=4 SV=1	42664.3	4.66974e+08	2.0999e+08	6.56622e+08	3.19027e+08	4.67689e+07	2.44933e+08		4.66974e+08	1.73123e+08	4.95855e+08	3.39547e+08	8.54816e+07	3.43511e+08
Q9HXR2_PSEAE	Q9HXR2	Uncharacterized protein OS=Pseudomonas aeruginosa (strain ATCC 15692 / PAO1 / 1C / PRS 101 / LMG 12228) GN=PA3730 PE=4 SV=1	23140.7	901356	2097526	2.29867e+06	0	202668	417715		901356	1.72927e+06	1.73586e+06	0	370426	585833
Q9HXR3_PSEAE	Q9HXR3	Uncharacterized protein OS=Pseudomonas aeruginosa (strain ATCC 15692 / PAO1 / 1C / PRS 101 / LMG 12228) GN=PA3729 PE=4 SV=1	75818.1	379556	893888	529882	97341.4	119587	81007.7		379556	736953	400146	103602	218575	113611
Q9HXR8_PSEAE	Q9HXR8	Probable FMN oxidoreductase OS=Pseudomonas aeruginosa (strain ATCC 15692 / PAO1 / 1C / PRS 101 / LMG 12228) GN=PA3723 PE=4 SV=1	40275.9	433851	2.84469e+06	141365	165689	223941	140920		433851	2.34526e+06	106753	176346	409307	197635
Q9HXT1_PSEAE	Q9HXT1	Probable GMC-type oxidoreductase OS=Pseudomonas aeruginosa (strain ATCC 15692 / PAO1 / 1C / PRS 101 / LMG 12228) GN=PA3710 PE=3 SV=1	60483.7	45176.1	273916	114956	0	0	0		45176.1	225826	86809.9	0	0	0
Q9HXU1_PSEAE	Q9HXU1	Probable transcriptional regulator OS=Pseudomonas aeruginosa (strain ATCC 15692 / PAO1 / 1C / PRS 101 / LMG 12228) GN=PA3699 PE=1 SV=1	26310.8	88128.4	119813	0	49436.6	151865	68499.2		88128.4	98777.8	0	52616.4	277570	96068
Q9HXU4_PSEAE	Q9HXU4	Uncharacterized protein OS=Pseudomonas aeruginosa (strain ATCC 15692 / PAO1 / 1C / PRS 101 / LMG 12228) GN=PA3696 PE=1 SV=1	26516.4	224954	1068625	450888	0	1.24527e+06	337030		224954	881012	340493	0	2.27603e+06	472674
Q9HXU5_PSEAE	Q9HXU5	Uncharacterized protein OS=Pseudomonas aeruginosa (strain ATCC 15692 / PAO1 / 1C / PRS 101 / LMG 12228) GN=PA3695 PE=4 SV=1	33262.4	83973.8	468104	410036	131955	203080	198979		83973.8	385922	309643	140442	371178	279062
Q9HXV5_PSEAE	Q9HXV5	Uncharacterized protein OS=Pseudomonas aeruginosa (strain ATCC 15692 / PAO1 / 1C / PRS 101 / LMG 12228) GN=PA3685 PE=4 SV=1	24147.5	0	239001	108673	81854.4	127258	75032.9		0	197041	82065.3	87119.3	232596	105231
Q9HXZ0_PSEAE	Q9HXZ0	Probable amino acid permease OS=Pseudomonas aeruginosa (strain ATCC 15692 / PAO1 / 1C / PRS 101 / LMG 12228) GN=PA3641 PE=4 SV=1	50276.6	956098	1.32417e+07	1.81198e+06	2.9858e+06	4.17786e+06	2.35964e+06		956098	1.09169e+07	1.36834e+06	3.17785e+06	7.63607e+06	3.30933e+06
Q9HXZ9_PSEAE	Q9HXZ9	Uncharacterized protein OS=Pseudomonas aeruginosa (strain ATCC 15692 / PAO1 / 1C / PRS 101 / LMG 12228) GN=PA3631 PE=4 SV=1	43973.3	1.11567e+06	3.62562e+06	1.03807e+06	912423	285979	354709		1.11567e+06	2.98909e+06	783906	971111	522696	497469
Q9HY12_PSEAE	Q9HY12	Uncharacterized protein OS=Pseudomonas aeruginosa (strain ATCC 15692 / PAO1 / 1C / PRS 101 / LMG 12228) GN=PA3614 PE=4 SV=1	51871.5	172756	30625.7	1.28167e+06	534376	34332.5	572812		172756	25248.9	967868	568747	62751.1	803351
Q9HY45_PSEAE	Q9HY45	Uncharacterized protein OS=Pseudomonas aeruginosa (strain ATCC 15692 / PAO1 / 1C / PRS 101 / LMG 12228) GN=PA3575 PE=4 SV=1	19103.6	582972	3.3001e+06	623205	314087	640329	169593		582972	2.72072e+06	470619	334289	1.17036e+06	237850
Q9HY75_PSEAE	Q9HY75	Probable serine protease OS=Pseudomonas aeruginosa (strain ATCC 15692 / PAO1 / 1C / PRS 101 / LMG 12228) GN=PA3535 PE=4 SV=1	104386	0	1.48924e+06	20775.6	255655	572447	45976.4		0	1.22778e+06	15688.9	272099	1.04629e+06	64480.4
Q9HY77_PSEAE	Q9HY77	Glutaredoxin OS=Pseudomonas aeruginosa (strain ATCC 15692 / PAO1 / 1C / PRS 101 / LMG 12228) GN=PA3533 PE=3 SV=1	11817	103532	646022	80483.4	0	203422	0		103532	532603	60777.9	0	371804	0
Q9HY79_PSEAE	Q9HY79	Bacterioferritin OS=Pseudomonas aeruginosa (strain ATCC 15692 / PAO1 / 1C / PRS 101 / LMG 12228) GN=bfrB PE=1 SV=1	18523.4	1.55709e+06	620811	5.15473e+06	2.8332e+06	119047	1.5684e+06		1.55709e+06	511819	3.89265e+06	3.01543e+06	217587	2.19964e+06
Q9HY81_PSEAE	Q9HY81	Probable peroxidase OS=Pseudomonas aeruginosa (strain ATCC 15692 / PAO1 / 1C / PRS 101 / LMG 12228) GN=PA3529 PE=4 SV=1	21790.2	178422	517068	190621	729987	5.87807e+06	1.05457e+06		178422	426289	143950	776941	1.07436e+07	1.479e+06
Q9HY83_PSEAE	Q9HY83	Probable outer membrane protein OS=Pseudomonas aeruginosa (strain ATCC 15692 / PAO1 / 1C / PRS 101 / LMG 12228) GN=PA3526 PE=4 SV=1	35060.6	571571	267316	1.42357e+06	0	0	0		571571	220385	1.07502e+06	0	0	0
Q9HYC5_PSEAE	Q9HYC5	Uncharacterized protein OS=Pseudomonas aeruginosa (strain ATCC 15692 / PAO1 / 1C / PRS 101 / LMG 12228) GN=PA3484 PE=1 SV=1	44348.9	280463	508234	391633	27163	493584	69102.2		280463	419006	295746	28910.1	902146	96913.6
Q9HYC6_PSEAE	Q9HYC6	Uncharacterized protein OS=Pseudomonas aeruginosa (strain ATCC 15692 / PAO1 / 1C / PRS 101 / LMG 12228) GN=PA3483 PE=4 SV=1	28583.9	0	816216	127665	190832	382994	162879		0	672917	96407.7	203106	700016	228433
Q9HYD8_PSEAE	Q9HYD8	Uncharacterized protein OS=Pseudomonas aeruginosa (strain ATCC 15692 / PAO1 / 1C / PRS 101 / LMG 12228) GN=PA3468 PE=4 SV=1	49346	43696.8	395392	0	49910.5	59820	53773.5		43696.8	325976	0	53120.8	109336	75415.7
Q9HYE0_PSEAE	Q9HYE0	Probable ATP-dependent RNA helicase OS=Pseudomonas aeruginosa (strain ATCC 15692 / PAO1 / 1C / PRS 101 / LMG 12228) GN=PA3466 PE=4 SV=1	48941.5	33601.7	128308	55895.8	0	0	32131.8		33601.7	105782	42210.3	0	0	45063.8
Q9HYK7_PSEAE	Q9HYK7	Ferredoxin--NADP+ reductase OS=Pseudomonas aeruginosa (strain ATCC 15692 / PAO1 / 1C / PRS 101 / LMG 12228) GN=fpr PE=1 SV=1	29481	26870.7	167069	170150	0	61484.1	90512.6		26870.7	137738	128491	0	112377	126941
Q9HYP7_PSEAE	Q9HYP7	Probable chemotaxis protein OS=Pseudomonas aeruginosa (strain ATCC 15692 / PAO1 / 1C / PRS 101 / LMG 12228) GN=PA3349 PE=4 SV=1	34363.2	230342	534564	242698	62992.5	190523	56580		230342	440714	183276	67044.3	348228	79351.7
Q9HYQ4_PSEAE	Q9HYQ4	Probable transcriptional regulator OS=Pseudomonas aeruginosa (strain ATCC 15692 / PAO1 / 1C / PRS 101 / LMG 12228) GN=PA3341 PE=1 SV=1	16043.7	169004	1.03639e+06	275407	111420	199557	299706		169004	854439	207976	118587	364739	420329
Q9HYR8_PSEAE	Q9HYR8	Probable non-ribosomal peptide synthetase OS=Pseudomonas aeruginosa (strain ATCC 15692 / PAO1 / 1C / PRS 101 / LMG 12228) GN=PA3327 PE=4 SV=1	259228	15189.6	13706	11455.5	0	0	0		15189.6	11299.7	8650.76	0	0	0
Q9HYT5_PSEAE	Q9HYT5	Universal stress protein OS=Pseudomonas aeruginosa (strain ATCC 15692 / PAO1 / 1C / PRS 101 / LMG 12228) GN=PA3309 PE=3 SV=1	16467.7	507786	840173	429852	84678.9	2415771	308011		507786	692668	324607	90125.5	4.41542e+06	431976
Q9HYU4_PSEAE	Q9HYU4	Long-chain-fatty-acid--CoA ligase OS=Pseudomonas aeruginosa (strain ATCC 15692 / PAO1 / 1C / PRS 101 / LMG 12228) GN=fadD1 PE=4 SV=1	61596.9	350244	1.14992e+06	145021	309189	313025	197767		350244	948039	109514	329076	572129	277363
Q9HYV7_PSEAE	Q9HYV7	Uncharacterized protein OS=Pseudomonas aeruginosa (strain ATCC 15692 / PAO1 / 1C / PRS 101 / LMG 12228) GN=PA3286 PE=4 SV=1	38129.3	155073	504061	98269.2	0	848059	236514		155073	415566	74209	0	1.55004e+06	331704
Q9HYX1_PSEAE	Q9HYX1	Uncharacterized protein OS=Pseudomonas aeruginosa (strain ATCC 15692 / PAO1 / 1C / PRS 101 / LMG 12228) GN=PA3270 PE=1 SV=1	21869.5	0	515237	0	90742.1	258843	94650.2		0	424780	0	96578.7	473099	132744
Q9HYZ6_PSEAE	Q9HYZ6	Site-determining protein OS=Pseudomonas aeruginosa (strain ATCC 15692 / PAO1 / 1C / PRS 101 / LMG 12228) GN=minD PE=3 SV=1	29598.7	876571	1.3596e+06	1.09524e+06	286445	1.33142e+06	664795		876571	1.1209e+06	827085	304869	2.4335e+06	932355
Q9HZ06_PSEAE	Q9HZ06	Probable sodium:solute symporter OS=Pseudomonas aeruginosa (strain ATCC 15692 / PAO1 / 1C / PRS 101 / LMG 12228) GN=PA3234 PE=3 SV=1	58673.3	572611	1.11888e+06	690297	309662	38310.4	195922		572611	922442	521285	329580	70021.8	274774
Q9HZ23_PSEAE	Q9HZ23	CyaB OS=Pseudomonas aeruginosa (strain ATCC 15692 / PAO1 / 1C / PRS 101 / LMG 12228) GN=cyaB PE=1 SV=1	51352.9	54469.2	66467	46112.9	0	0	0		54469.2	54797.8	34822.6	0	0	0
Q9HZ41_PSEAE	Q9HZ41	Uncharacterized protein OS=Pseudomonas aeruginosa (strain ATCC 15692 / PAO1 / 1C / PRS 101 / LMG 12228) GN=PA3199 PE=4 SV=1	23111	0	132906	0	88789.3	558498	265882		0	109573	0	94500.3	1.02079e+06	372891
Q9HZ48_PSEAE	Q9HZ48	Probable binding protein component of ABC sugar transporter OS=Pseudomonas aeruginosa (strain ATCC 15692 / PAO1 / 1C / PRS 101 / LMG 12228) GN=PA3190 PE=4 SV=1	45084.8	109437	98094.1	341227	440224	57931	216345		109437	80872.2	257681	468540	105883	303418
Q9HZ49_PSEAE	Q9HZ49	Probable permease of ABC sugar transporter OS=Pseudomonas aeruginosa (strain ATCC 15692 / PAO1 / 1C / PRS 101 / LMG 12228) GN=PA3189 PE=3 SV=1	34465.3	273590	1.15167e+06	438712	242201	159571	82961.8		273590	949481	331298	257779	291655	116351
Q9HZ50_PSEAE	Q9HZ50	Probable permease of ABC sugar transporter OS=Pseudomonas aeruginosa (strain ATCC 15692 / PAO1 / 1C / PRS 101 / LMG 12228) GN=PA3188 PE=3 SV=1	30652.4	515630	1.20526e+06	709526	780206	376816	480846		515630	993655	535806	830390	688725	674372
Q9HZ61_PSEAE	Q9HZ61	Probable short-chain dehydrogenase OS=Pseudomonas aeruginosa (strain ATCC 15692 / PAO1 / 1C / PRS 101 / LMG 12228) GN=PA3173 PE=4 SV=1	26297.1	137895	2.40817e+06	43608.7	0	1.19477e+06	864060		137895	1.98538e+06	32931.6	0	2.18373e+06	1.21182e+06
Q9HZ78_PSEAE	Q9HZ78	LPS biosynthesis protein WbpG OS=Pseudomonas aeruginosa (strain ATCC 15692 / PAO1 / 1C / PRS 101 / LMG 12228) GN=wbpG PE=4 SV=1	43457.7	541155	1.30082e+06	696494	238970	177253	157713		541155	1.07244e+06	525964	254341	323973	221188
Q9HZ80_PSEAE	Q9HZ80	Probable glycosyl transferase WbpJ OS=Pseudomonas aeruginosa (strain ATCC 15692 / PAO1 / 1C / PRS 101 / LMG 12228) GN=wbpJ PE=4 SV=1	45234.4	78178.6	273773	121506	0	0	0		78178.6	225708	91756.2	0	0	0
Q9HZ81_PSEAE	Q9HZ81	Probable NAD-dependent epimerase/dehydratase WbpK OS=Pseudomonas aeruginosa (strain ATCC 15692 / PAO1 / 1C / PRS 101 / LMG 12228) GN=wbpK PE=4 SV=1	33950	81554	183154	97950.3	0	0	0		81554	150998	73968.2	0	0	0
Q9HZ86_PSEAE	Q9HZ86	Nucleotide sugar epimerase/dehydratase WbpM OS=Pseudomonas aeruginosa (strain ATCC 15692 / PAO1 / 1C / PRS 101 / LMG 12228) GN=wbpM PE=4 SV=1	74350.5	330510	540392	408508	118935	16381.9	144861		330510	445518	308489	126585	29941.9	203163
Q9HZ98_PSEAE	Q9HZ98	Heat-shock protein IbpA OS=Pseudomonas aeruginosa (strain ATCC 15692 / PAO1 / 1C / PRS 101 / LMG 12228) GN=ibpA PE=3 SV=1	16554.6	553290	1634556	1.05696e+06	805519	7.02831e+06	1.93586e+06		553290	1.34759e+06	798172	857331	1.2846e+07	2.71498e+06
Q9HZC7_PSEAE	Q9HZC7	Uncharacterized protein OS=Pseudomonas aeruginosa (strain ATCC 15692 / PAO1 / 1C / PRS 101 / LMG 12228) GN=PA3081 PE=4 SV=1	50630.7	0	117281	17441	100516	148642	43576.1		0	96690.5	13170.7	106981	271679	61114.2
Q9HZC9_PSEAE	Q9HZC9	Uncharacterized protein OS=Pseudomonas aeruginosa (strain ATCC 15692 / PAO1 / 1C / PRS 101 / LMG 12228) GN=PA3079 PE=4 SV=1	87277.4	207497	340137	269444	89744.1	0	214156		207497	280421	203473	95516.5	0	300348
Q9HZE5_PSEAE	Q9HZE5	PelB OS=Pseudomonas aeruginosa (strain ATCC 15692 / PAO1 / 1C / PRS 101 / LMG 12228) GN=pelB PE=4 SV=1	134998	2690.25	19556	25587.3	806665	22901.6	646665		2690.25	16122.7	19322.5	858550	41858.3	906928
Q9HZE6_PSEAE	Q9HZE6	PelC OS=Pseudomonas aeruginosa (strain ATCC 15692 / PAO1 / 1C / PRS 101 / LMG 12228) GN=pelC PE=4 SV=1	18646.6	6.19437e+06	1.1229e+07	1.42638e+07	3.46353e+07	1.87826e+07	3.54999e+07		6.19437e+06	9.25761e+06	1.07715e+07	3.68631e+07	3.43299e+07	4.97874e+07
Q9HZH0_PSEAE	Q9HZH0	Probable porin OS=Pseudomonas aeruginosa (strain ATCC 15692 / PAO1 / 1C / PRS 101 / LMG 12228) GN=PA3038 PE=1 SV=1	46665.3	977172	3.11823e+06	1.0747e+06	1.95833e+06	4.49633e+06	1.25358e+06		977172	2.57078e+06	811569	2.0843e+06	8.21816e+06	1.7581e+06
Q9HZI0_PSEAE	Q9HZI0	Uncharacterized protein OS=Pseudomonas aeruginosa (strain ATCC 15692 / PAO1 / 1C / PRS 101 / LMG 12228) GN=PA3026 PE=4 SV=1	57966	2.50376e+06	704486	6.8616e+06	620522	0	269805		2.50376e+06	580803	5.18161e+06	660434	0	378393
Q9HZJ9_PSEAE	Q9HZJ9	Transcriptional regulator PsrA OS=Pseudomonas aeruginosa (strain ATCC 15692 / PAO1 / 1C / PRS 101 / LMG 12228) GN=psrA PE=1 SV=1	25749.5	215116	1.18862e+06	668729	0	304397	104064		215116	979942	504997	0	556360	145947
Q9HZK4_PSEAE	Q9HZK4	Probable glyceraldehyde-3-phosphate dehydrogenase OS=Pseudomonas aeruginosa (strain ATCC 15692 / PAO1 / 1C / PRS 101 / LMG 12228) GN=PA3001 PE=3 SV=1	50062	854308	3.348e+06	1.35737e+06	319009	1.62097e+06	811291		854308	2.76021e+06	1.02503e+06	339528	2.96272e+06	1.13781e+06
Q9HZK5_PSEAE	Q9HZK5	Aromatic amino acid transport protein AroP1 OS=Pseudomonas aeruginosa (strain ATCC 15692 / PAO1 / 1C / PRS 101 / LMG 12228) GN=aroP1 PE=4 SV=1	50952.2	267429	370635	250243	270384	0	143083		267429	305565	188973	287775	0	200670
Q9HZL6_PSEAE	Q9HZL6	Uncharacterized protein OS=Pseudomonas aeruginosa (strain ATCC 15692 / PAO1 / 1C / PRS 101 / LMG 12228) GN=PA2988 PE=4 SV=1	45318.3	58470.9	548495	117296	0	0	0		58470.9	452199	88576.9	0	0	0
Q9HZM8_PSEAE	Q9HZM8	Ribonuclease E OS=Pseudomonas aeruginosa (strain ATCC 15692 / PAO1 / 1C / PRS 101 / LMG 12228) GN=rne PE=3 SV=1	117377	221357	696548	124713	57952.8	745555	110769		221357	574259	94178.2	61680.4	1.36268e+06	155350
Q9HZN1_PSEAE	Q9HZN1	Probable peptidase OS=Pseudomonas aeruginosa (strain ATCC 15692 / PAO1 / 1C / PRS 101 / LMG 12228) GN=PA2973 PE=4 SV=1	36022.7	2.13577e+07	1.50672e+07	3.18585e+07	1.26557e+07	502972	8.36145e+06		2.13577e+07	1.2422e+07	2.40583e+07	1.34698e+07	919305	1.17267e+07
Q9HZP3_PSEAE	Q9HZP3	Uncharacterized protein OS=Pseudomonas aeruginosa (strain ATCC 15692 / PAO1 / 1C / PRS 101 / LMG 12228) GN=PA2955 PE=4 SV=1	23658.9	736096	1.5781e+06	3070241	63075.9	136418	436992		736096	1.30104e+06	2.31852e+06	67133	249338	612867
Q9HZQ8_PSEAE	Q9HZQ8	Probable aminopeptidase OS=Pseudomonas aeruginosa (strain ATCC 15692 / PAO1 / 1C / PRS 101 / LMG 12228) GN=PA2939 PE=4 SV=1	57457.5	298559891	3.04865e+08	518721073	3.21864e+08	7.52582e+07	1.06717e+08		298559891	2.51342e+08	3.91718e+08	3.42567e+08	1.37553e+08	1.49667e+08
Q9HZV6_PSEAE	Q9HZV6	Geranyl-CoA carboxylase, alpha-subunit (Biotin-containing) OS=Pseudomonas aeruginosa (strain ATCC 15692 / PAO1 / 1C / PRS 101 / LMG 12228) GN=atuF PE=4 SV=1	71685.4	102172	141586	98370.1	0	228029	124329		102172	116728	74285.2	0	416779	174368
Q9HZY2_PSEAE	Q9HZY2	Uncharacterized protein OS=Pseudomonas aeruginosa (strain ATCC 15692 / PAO1 / 1C / PRS 101 / LMG 12228) GN=PA2864 PE=4 SV=1	14915	866244	7.85264e+06	1177495	248425	1.86237e+06	226564		866244	6.47399e+06	889197	264404	3.40395e+06	317749
Q9HZZ0_PSEAE	Q9HZZ0	Uncharacterized protein OS=Pseudomonas aeruginosa (strain ATCC 15692 / PAO1 / 1C / PRS 101 / LMG 12228) GN=PA2854 PE=4 SV=1	34759.9	122221	278657	421680	318134	184040	167566		122221	229735	318436	338597	336379	235005
Q9I028_PSEAE	Q9I028	Probable acyl-CoA dehydrogenase OS=Pseudomonas aeruginosa (strain ATCC 15692 / PAO1 / 1C / PRS 101 / LMG 12228) GN=PA2815 PE=4 SV=1	88688.9	7.5417e+06	8.2098e+06	1.39059e+07	4.3296e+06	1.08196e+06	3.08347e+06		7.5417e+06	6.76845e+06	1.05012e+07	4.60809e+06	1.97756e+06	4.32447e+06
Q9I067_PSEAE	Q9I067	Uncharacterized protein OS=Pseudomonas aeruginosa (strain ATCC 15692 / PAO1 / 1C / PRS 101 / LMG 12228) GN=PA2776 PE=4 SV=1	46645.9	127188	444708	146851	60072.8	278122	144693		127188	366633	110896	63936.7	508337	202928
Q9I069_PSEAE	Q9I069	Uncharacterized protein OS=Pseudomonas aeruginosa (strain ATCC 15692 / PAO1 / 1C / PRS 101 / LMG 12228) GN=PA2774 PE=4 SV=1	19184.1	1.63494e+06	3.35368e+06	2.33024e+06	1.12577e+06	2.0207e+06	945721		1.63494e+06	2.76489e+06	1.75971e+06	1.19818e+06	3.69333e+06	1.32634e+06
Q9I083_PSEAE	Q9I083	Probable outer membrane protein OS=Pseudomonas aeruginosa (strain ATCC 15692 / PAO1 / 1C / PRS 101 / LMG 12228) GN=PA2760 PE=4 SV=1	46804	1.12146e+08	172010966	1.41198e+08	2.64129e+07	4.50078e+07	2.27397e+07		1.12146e+08	1.41812e+08	1.06627e+08	2.81118e+07	8.22628e+07	3.18917e+07
Q9I0A8_PSEAE	Q9I0A8	Uncharacterized protein OS=Pseudomonas aeruginosa (strain ATCC 15692 / PAO1 / 1C / PRS 101 / LMG 12228) GN=PA2734 PE=4 SV=1	48687.3	161115	384017	140752	0	36909.5	35230.5		161115	316597	106290	0	67461.3	49409.7
Q9I0F3_PSEAE	Q9I0F3	Uncharacterized protein OS=Pseudomonas aeruginosa (strain ATCC 15692 / PAO1 / 1C / PRS 101 / LMG 12228) GN=PA2685 PE=4 SV=1	81583.5	240269	1.72931e+06	422993	188765	232012	141532		240269	1.4257e+06	319427	200907	424059	198494
Q9I0I5_PSEAE	Q9I0I5	Probable transporter OS=Pseudomonas aeruginosa (strain ATCC 15692 / PAO1 / 1C / PRS 101 / LMG 12228) GN=PA2653 PE=4 SV=1	45940.9	46526.1	114798	104882	0	0	0		46526.1	94643.2	79202.7	0	0	0
Q9I0K3_PSEAE	Q9I0K3	Uncharacterized protein OS=Pseudomonas aeruginosa (strain ATCC 15692 / PAO1 / 1C / PRS 101 / LMG 12228) GN=PA2635 PE=4 SV=1	73822.9	2.47701e+06	2.39338e+06	6.99455e+06	692186	49840.1	288925		2.47701e+06	1.97319e+06	5.28201e+06	736708	91095.1	405209
Q9I0K5_PSEAE	Q9I0K5	Uncharacterized protein OS=Pseudomonas aeruginosa (strain ATCC 15692 / PAO1 / 1C / PRS 101 / LMG 12228) GN=PA2633 PE=3 SV=1	29448.1	142899	358433	311146	0	0	55171.7		142899	295505	234965	0	0	77376.6
Q9I0L4_PSEAE	Q9I0L4	Isocitrate dehydrogenase OS=Pseudomonas aeruginosa (strain ATCC 15692 / PAO1 / 1C / PRS 101 / LMG 12228) GN=idh PE=3 SV=1	81564.3	719661	1.46488e+06	590581	400411	1.86364e+06	564261		719661	1.2077e+06	445983	426166	3.40626e+06	791358
Q9I0M2_PSEAE	Q9I0M2	Thioredoxin reductase OS=Pseudomonas aeruginosa (strain ATCC 15692 / PAO1 / 1C / PRS 101 / LMG 12228) GN=trxB1 PE=3 SV=1	33778.8	76947.9	109043	374820	125818	102870	260417		76947.9	89898.6	283049	133910	188021	365226
Q9I0Q0_PSEAE	Q9I0Q0	Probable FAD-dependent monooxygenase OS=Pseudomonas aeruginosa (strain ATCC 15692 / PAO1 / 1C / PRS 101 / LMG 12228) GN=pqsH PE=4 SV=1	42036.9	375567	2.10561e+06	467241	791974	1.2657e+06	824190		375567	1.73594e+06	352842	842914	2.31338e+06	1.1559e+06
Q9I0Q2_PSEAE	Q9I0Q2	CDP-diacylglycerol--glycerol-3-phosphate 3-phosphatidyltransferase OS=Pseudomonas aeruginosa (strain ATCC 15692 / PAO1 / 1C / PRS 101 / LMG 12228) GN=pgsA PE=3 SV=1	20500.4	3.1507e+06	4.49181e+06	4.83283e+06	1.72326e+06	327815	1.4046e+06		3.1507e+06	3.7032e+06	3.64956e+06	1.8341e+06	599163	1.96991e+06
Q9I0Q5_PSEAE	Q9I0Q5	Uncharacterized protein OS=Pseudomonas aeruginosa (strain ATCC 15692 / PAO1 / 1C / PRS 101 / LMG 12228) GN=PA2581 PE=4 SV=1	38259.7	100184	259498	240004	0	0	0		100184	213940	181242	0	0	0
Q9I0T3_PSEAE	Q9I0T3	Probable transcriptional regulator OS=Pseudomonas aeruginosa (strain ATCC 15692 / PAO1 / 1C / PRS 101 / LMG 12228) GN=PA2551 PE=4 SV=1	35104.4	114733	385997	162976	0	86281.7	109715		114733	318229	123073	0	157701	153872
Q9I0U3_PSEAE	Q9I0U3	Probable CDP-alcohol phosphatidyltransferase OS=Pseudomonas aeruginosa (strain ATCC 15692 / PAO1 / 1C / PRS 101 / LMG 12228) GN=PA2541 PE=4 SV=1	22606.3	477124	2.50337e+06	732742	0	0	237806		477124	2.06387e+06	553338	0	0	333516
Q9I0U4_PSEAE	Q9I0U4	Uncharacterized protein OS=Pseudomonas aeruginosa (strain ATCC 15692 / PAO1 / 1C / PRS 101 / LMG 12228) GN=PA2540 PE=4 SV=1	65338.1	3.54971e+07	3.62276e+07	4.35991e+07	2.32738e+06	2.18688e+06	2.98492e+06		3.54971e+07	2.98673e+07	3.29243e+07	2.47707e+06	3.99706e+06	4.18625e+06
Q9I0U5_PSEAE	Q9I0U5	Uncharacterized protein OS=Pseudomonas aeruginosa (strain ATCC 15692 / PAO1 / 1C / PRS 101 / LMG 12228) GN=PA2539 PE=4 SV=1	48235.6	246806	362222	438863	338556	0	74761.6		246806	298629	331412	360332	0	104851
Q9I0U7_PSEAE	Q9I0U7	Probable acyltransferase OS=Pseudomonas aeruginosa (strain ATCC 15692 / PAO1 / 1C / PRS 101 / LMG 12228) GN=PA2537 PE=4 SV=1	23116.3	330040	170880	386027	0	87415	138144		330040	140880	291512	0	159772	193743
Q9I0U8_PSEAE	Q9I0U8	Probable phosphatidate cytidylyltransferase OS=Pseudomonas aeruginosa (strain ATCC 15692 / PAO1 / 1C / PRS 101 / LMG 12228) GN=PA2536 PE=4 SV=1	34717.6	914387	2.42704e+06	1.16658e+06	572880	171041	352381		914387	2.00094e+06	880954	609728	312619	494203
Q9I0V1_PSEAE	Q9I0V1	Probable sodium:alanine symporter OS=Pseudomonas aeruginosa (strain ATCC 15692 / PAO1 / 1C / PRS 101 / LMG 12228) GN=PA2533 PE=4 SV=1	47294.9	418746	2.56533e+06	348109	705206	591150	537063		418746	2.11495e+06	262878	750566	1.08047e+06	753214
Q9I0V5_PSEAE	Q9I0V5	Probable Resistance-Nodulation-Cell Division (RND) efflux membrane fusion protein OS=Pseudomonas aeruginosa (strain ATCC 15692 / PAO1 / 1C / PRS 101 / LMG 12228) GN=PA2528 PE=4 SV=1	45231	1614305	1.28347e+06	2.90195e+06	697336	18550	812359		1614305	1.05814e+06	2.19144e+06	742189	33904.8	1.13931e+06
Q9I0V6_PSEAE	Q9I0V6	Probable Resistance-Nodulation-Cell Division (RND) efflux transporter OS=Pseudomonas aeruginosa (strain ATCC 15692 / PAO1 / 1C / PRS 101 / LMG 12228) GN=PA2527 PE=4 SV=1	112226	201987	252171	387209	84134.7	0	29105.2		201987	207898	292405	89546.3	0	40819.1
Q9I0V8_PSEAE	Q9I0V8	Probable outer membrane protein OS=Pseudomonas aeruginosa (strain ATCC 15692 / PAO1 / 1C / PRS 101 / LMG 12228) GN=PA2525 PE=4 SV=1	53817.7	791492	567826	1.39362e+06	242894	0	356949		791492	468136	1.05241e+06	258517	0	500609
Q9I0Y8_PSEAE	Q9I0Y8	Resistance-Nodulation-Cell Division (RND) multidrug efflux transporter MexF OS=Pseudomonas aeruginosa (strain ATCC 15692 / PAO1 / 1C / PRS 101 / LMG 12228) GN=mexF PE=4 SV=1	115419	579750	615390	757629	497598	64674.9	238954		579750	507349	572131	529604	118209	335126
Q9I0Z1_PSEAE	Q9I0Z1	Probable oxidoreductase OS=Pseudomonas aeruginosa (strain ATCC 15692 / PAO1 / 1C / PRS 101 / LMG 12228) GN=PA2491 PE=4 SV=1	36791	85131.6	202224	94234.7	130514	156400	100127		85131.6	166720	71162.3	138909	285859	140425
Q9I120_PSEAE	Q9I120	Uncharacterized protein OS=Pseudomonas aeruginosa (strain ATCC 15692 / PAO1 / 1C / PRS 101 / LMG 12228) GN=PA2462 PE=4 SV=1	572814	641551	3.06424e+06	1.18872e+06	203936	327764	202154		641551	2.52627e+06	897677	217053	599070	283515
Q9I146_PSEAE	Q9I146	Uncharacterized protein OS=Pseudomonas aeruginosa (strain ATCC 15692 / PAO1 / 1C / PRS 101 / LMG 12228) GN=PA2436 PE=4 SV=1	15532.4	789073	1.59045e+06	1.15605e+06	170300	423545	480454		789073	1.31123e+06	873003	181254	774132	673822
Q9I1G9_PSEAE	Q9I1G9	AmbA OS=Pseudomonas aeruginosa (strain ATCC 15692 / PAO1 / 1C / PRS 101 / LMG 12228) GN=ambA PE=4 SV=1	22049.6	160434	429117	374878	0	0	83899.2		160434	353779	283093	0	0	117666
Q9I1I4_PSEAE	Q9I1I4	Probable glucose-sensitive porin OS=Pseudomonas aeruginosa (strain ATCC 15692 / PAO1 / 1C / PRS 101 / LMG 12228) GN=PA2291 PE=4 SV=1	50482.1	1.70835e+06	9503787	2.99862e+06	2.63024e+06	6.16323e+06	1.7781e+06		1.70835e+06	7.83526e+06	2.26444e+06	2.79942e+06	1.12648e+07	2.49373e+06
Q9I1L7_PSEAE	Q9I1L7	Probable AGCS sodium/alanine/glycine symporter OS=Pseudomonas aeruginosa (strain ATCC 15692 / PAO1 / 1C / PRS 101 / LMG 12228) GN=PA2252 PE=4 SV=1	51467.2	783928	4.31625e+06	710376	240674	769328	365060		783928	3.55847e+06	536448	256155	1.40614e+06	511985
Q9I1M7_PSEAE	Q9I1M7	Uncharacterized protein OS=Pseudomonas aeruginosa (strain ATCC 15692 / PAO1 / 1C / PRS 101 / LMG 12228) GN=pslL PE=4 SV=1	39876.7	3.18179e+06	5.51371e+06	5.04824e+06	2.00537e+06	521232	1.05509e+06		3.18179e+06	4.5457e+06	3.81223e+06	2.13435e+06	952679	1.47974e+06
Q9I1N2_PSEAE	Q9I1N2	PslG OS=Pseudomonas aeruginosa (strain ATCC 15692 / PAO1 / 1C / PRS 101 / LMG 12228) GN=pslG PE=4 SV=1	50021.9	3.53496e+06	5.16556e+06	8.19491e+06	1.23905e+06	720590	892294		3.53496e+06	4.25867e+06	6.18847e+06	1.31874e+06	1.31706e+06	1.25141e+06
Q9I1N4_PSEAE	Q9I1N4	PslE OS=Pseudomonas aeruginosa (strain ATCC 15692 / PAO1 / 1C / PRS 101 / LMG 12228) GN=pslE PE=4 SV=1	74501	42758.2	168559	62923	0	17789.3	30879		42758.2	138966	47516.9	0	32514.3	43306.8
Q9I1N5_PSEAE	Q9I1N5	PslD OS=Pseudomonas aeruginosa (strain ATCC 15692 / PAO1 / 1C / PRS 101 / LMG 12228) GN=pslD PE=4 SV=1	27872.6	307087	6.20353e+06	812079	723105	2365976	685246		307087	5.11441e+06	613249	769616	4.3244e+06	961036
Q9I1N6_PSEAE	Q9I1N6	PslC OS=Pseudomonas aeruginosa (strain ATCC 15692 / PAO1 / 1C / PRS 101 / LMG 12228) GN=pslC PE=4 SV=1	33554.3	55060.2	236940	212583	0	0	0		55060.2	195342	160534	0	0	0
Q9I1N8_PSEAE	Q9I1N8	PslA OS=Pseudomonas aeruginosa (strain ATCC 15692 / PAO1 / 1C / PRS 101 / LMG 12228) GN=pslA PE=4 SV=1	54764.3	30695.9	43914	44279.5	0	21688.3	0		30695.9	36204.2	33438.1	0	39640.7	0
Q9I1Z1_PSEAE	Q9I1Z1	Probable dehydrogenase OS=Pseudomonas aeruginosa (strain ATCC 15692 / PAO1 / 1C / PRS 101 / LMG 12228) GN=PA2124 PE=3 SV=1	57320.2	110288	93473.8	288016	0	0	33878.9		110288	77063.1	217499	0	0	47514.1
Q9I201_PSEAE	Q9I201	Probable major facilitator superfamily (MFS) transporter OS=Pseudomonas aeruginosa (strain ATCC 15692 / PAO1 / 1C / PRS 101 / LMG 12228) GN=PA2114 PE=4 SV=1	45696.2	651047	1.00244e+06	558685	448366	0	241418		651047	826448	421896	477206	0	338582
Q9I202_PSEAE	Q9I202	Pyroglutatmate porin OpdO OS=Pseudomonas aeruginosa (strain ATCC 15692 / PAO1 / 1C / PRS 101 / LMG 12228) GN=opdO PE=1 SV=1	44257.4	174108	1.28276e+06	397734	175223	275467	161585		174108	1.05755e+06	300353	186493	503483	226618
Q9I236_PSEAE	Q9I236	Probable amino acid permease OS=Pseudomonas aeruginosa (strain ATCC 15692 / PAO1 / 1C / PRS 101 / LMG 12228) GN=PA2079 PE=4 SV=1	50436.4	99655	303861	130769	0	0	0		99655	250514	98751.3	0	0	0
Q9I296_PSEAE	Q9I296	Putative isovaleryl-CoA dehydrogenase OS=Pseudomonas aeruginosa (strain ATCC 15692 / PAO1 / 1C / PRS 101 / LMG 12228) GN=liuA PE=3 SV=1	42164.2	158089	1.28791e+06	160691	0	1.53949e+06	214412		158089	1.0618e+06	121348	0	2.8138e+06	300707
Q9I297_PSEAE	Q9I297	Methylcrotonyl-CoA carboxylase, beta-subunit OS=Pseudomonas aeruginosa (strain ATCC 15692 / PAO1 / 1C / PRS 101 / LMG 12228) GN=liuB PE=1 SV=1	57379.4	48463.6	763881	15111.9	51452.2	0	113645		48463.6	629771	11411.9	54761.6	0	159384
Q9I2A2_PSEAE	Q9I2A2	Fumarylacetoacetase OS=Pseudomonas aeruginosa (strain ATCC 15692 / PAO1 / 1C / PRS 101 / LMG 12228) GN=fahA PE=4 SV=1	46294.6	134447	55856.2	964460	321751	57060.2	455323		134447	46049.8	728322	342446	104292	638576
Q9I2A5_PSEAE	Q9I2A5	Uncharacterized protein OS=Pseudomonas aeruginosa (strain ATCC 15692 / PAO1 / 1C / PRS 101 / LMG 12228) GN=PA2004 PE=4 SV=1	48615.4	2.05191e+06	750749	477378	0	0	0		2.05191e+06	618944	360497	0	0	0
Q9I2A6_PSEAE	Q9I2A6	3-hydroxybutyrate dehydrogenase OS=Pseudomonas aeruginosa (strain ATCC 15692 / PAO1 / 1C / PRS 101 / LMG 12228) GN=bdhA PE=3 SV=1	26692.9	2.01406e+06	3.29097e+06	2.96127e+06	472435	942966	253338		2.01406e+06	2.71319e+06	2.23623e+06	502822	1.7235e+06	355299
Q9I2B4_PSEAE	Q9I2B4	Uncharacterized protein OS=Pseudomonas aeruginosa (strain ATCC 15692 / PAO1 / 1C / PRS 101 / LMG 12228) GN=PA1995 PE=4 SV=1	13140	116099	328404	454658	125482	755652	202770		116099	270748	343340	133553	1.38114e+06	284379
Q9I2E0_PSEAE	Q9I2E0	Probable ATP-binding component of ABC transporter OS=Pseudomonas aeruginosa (strain ATCC 15692 / PAO1 / 1C / PRS 101 / LMG 12228) GN=PA1964 PE=4 SV=1	57863.3	65112.5	372935	27031.7	0	0	0		65112.5	307461	20413.3	0	0	0
Q9I2G4_PSEAE	Q9I2G4	Uncharacterized protein OS=Pseudomonas aeruginosa (strain ATCC 15692 / PAO1 / 1C / PRS 101 / LMG 12228) GN=PA1940 PE=4 SV=1	42709	518808	503060	1.16861e+06	81558.2	0	71470.7		518808	414741	882485	86804.1	0	100235
Q9I2M7_PSEAE	Q9I2M7	Secretion protein XqhA OS=Pseudomonas aeruginosa (strain ATCC 15692 / PAO1 / 1C / PRS 101 / LMG 12228) GN=xqhA PE=3 SV=1	82848.1	1.33622e+06	1.00369e+06	1.56741e+06	1.24176e+06	248930	1.76049e+06		1.33622e+06	827477	1.18364e+06	1.32163e+06	454982	2.46903e+06
Q9I2Q1_PSEAE	Q9I2Q1	Uncharacterized protein OS=Pseudomonas aeruginosa (strain ATCC 15692 / PAO1 / 1C / PRS 101 / LMG 12228) GN=PA1844 PE=1 SV=1	16414.1	383475	772300	884460	317441	756576	361172		383475	636711	667909	337859	1.38283e+06	506532
Q9I2S8_PSEAE	Q9I2S8	Uncharacterized protein OS=Pseudomonas aeruginosa (strain ATCC 15692 / PAO1 / 1C / PRS 101 / LMG 12228) GN=PA1817 PE=4 SV=1	14347.1	241175	544144	311196	168092	358605	172428		241175	448612	235003	178904	655439	241824
Q9I2T9_PSEAE	Q9I2T9	Lon protease OS=Pseudomonas aeruginosa (strain ATCC 15692 / PAO1 / 1C / PRS 101 / LMG 12228) GN=lon PE=3 SV=1	88573.9	0	171128	0	29633.4	283293	80255.7		0	141084	0	31539.5	517787	112556
Q9I2V1_PSEAE	Q9I2V1	Uncharacterized protein OS=Pseudomonas aeruginosa (strain ATCC 15692 / PAO1 / 1C / PRS 101 / LMG 12228) GN=PA1791 PE=4 SV=1	48511.3	3.33147e+06	3.95962e+06	4.45837e+06	332723	67153.5	332604		3.33147e+06	3.26445e+06	3.36678e+06	354124	122740	466467
Q9I2W9_PSEAE	Q9I2W9	Phosphoenolpyruvate synthase OS=Pseudomonas aeruginosa (strain ATCC 15692 / PAO1 / 1C / PRS 101 / LMG 12228) GN=ppsA PE=3 SV=1	85744.7	289012	387439	291240	219181	4.37069e+06	50186.1		289012	319418	219933	233279	7.98851e+06	70384.4
Q9I2X2_PSEAE	Q9I2X2	Uncharacterized protein OS=Pseudomonas aeruginosa (strain ATCC 15692 / PAO1 / 1C / PRS 101 / LMG 12228) GN=PA1767 PE=4 SV=1	56758.5	61985.8	2.21581e+06	27699	0	355716	0		61985.8	1.82679e+06	20917.2	0	650158	0
Q9I2Y9_PSEAE	Q9I2Y9	Probable enoyl-CoA hydratase/isomerase OS=Pseudomonas aeruginosa (strain ATCC 15692 / PAO1 / 1C / PRS 101 / LMG 12228) GN=PA1748 PE=4 SV=1	24378.9	186196	456763	258238	0	226111	188827		186196	376572	195011	0	413273	264825
Q9I338_PSEAE	Q9I338	Uncharacterized protein OS=Pseudomonas aeruginosa (strain ATCC 15692 / PAO1 / 1C / PRS 101 / LMG 12228) GN=PA1689 PE=4 SV=1	77917.2	175333	413562	358218	145808	55791.6	95645.8		175333	340955	270512	155187	101973	134140
Q9I371_PSEAE	Q9I371	Probable aminotransferase OS=Pseudomonas aeruginosa (strain ATCC 15692 / PAO1 / 1C / PRS 101 / LMG 12228) GN=PA1654 PE=4 SV=1	43266.5	48052.8	120724	63811.6	0	51724.4	24754.5		48052.8	99529.3	48187.9	0	94539.1	34717.3
Q9I397_PSEAE	Q9I397	Uncharacterized protein OS=Pseudomonas aeruginosa (strain ATCC 15692 / PAO1 / 1C / PRS 101 / LMG 12228) GN=PA1625 PE=4 SV=1	38520	437679	533399	698000	86914.3	0	389533		437679	439753	527102	92504.7	0	546308
Q9I3A7_PSEAE	Q9I3A7	Probable lipase OS=Pseudomonas aeruginosa (strain ATCC 15692 / PAO1 / 1C / PRS 101 / LMG 12228) GN=PA1615 PE=4 SV=1	12431.4	2.71151e+06	2383731	1.39185e+06	1.05825e+06	100922	507322		2.71151e+06	1.96523e+06	1.05107e+06	1.12632e+06	184459	711503
Q9I3B2_PSEAE	Q9I3B2	Beta-ketoacyl-ACP synthase I OS=Pseudomonas aeruginosa (strain ATCC 15692 / PAO1 / 1C / PRS 101 / LMG 12228) GN=fabB PE=3 SV=1	42761.3	84536.1	171088	155873	0	789162	184910		84536.1	141051	117709	0	1.44239e+06	259330
Q9I3C7_PSEAE	Q9I3C7	Uncharacterized protein OS=Pseudomonas aeruginosa (strain ATCC 15692 / PAO1 / 1C / PRS 101 / LMG 12228) GN=PA1594 PE=4 SV=1	16620.5	177077	1.53851e+06	254868	185667	446733	199457		177077	1.26841e+06	192466	197609	816515	279732
Q9I3D3_PSEAE	Q9I3D3	2-oxoglutarate dehydrogenase (E1 subunit) OS=Pseudomonas aeruginosa (strain ATCC 15692 / PAO1 / 1C / PRS 101 / LMG 12228) GN=sucA PE=4 SV=1	105794	254156	1.59288e+06	48713.2	99042.2	900162	124996		254156	1.31323e+06	36786.2	105413	1.64527e+06	175304
Q9I3D4_PSEAE	Q9I3D4	Succinate dehydrogenase (B subunit) OS=Pseudomonas aeruginosa (strain ATCC 15692 / PAO1 / 1C / PRS 101 / LMG 12228) GN=sdhB PE=4 SV=1	26120	34232.9	131084	46796.1	0	116538	32459.5		34232.9	108071	35338.5	0	213002	45523.4
Q9I3D5_PSEAE	Q9I3D5	Succinate dehydrogenase (A subunit) OS=Pseudomonas aeruginosa (strain ATCC 15692 / PAO1 / 1C / PRS 101 / LMG 12228) GN=sdhA PE=4 SV=1	63474	1.95872e+06	2.9912e+06	2.05371e+06	0	1.6507e+06	1.00267e+06		1.95872e+06	2.46605e+06	1.55088e+06	0	3.01706e+06	1.40621e+06
Q9I3G0_PSEAE	Q9I3G0	Cytochrome c oxidase, cbb3-type, CcoN subunit OS=Pseudomonas aeruginosa (strain ATCC 15692 / PAO1 / 1C / PRS 101 / LMG 12228) GN=ccoN2 PE=3 SV=1	53037.3	7.27435e+06	17992241	6.93941e+06	266471	1580030	2.69544e+06		7.27435e+06	1.48334e+07	5.24037e+06	283611	2.88789e+06	3.78027e+06
Q9I3G1_PSEAE	Q9I3G1	Cytochrome c oxidase, cbb3-type, CcoO subunit OS=Pseudomonas aeruginosa (strain ATCC 15692 / PAO1 / 1C / PRS 101 / LMG 12228) GN=ccoO2 PE=4 SV=1	22745.6	142773	897965	234536	0	0	202696		142773	740314	177112	0	0	284275
Q9I3G3_PSEAE	Q9I3G3	Cytochrome c oxidase, cbb3-type, CcoN subunit OS=Pseudomonas aeruginosa (strain ATCC 15692 / PAO1 / 1C / PRS 101 / LMG 12228) GN=ccoN1 PE=3 SV=1	53055.3	7.74424e+06	2.02507e+07	7087752	566607	2.27617e+06	3.2333e+06		7.74424e+06	1.66954e+07	5.35239e+06	603052	4.16025e+06	4.5346e+06
Q9I3G4_PSEAE	Q9I3G4	Cytochrome c oxidase, cbb3-type, CcoO subunit OS=Pseudomonas aeruginosa (strain ATCC 15692 / PAO1 / 1C / PRS 101 / LMG 12228) GN=ccoO1 PE=4 SV=1	22725.6	91299.9	1.18237e+06	323861	0	458850	184269		91299.9	974787	244567	0	838661	258432
Q9I3H0_PSEAE	Q9I3H0	Uncharacterized protein OS=Pseudomonas aeruginosa (strain ATCC 15692 / PAO1 / 1C / PRS 101 / LMG 12228) GN=PA1547 PE=4 SV=1	24020.3	1244401	755571	430329	0	0	276884		1244401	622920	324968	0	0	388321
Q9I3J3_PSEAE	Q9I3J3	Probable transcriptional regulator OS=Pseudomonas aeruginosa (strain ATCC 15692 / PAO1 / 1C / PRS 101 / LMG 12228) GN=PA1520 PE=4 SV=1	28610.9	28725.3	245321	27371.1	11376.5	426368	108618		28725.3	202251	20669.6	12108.2	779292	152334
Q9I3L8_PSEAE	Q9I3L8	Uncharacterized protein OS=Pseudomonas aeruginosa (strain ATCC 15692 / PAO1 / 1C / PRS 101 / LMG 12228) GN=PA1494 PE=4 SV=1	60595.5	6.24059e+06	1.60684e+06	1.03418e+07	4.56874e+06	33911.7	2.80255e+06		6.24059e+06	1.32474e+06	7.80973e+06	4.8626e+06	61982	3.93049e+06
Q9I3P2_PSEAE	Q9I3P2	Probable short-chain dehydrogenase OS=Pseudomonas aeruginosa (strain ATCC 15692 / PAO1 / 1C / PRS 101 / LMG 12228) GN=PA1470 PE=4 SV=1	25331.3	72285.8	378372	68809.6	0	92033.2	0		72285.8	311944	51962.3	0	168213	0
Q9I3Q0_PSEAE	Q9I3Q0	Uncharacterized protein OS=Pseudomonas aeruginosa (strain ATCC 15692 / PAO1 / 1C / PRS 101 / LMG 12228) GN=PA1451 PE=4 SV=1	46589.6	164183	558305	444526	0	0	0		164183	460287	335688	0	0	0
Q9I3Q1_PSEAE	Q9I3Q1	Uncharacterized protein OS=Pseudomonas aeruginosa (strain ATCC 15692 / PAO1 / 1C / PRS 101 / LMG 12228) GN=PA1450 PE=4 SV=1	44489.7	858468	1.36981e+06	1.5755e+06	174550	43788.8	245567		858468	1.12932e+06	1.18976e+06	185778	80034.8	344401
Q9I3S6_PSEAE	Q9I3S6	Probable sodium:solute symport protein OS=Pseudomonas aeruginosa (strain ATCC 15692 / PAO1 / 1C / PRS 101 / LMG 12228) GN=PA1418 PE=3 SV=1	48907.4	315499	661544	437607	0	0	78692.7		315499	545400	330463	0	0	110364
Q9I3W6_PSEAE	Q9I3W6	Uncharacterized protein OS=Pseudomonas aeruginosa (strain ATCC 15692 / PAO1 / 1C / PRS 101 / LMG 12228) GN=PA1378 PE=4 SV=1	13630	60906.5	120234	254930	0	0	0		60906.5	99125.6	192513	0	0	0
Q9I3X2_PSEAE	Q9I3X2	Uncharacterized protein OS=Pseudomonas aeruginosa (strain ATCC 15692 / PAO1 / 1C / PRS 101 / LMG 12228) GN=PA1372 PE=4 SV=1	79753.2	685869	636432	3.75899e+06	1.90685e+06	474902	294364		685869	524697	2.83864e+06	2.0295e+06	868000	412837
Q9I402_PSEAE	Q9I402	Probable binding protein component of ABC transporter OS=Pseudomonas aeruginosa (strain ATCC 15692 / PAO1 / 1C / PRS 101 / LMG 12228) GN=PA1342 PE=4 SV=1	33015.1	272844	359218	1.39974e+06	225502	501334	593400		272844	296152	1.05703e+06	240006	916311	832226
Q9I403_PSEAE	Q9I403	Amino acid ABC transporter membrane protein OS=Pseudomonas aeruginosa (strain ATCC 15692 / PAO1 / 1C / PRS 101 / LMG 12228) GN=PA1341 PE=3 SV=1	27557.8	105456	1.41086e+06	121297	0	54112.1	50110.1		105456	1.16316e+06	91598.7	0	98903.2	70277.8
Q9I404_PSEAE	Q9I404	Amino acid ABC transporter membrane protein OS=Pseudomonas aeruginosa (strain ATCC 15692 / PAO1 / 1C / PRS 101 / LMG 12228) GN=PA1340 PE=3 SV=1	24562	6143340	12288916	8.77012e+06	3.09248e+06	1.15467e+06	3.43563e+06		6143340	1.01314e+07	6.62285e+06	3.29139e+06	2.11044e+06	4.81837e+06
Q9I420_PSEAE	Q9I420	Uncharacterized protein OS=Pseudomonas aeruginosa (strain ATCC 15692 / PAO1 / 1C / PRS 101 / LMG 12228) GN=PA1324 PE=1 SV=1	18274.2	529960	998566	715682	0	1.18898e+06	680315		529960	823253	540455	0	2.17315e+06	954120
Q9I436_PSEAE	Q9I436	Uncharacterized protein OS=Pseudomonas aeruginosa (strain ATCC 15692 / PAO1 / 1C / PRS 101 / LMG 12228) GN=PA1308 PE=4 SV=1	20268.3	317048	458063	387459	0	38760.8	397754		317048	377643	292593	0	70845	557838
Q9I456_PSEAE	Q9I456	Probable outer membrane protein OS=Pseudomonas aeruginosa (strain ATCC 15692 / PAO1 / 1C / PRS 101 / LMG 12228) GN=PA1288 PE=4 SV=1	45515.8	3.29172e+06	3.98309e+07	4.30733e+06	1.2656e+07	2.95446e+07	9.4743e+06		3.29172e+06	3.2838e+07	3.25272e+06	1.34701e+07	5.4e+07	1.32874e+07
Q9I494_PSEAE	Q9I494	Uncharacterized protein OS=Pseudomonas aeruginosa (strain ATCC 15692 / PAO1 / 1C / PRS 101 / LMG 12228) GN=PA1244 PE=4 SV=1	12731.7	206216	317556	222186	0	159006	0		206216	261804	167786	0	290623	0
Q9I4C2_PSEAE	Q9I4C2	Uncharacterized protein OS=Pseudomonas aeruginosa (strain ATCC 15692 / PAO1 / 1C / PRS 101 / LMG 12228) GN=PA1216 PE=4 SV=1	28537.3	67007.8	584806	162350	142190	166404	87111.5		67007.8	482135	122600	151336	304145	122171
Q9I4G0_PSEAE	Q9I4G0	Periplasmic nitrate reductase protein NapE OS=Pseudomonas aeruginosa (strain ATCC 15692 / PAO1 / 1C / PRS 101 / LMG 12228) GN=napE PE=4 SV=1	5974.08	1447785	3178807	2515918	0	0	282808		1447785	2.62072e+06	1.89992e+06	0	0	396629
Q9I4G6_PSEAE	Q9I4G6	Probable transglycolase OS=Pseudomonas aeruginosa (strain ATCC 15692 / PAO1 / 1C / PRS 101 / LMG 12228) GN=PA1171 PE=4 SV=1	42638.2	0	91076.4	15492.8	57506.7	92030.5	82572		0	75086.6	11699.5	61205.5	168208	115805
Q9I4G9_PSEAE	Q9I4G9	Uncharacterized protein OS=Pseudomonas aeruginosa (strain ATCC 15692 / PAO1 / 1C / PRS 101 / LMG 12228) GN=PA1168 PE=4 SV=1	10916.6	233529	2210989	4.17136e+06	26265401	2.64202e+07	3.72897e+07		233529	1.82282e+06	3.15005e+06	2.79548e+07	4.82893e+07	5.22976e+07
Q9I4I1_PSEAE	Q9I4I1	Ribonucleoside-diphosphate reductase OS=Pseudomonas aeruginosa (strain ATCC 15692 / PAO1 / 1C / PRS 101 / LMG 12228) GN=nrdA PE=3 SV=1	107021	1.70189e+06	3.63073e+06	2.83492e+06	1.34556e+06	2.01331e+06	1.18109e+06		1.70189e+06	2.9933e+06	2.14082e+06	1.4321e+06	3.67983e+06	1.65644e+06
Q9I4I2_PSEAE	Q9I4I2	Ribonucleoside-diphosphate reductase subunit beta OS=Pseudomonas aeruginosa (strain ATCC 15692 / PAO1 / 1C / PRS 101 / LMG 12228) GN=nrdB PE=3 SV=1	47338.1	477637	989214	451797	198428	264145	225297		477637	815543	341179	211191	482791	315973
Q9I4P2_PSEAE	Q9I4P2	Flagellar hook-associated protein type 3 FlgL OS=Pseudomonas aeruginosa (strain ATCC 15692 / PAO1 / 1C / PRS 101 / LMG 12228) GN=flgL PE=4 SV=1	46798.5	1.49654e+06	186021	1.69405e+06	1.44349e+06	39081.7	1.03138e+06		1.49654e+06	153362	1.27928e+06	1.53633e+06	71431.3	1.44648e+06
Q9I4P3_PSEAE	Q9I4P3	Flagellar hook-associated protein 1 FlgK OS=Pseudomonas aeruginosa (strain ATCC 15692 / PAO1 / 1C / PRS 101 / LMG 12228) GN=flgK PE=4 SV=1	71671.8	956756	43457.7	959731	1.25211e+06	49238.2	756482		956756	35828.1	724751	1.33264e+06	89994.9	1.06094e+06
Q9I4P7_PSEAE	Q9I4P7	Flagellar basal-body rod protein FlgG OS=Pseudomonas aeruginosa (strain ATCC 15692 / PAO1 / 1C / PRS 101 / LMG 12228) GN=flgG PE=4 SV=1	27667.9	1.59992e+06	531329	1.8028e+06	1.54202e+06	0	644491		1.59992e+06	438046	1.3614e+06	1.6412e+06	0	903878
Q9I4P9_PSEAE	Q9I4P9	Flagellar hook protein FlgE OS=Pseudomonas aeruginosa (strain ATCC 15692 / PAO1 / 1C / PRS 101 / LMG 12228) GN=flgE PE=4 SV=1	48288.6	10625946	801595	1.03519e+07	9.66083e+06	143815	6.41385e+06		10625946	660863	7.81733e+06	1.02822e+07	262857	8.99523e+06
Q9I4Q5_PSEAE	Q9I4Q5	Uncharacterized protein OS=Pseudomonas aeruginosa (strain ATCC 15692 / PAO1 / 1C / PRS 101 / LMG 12228) GN=PA1069 PE=4 SV=1	86043.1	177898	2.67808e+06	311453	125158	581513	191497		177898	2.20791e+06	235197	133209	1.06286e+06	268568
Q9I4Q6_PSEAE	Q9I4Q6	Probable heat shock protein (Hsp90 family) OS=Pseudomonas aeruginosa (strain ATCC 15692 / PAO1 / 1C / PRS 101 / LMG 12228) GN=PA1068 PE=4 SV=1	70630.4	28677.7	196998	33334.3	0	23601.6	0		28677.7	162412	25172.8	0	43137.8	0
Q9I4R8_PSEAE	Q9I4R8	Probable NADH dehydrogenase OS=Pseudomonas aeruginosa (strain ATCC 15692 / PAO1 / 1C / PRS 101 / LMG 12228) GN=PA1056 PE=3 SV=1	52250.1	133041	734844	195356	0	0	0		133041	605832	147525	0	0	0
Q9I4S0_PSEAE	Q9I4S0	Probable NADH dehydrogenase OS=Pseudomonas aeruginosa (strain ATCC 15692 / PAO1 / 1C / PRS 101 / LMG 12228) GN=PA1054 PE=3 SV=1	99492.2	282649	1.54251e+06	190446	137259	57495	105958		282649	1.2717e+06	143817	146088	105086	148603
Q9I4S1_PSEAE	Q9I4S1	Uncharacterized protein OS=Pseudomonas aeruginosa (strain ATCC 15692 / PAO1 / 1C / PRS 101 / LMG 12228) GN=PA1053 PE=4 SV=1	15621.2	1.15607e+08	2.13761e+08	1.41111e+08	1.30469e+08	6.12451e+07	8.14022e+07		1.15607e+08	1.76232e+08	1.06561e+08	1.3886e+08	1.1194e+08	1.14164e+08
Q9I4S9_PSEAE	Q9I4S9	Uncharacterized protein OS=Pseudomonas aeruginosa (strain ATCC 15692 / PAO1 / 1C / PRS 101 / LMG 12228) GN=PA1045 PE=4 SV=1	78888.5	67642.3	117571	28136.3	0	0	0		67642.3	96929.6	21247.4	0	0	0
Q9I4T9_PSEAE	Q9I4T9	Uncharacterized protein OS=Pseudomonas aeruginosa (strain ATCC 15692 / PAO1 / 1C / PRS 101 / LMG 12228) GN=PA1035 PE=4 SV=1	19004.8	344257	845912	280315	628085	781285	634517		344257	697400	211683	668484	1.42799e+06	889891
Q9I4U4_PSEAE	Q9I4U4	Uncharacterized protein OS=Pseudomonas aeruginosa (strain ATCC 15692 / PAO1 / 1C / PRS 101 / LMG 12228) GN=PA1030 PE=4 SV=1	28274.5	188121	377521	296444	44978.8	117753	67552.8		188121	311242	223863	47871.9	215222	94740.7
Q9I4W4_PSEAE	Q9I4W4	Uncharacterized protein OS=Pseudomonas aeruginosa (strain ATCC 15692 / PAO1 / 1C / PRS 101 / LMG 12228) GN=PA1009 PE=4 SV=1	20554.4	175782	571600	233981	0	659203	0		175782	471247	176693	0	1.20486e+06	0
Q9I4Y4_PSEAE	Q9I4Y4	Pyocin S5 OS=Pseudomonas aeruginosa (strain ATCC 15692 / PAO1 / 1C / PRS 101 / LMG 12228) GN=pyoS5 PE=4 SV=1	56022.3	558935	2.07677e+06	819227	248704	0	58353.5		558935	1.71216e+06	618648	264700	0	81838.9
Q9I4Z7_PSEAE	Q9I4Z7	Probable dna-binding stress protein OS=Pseudomonas aeruginosa (strain ATCC 15692 / PAO1 / 1C / PRS 101 / LMG 12228) GN=PA0962 PE=3 SV=1	17463.9	197342	128462	513562	127188	571815	128920		197342	105908	387822	135368	1.04513e+06	180806
Q9I4Z8_PSEAE	Q9I4Z8	Probable cold-shock protein OS=Pseudomonas aeruginosa (strain ATCC 15692 / PAO1 / 1C / PRS 101 / LMG 12228) GN=PA0961 PE=3 SV=1	7258.77	1027416	1.29944e+06	1157941	220253	495738	197646		1027416	1.07131e+06	874431	234419	906083	277192
Q9I537_PSEAE	Q9I537	Uncharacterized protein OS=Pseudomonas aeruginosa (strain ATCC 15692 / PAO1 / 1C / PRS 101 / LMG 12228) GN=PA0920 PE=4 SV=1	95783.3	45017.7	149904	54374.5	0	24440.9	22997.3		45017.7	123586	41061.4	0	44671.8	32253
Q9I544_PSEAE	Q9I544	Probable Mg transporter MgtE OS=Pseudomonas aeruginosa (strain ATCC 15692 / PAO1 / 1C / PRS 101 / LMG 12228) GN=mgtE PE=4 SV=1	53768.9	317773	718079	382504	73014.6	27463.2	50246.3		317773	592010	288852	77711	50195.8	70468.9
Q9I546_PSEAE	Q9I546	Uncharacterized protein OS=Pseudomonas aeruginosa (strain ATCC 15692 / PAO1 / 1C / PRS 101 / LMG 12228) GN=PA0911 PE=4 SV=1	16033.8	2.95634e+06	6.65946e+06	4.12413e+06	917255	1.10594e+06	962811		2.95634e+06	5.49029e+06	3.11438e+06	976254	2.02137e+06	1.35031e+06
Q9I547_PSEAE	Q9I547	Uncharacterized protein OS=Pseudomonas aeruginosa (strain ATCC 15692 / PAO1 / 1C / PRS 101 / LMG 12228) GN=PA0910 PE=4 SV=1	17904.4	6360373	6782436	5.54391e+06	1.78987e+06	840197	1.02732e+06		6360373	5.59168e+06	4.18654e+06	1.90499e+06	1.53567e+06	1.44079e+06
Q9I550_PSEAE	Q9I550	Uncharacterized protein OS=Pseudomonas aeruginosa (strain ATCC 15692 / PAO1 / 1C / PRS 101 / LMG 12228) GN=PA0907 PE=4 SV=1	20208.6	4.28056e+06	9.12212e+06	4.80942e+06	955939	1.1169e+06	1.07741e+06		4.28056e+06	7.5206e+06	3.63188e+06	1.01743e+06	2.04141e+06	1.51104e+06
Q9I557_PSEAE	Q9I557	Arginine/ornithine transport protein AotQ OS=Pseudomonas aeruginosa (strain ATCC 15692 / PAO1 / 1C / PRS 101 / LMG 12228) GN=aotQ PE=3 SV=1	25064.5	1.02753e+06	677804	1.23212e+06	0	314853	267526		1.02753e+06	558806	930445	0	575471	375197
Q9I589_PSEAE	Q9I589	Chitin-binding protein CbpD OS=Pseudomonas aeruginosa (strain ATCC 15692 / PAO1 / 1C / PRS 101 / LMG 12228) GN=cbpD PE=4 SV=1	41872.6	3.78576e+06	3.11555e+06	9.99493e+06	9.31329e+06	8.28459e+06	5.78612e+06		3.78576e+06	2.56857e+06	7.54777e+06	9.91233e+06	1.51421e+07	8.11485e+06
Q9I5A7_PSEAE	Q9I5A7	Uncharacterized protein OS=Pseudomonas aeruginosa (strain ATCC 15692 / PAO1 / 1C / PRS 101 / LMG 12228) GN=PA0833 PE=3 SV=1	24680.2	307099	1.94772e+06	1.28319e+06	674893	451849	891900		307099	1.60577e+06	969017	718303	825865	1.25086e+06
Q9I5D1_PSEAE	Q9I5D1	AmpDh3 OS=Pseudomonas aeruginosa (strain ATCC 15692 / PAO1 / 1C / PRS 101 / LMG 12228) GN=ampDh3 PE=1 SV=1	28684.5	3.32469e+06	3.13706e+06	8.04269e+06	3.34981e+06	420670	1.89722e+06		3.32469e+06	2.5863e+06	6.07352e+06	3.56527e+06	768879	2.66079e+06
Q9I5E3_PSEAE	Q9I5E3	Citrate synthase OS=Pseudomonas aeruginosa (strain ATCC 15692 / PAO1 / 1C / PRS 101 / LMG 12228) GN=prpC PE=3 SV=1	41645.2	526304	886264	471030	326884	178619	366461		526304	730668	355703	347910	326470	513950
Q9I5E9_PSEAE	Q9I5E9	Probable amino acid permease OS=Pseudomonas aeruginosa (strain ATCC 15692 / PAO1 / 1C / PRS 101 / LMG 12228) GN=PA0789 PE=4 SV=1	51303.1	47553.9	400997	125582	0	0	0		47553.9	330596	94834.2	0	0	0
Q9I5F5_PSEAE	Q9I5F5	Sodium/proline symporter PutP OS=Pseudomonas aeruginosa (strain ATCC 15692 / PAO1 / 1C / PRS 101 / LMG 12228) GN=putP PE=3 SV=1	54360.6	447127	1.39758e+06	538311	0	0	168239		447127	1.15222e+06	406511	0	0	235951
Q9I5F6_PSEAE	Q9I5F6	Proline dehydrogenase PutA OS=Pseudomonas aeruginosa (strain ATCC 15692 / PAO1 / 1C / PRS 101 / LMG 12228) GN=putA PE=3 SV=1	115541	262299	1.34812e+06	108354	44468.2	675435	172483		262299	1.11144e+06	81824.7	47328.4	1.23452e+06	241902
Q9I5F9_PSEAE	Q9I5F9	Lon protease OS=Pseudomonas aeruginosa (strain ATCC 15692 / PAO1 / 1C / PRS 101 / LMG 12228) GN=lon PE=3 SV=1	88502	328420	1.23052e+06	460925	298720	1.91618e+06	641505		328420	1.01448e+06	348072	317933	3.50228e+06	899691
Q9I5I2_PSEAE	Q9I5I2	Probable aldehyde dehydrogenase OS=Pseudomonas aeruginosa (strain ATCC 15692 / PAO1 / 1C / PRS 101 / LMG 12228) GN=PA0747 PE=4 SV=1	54511.9	69411	140732	133995	269645	0	108230		69411	116024	101188	286988	0	151789
Q9I5J3_PSEAE	Q9I5J3	Uncharacterized protein OS=Pseudomonas aeruginosa (strain ATCC 15692 / PAO1 / 1C / PRS 101 / LMG 12228) GN=PA0736 PE=4 SV=1	39975.2	227603	615677	556671	99395.5	0	76197.2		227603	507586	420375	105789	0	106864
Q9I5M1_PSEAE	Q9I5M1	Alpha-1,6-rhamnosyltransferase MigA OS=Pseudomonas aeruginosa (strain ATCC 15692 / PAO1 / 1C / PRS 101 / LMG 12228) GN=migA PE=4 SV=1	34318.6	246627	489518	239757	0	42096.7	97871.2		246627	403576	181055	0	76942.2	137261
Q9I5R0_PSEAE	Q9I5R0	Uncharacterized protein OS=Pseudomonas aeruginosa (strain ATCC 15692 / PAO1 / 1C / PRS 101 / LMG 12228) GN=PA0661 PE=4 SV=1	16469.7	509471	4.00921e+06	329438	688890	1.15091e+06	1.10088e+06		509471	3.30534e+06	248778	733199	2.10357e+06	1.54395e+06
Q9I5S0_PSEAE	Q9I5S0	Uncharacterized protein OS=Pseudomonas aeruginosa (strain ATCC 15692 / PAO1 / 1C / PRS 101 / LMG 12228) GN=PA0646 PE=4 SV=1	36844.1	1.15976e+06	2.0181e+06	1.60248e+06	297276	411109	147080		1.15976e+06	1.66379e+06	1.21013e+06	316397	751403	206275
Q9I5S2_PSEAE	Q9I5S2	Uncharacterized protein OS=Pseudomonas aeruginosa (strain ATCC 15692 / PAO1 / 1C / PRS 101 / LMG 12228) GN=PA0644 PE=4 SV=1	12800.4	797150	950526	839923	0	131117	0		797150	783647	634276	0	239648	0
Q9I5S3_PSEAE	Q9I5S3	Uncharacterized protein OS=Pseudomonas aeruginosa (strain ATCC 15692 / PAO1 / 1C / PRS 101 / LMG 12228) GN=PA0643 PE=4 SV=1	38632.6	701249	2.17104e+06	1.36138e+06	322878	0	174299		701249	1.78988e+06	1.02806e+06	343646	0	244449
Q9I5S4_PSEAE	Q9I5S4	Uncharacterized protein OS=Pseudomonas aeruginosa (strain ATCC 15692 / PAO1 / 1C / PRS 101 / LMG 12228) GN=PA0642 PE=4 SV=1	28388.5	1.30257e+06	2114763	2.58542e+06	175031	101155	156532		1.30257e+06	1.74349e+06	1.9524e+06	186289	184886	219532
Q9I5S5_PSEAE	Q9I5S5	Probable bacteriophage protein OS=Pseudomonas aeruginosa (strain ATCC 15692 / PAO1 / 1C / PRS 101 / LMG 12228) GN=PA0641 PE=4 SV=1	130692	218227	963473	375273	46791	25047.7	30365.2		218227	794321	283391	49800.6	45780.8	42586.3
Q9I5S6_PSEAE	Q9I5S6	Probable bacteriophage protein OS=Pseudomonas aeruginosa (strain ATCC 15692 / PAO1 / 1C / PRS 101 / LMG 12228) GN=PA0640 PE=4 SV=1	21213.1	1.70646e+06	2.63699e+06	2.27628e+06	255918	412425	200575		1.70646e+06	2.17403e+06	1.71896e+06	272379	753808	281300
Q9I5S8_PSEAE	Q9I5S8	Probable bacteriophage protein OS=Pseudomonas aeruginosa (strain ATCC 15692 / PAO1 / 1C / PRS 101 / LMG 12228) GN=PA0638 PE=4 SV=1	25235.1	198940	701311	243672	0	133947	0		198940	578186	184012	0	244821	0
Q9I5S9_PSEAE	Q9I5S9	Probable bacteriophage protein OS=Pseudomonas aeruginosa (strain ATCC 15692 / PAO1 / 1C / PRS 101 / LMG 12228) GN=PA0623 PE=4 SV=1	17910.1	2.37246e+07	1.70037e+07	4.5703e+07	8.52234e+06	1.72044e+06	1.31572e+07		2.37246e+07	1.40184e+07	3.45131e+07	9.0705e+06	3.14454e+06	1.84525e+07
Q9I5T0_PSEAE	Q9I5T0	Uncharacterized protein OS=Pseudomonas aeruginosa (strain ATCC 15692 / PAO1 / 1C / PRS 101 / LMG 12228) GN=PA0614 PE=4 SV=1	15497.2	6.61809e+06	1.54768e+07	1.71439e+07	3.19118e+06	1123538	2.26363e+06		6.61809e+06	1.27596e+07	1.29464e+07	3.39644e+06	2.05354e+06	3.17466e+06
Q9I5U1_PSEAE	Q9I5U1	Uncharacterized protein OS=Pseudomonas aeruginosa (strain ATCC 15692 / PAO1 / 1C / PRS 101 / LMG 12228) GN=PA0596 PE=4 SV=1	38143.6	64501.1	649367	157180	0	127667	0		64501.1	535361	118696	0	233344	0
Q9I5U9_PSEAE	Q9I5U9	Uncharacterized protein OS=Pseudomonas aeruginosa (strain ATCC 15692 / PAO1 / 1C / PRS 101 / LMG 12228) GN=PA0588 PE=4 SV=1	73658.5	16706.6	0	84306.2	0	38105	0		16706.6	0	63664.7	0	69646.3	0
Q9I5X3_PSEAE	Q9I5X3	Uncharacterized protein OS=Pseudomonas aeruginosa (strain ATCC 15692 / PAO1 / 1C / PRS 101 / LMG 12228) GN=PA0563 PE=4 SV=1	13267.2	2.8714e+06	1.88111e+07	2.78796e+06	2.72181e+06	5713468	2.34005e+06		2.8714e+06	1.55085e+07	2.10535e+06	2.89688e+06	1.04428e+07	3.28184e+06
Q9I5Z9_PSEAE	Q9I5Z9	Uncharacterized protein OS=Pseudomonas aeruginosa (strain ATCC 15692 / PAO1 / 1C / PRS 101 / LMG 12228) GN=PA0537 PE=4 SV=1	22148.6	43358264	5.37826e+07	1.32328e+08	5.09681e+07	2.25781e+07	4.11833e+07		43358264	4.43403e+07	9.99289e+07	5.42464e+07	4.12671e+07	5.77583e+07
Q9I600_PSEAE	Q9I600	Uncharacterized protein OS=Pseudomonas aeruginosa (strain ATCC 15692 / PAO1 / 1C / PRS 101 / LMG 12228) GN=PA0536 PE=4 SV=1	35510.9	3.27494e+06	5.01939e+06	6.53749e+06	1.37532e+06	735986	1.38857e+06		3.27494e+06	4.13816e+06	4.93685e+06	1.46379e+06	1.3452e+06	1.94743e+06
Q9I602_PSEAE	Q9I602	Uncharacterized protein OS=Pseudomonas aeruginosa (strain ATCC 15692 / PAO1 / 1C / PRS 101 / LMG 12228) GN=PA0534 PE=4 SV=1	47801.2	22547	400066	25215.6	16421.8	0	0		22547	329829	19041.8	17478	0	0
Q9I612_PSEAE	Q9I612	Probable acyl-CoA dehydrogenase OS=Pseudomonas aeruginosa (strain ATCC 15692 / PAO1 / 1C / PRS 101 / LMG 12228) GN=PA0506 PE=3 SV=1	65298.2	99182.6	497682	221393	118597	333291	91623.4		99182.6	410306	167187	126226	609171	128499
Q9I660_PSEAE	Q9I660	Probable major facilitator superfamily (MFS) transporter OS=Pseudomonas aeruginosa (strain ATCC 15692 / PAO1 / 1C / PRS 101 / LMG 12228) GN=PA0458 PE=4 SV=1	50980.7	551094	1.57261e+06	647803	221525	191670	221595		551094	1.29652e+06	489195	235773	350324	310780
Q9I664_PSEAE	Q9I664	Uncharacterized protein OS=Pseudomonas aeruginosa (strain ATCC 15692 / PAO1 / 1C / PRS 101 / LMG 12228) GN=PA0454 PE=4 SV=1	81470.2	35158.1	86426.5	45826.7	0	0	0		35158.1	71253.1	34606.5	0	0	0
Q9I669_PSEAE	Q9I669	Uncharacterized protein OS=Pseudomonas aeruginosa (strain ATCC 15692 / PAO1 / 1C / PRS 101 / LMG 12228) GN=PA0449 PE=4 SV=1	19809.3	1.13585e+07	1.20993e+07	2.52883e+07	4.15348e+07	2.29918e+07	1.50381e+07		1.13585e+07	9.97512e+06	1.90967e+07	4.42064e+07	4.20231e+07	2.10905e+07
Q9I671_PSEAE	Q9I671	Glutaryl-CoA dehydrogenase OS=Pseudomonas aeruginosa (strain ATCC 15692 / PAO1 / 1C / PRS 101 / LMG 12228) GN=gcdH PE=3 SV=1	43265.8	207605	703410	518041	22857.9	357462	174299		207605	579916	391204	24328.1	653350	244449
Q9I689_PSEAE	Q9I689	ATP-dependent RNA helicase RhlE OS=Pseudomonas aeruginosa (strain ATCC 15692 / PAO1 / 1C / PRS 101 / LMG 12228) GN=rhlE PE=3 SV=1	70051.7	57674	86767.1	52133.6	42010.2	18216.8	0		57674	71533.9	39369.2	44712.4	33295.7	0
Q9I6A1_PSEAE	Q9I6A1	Cystathionine beta-synthase OS=Pseudomonas aeruginosa (strain ATCC 15692 / PAO1 / 1C / PRS 101 / LMG 12228) GN=PA0399 PE=4 SV=1	49122.3	119615	410516	145095	86358	373698	95513.4		119615	338444	109570	91912.7	683025	133955
Q9I6A3_PSEAE	Q9I6A3	Probable cation efflux system protein OS=Pseudomonas aeruginosa (strain ATCC 15692 / PAO1 / 1C / PRS 101 / LMG 12228) GN=PA0397 PE=4 SV=1	32335.3	329517	72039.2	978510	55148.7	0	32221.1		329517	59391.7	738932	58695.9	0	45189.1
Q9I6C0_PSEAE	Q9I6C0	Cell division protein FtsE OS=Pseudomonas aeruginosa (strain ATCC 15692 / PAO1 / 1C / PRS 101 / LMG 12228) GN=ftsE PE=4 SV=1	24579.4	227991	513676	303485	0	208023	90421.1		227991	423493	229180	0	380214	126813
Q9I6D5_PSEAE	Q9I6D5	Uncharacterized protein OS=Pseudomonas aeruginosa (strain ATCC 15692 / PAO1 / 1C / PRS 101 / LMG 12228) GN=PA0359 PE=4 SV=1	11567.8	49974153	4.8275e+07	7.00742e+07	7.21909e+07	1.218e+07	37950399		49974153	3.97996e+07	5.29172e+07	7.68343e+07	2.2262e+07	5.32243e+07
Q9I6E6_PSEAE	Q9I6E6	Glycerophosphoryl diester phosphodiesterase, periplasmic OS=Pseudomonas aeruginosa (strain ATCC 15692 / PAO1 / 1C / PRS 101 / LMG 12228) GN=glpQ PE=4 SV=1	41969.7	1.366e+07	1.23866e+07	4.64924e+07	1.14291e+07	884906	3.98835e+06		1.366e+07	1.0212e+07	3.51092e+07	1.21643e+07	1.61738e+06	5.59354e+06
Q9I6E8_PSEAE	Q9I6E8	Uncharacterized protein OS=Pseudomonas aeruginosa (strain ATCC 15692 / PAO1 / 1C / PRS 101 / LMG 12228) GN=PA0345 PE=4 SV=1	49579.8	118641	120974	196374	118287	0	84756.5		118641	99735.7	148294	125895	0	118868
Q9I6H5_PSEAE	Q9I6H5	D-3-phosphoglycerate dehydrogenase OS=Pseudomonas aeruginosa (strain ATCC 15692 / PAO1 / 1C / PRS 101 / LMG 12228) GN=serA PE=3 SV=1	44171.2	696813	2.39809e+06	661828	132989	3.17657e+06	485703		696813	1.97707e+06	499786	141543	5.80597e+06	681184
Q9I6I3_PSEAE	Q9I6I3	Uncharacterized protein OS=Pseudomonas aeruginosa (strain ATCC 15692 / PAO1 / 1C / PRS 101 / LMG 12228) GN=PA0308 PE=4 SV=1	38203.6	0	116094	46549.6	39122.2	196717	36905.8		0	95712.1	35152.4	41638.6	359548	51759.3
Q9I6I7_PSEAE	Q9I6I7	Polyamine transport protein PotI OS=Pseudomonas aeruginosa (strain ATCC 15692 / PAO1 / 1C / PRS 101 / LMG 12228) GN=spuH PE=3 SV=1	31839	199260	692694	140485	0	0	0		199260	571082	106089	0	0	0
Q9I6J1_PSEAE	Q9I6J1	Putrescine-binding periplasmic protein OS=Pseudomonas aeruginosa (strain ATCC 15692 / PAO1 / 1C / PRS 101 / LMG 12228) GN=spuD PE=1 SV=1	40585.8	585952	1.23741e+06	3.53803e+06	846111	159207	891545		585952	1.02017e+06	2.67178e+06	900533	290989	1.25036e+06
Q9I6J2_PSEAE	Q9I6J2	Putrescine aminotransferase OS=Pseudomonas aeruginosa (strain ATCC 15692 / PAO1 / 1C / PRS 101 / LMG 12228) GN=spuC PE=3 SV=1	50402.7	60945	184872	62011.7	0	495597	57026.6		60945	152415	46828.7	0	905826	79978
Q9I6K8_PSEAE	Q9I6K8	Sulfate transport protein CysT OS=Pseudomonas aeruginosa (strain ATCC 15692 / PAO1 / 1C / PRS 101 / LMG 12228) GN=cysT PE=4 SV=1	29256.4	184744	1.41465e+06	219642	60218.4	356897	112996		184744	1.16629e+06	165865	64091.7	652317	158474
Q9I6L3_PSEAE	Q9I6L3	Uncharacterized protein OS=Pseudomonas aeruginosa (strain ATCC 15692 / PAO1 / 1C / PRS 101 / LMG 12228) GN=PA0277 PE=3 SV=1	26591.3	219890	285384	199534	0	0	0		219890	235281	150680	0	0	0
Q9I6W1_PSEAE	Q9I6W1	Uncharacterized protein OS=Pseudomonas aeruginosa (strain ATCC 15692 / PAO1 / 1C / PRS 101 / LMG 12228) GN=PA0171 PE=4 SV=1	19770.2	75948.2	197289	73188.8	71800.3	417308	71656.8		75948.2	162652	55269.2	76418.6	762732	100496
Q9I6X0_PSEAE	Q9I6X0	Histidine porin OpdC OS=Pseudomonas aeruginosa (strain ATCC 15692 / PAO1 / 1C / PRS 101 / LMG 12228) GN=opdC PE=1 SV=1	48808.6	0	496500	559308	174374	916342	43060.6		0	409332	422367	185590	1.67484e+06	60391.1
Q9I6Y9_PSEAE	Q9I6Y9	Nonspecific ribonucleoside hydrolase OS=Pseudomonas aeruginosa (strain ATCC 15692 / PAO1 / 1C / PRS 101 / LMG 12228) GN=nuh PE=4 SV=2	37501	385317	98695.6	1757404	1.1859e+06	0	1.5617e+06		385317	81368.2	1.32712e+06	1.26218e+06	0	2.19024e+06
Q9I6Z1_PSEAE	Q9I6Z1	Uncharacterized protein OS=Pseudomonas aeruginosa (strain ATCC 15692 / PAO1 / 1C / PRS 101 / LMG 12228) GN=PA0141 PE=4 SV=1	34423.4	430907	513651	459257	0	99967.2	246277		430907	423472	346812	0	182715	345396
Q9I6Z3_PSEAE	Q9I6Z3	Alkyl hydroperoxide reductase subunit C OS=Pseudomonas aeruginosa (strain ATCC 15692 / PAO1 / 1C / PRS 101 / LMG 12228) GN=ahpC PE=4 SV=1	20510.5	750120	1463461	1.05696e+06	1.37256e+06	6.06237e+06	1785067		750120	1.20653e+06	798176	1.46085e+06	1.10805e+07	2.5035e+06
Q9I705_PSEAE	Q9I705	Uncharacterized protein OS=Pseudomonas aeruginosa (strain ATCC 15692 / PAO1 / 1C / PRS 101 / LMG 12228) GN=PA0127 PE=4 SV=1	17582.2	238043	354769	336590	277847	313622	174964		238043	292484	254179	295718	573221	245381
Q9I706_PSEAE	Q9I706	Uncharacterized protein OS=Pseudomonas aeruginosa (strain ATCC 15692 / PAO1 / 1C / PRS 101 / LMG 12228) GN=PA0126 PE=4 SV=1	22335.4	898816	1.70155e+06	1.64956e+06	465079	153826	366693		898816	1.40281e+06	1.24569e+06	494993	281155	514276
Q9I710_PSEAE	Q9I710	Uncharacterized protein OS=Pseudomonas aeruginosa (strain ATCC 15692 / PAO1 / 1C / PRS 101 / LMG 12228) GN=PA0122 PE=4 SV=1	14551.8	9.585e+06	1.11552e+07	1.18689e+07	1.02574e+07	1.22119e+07	4.7281e+06		9.585e+06	9.19677e+06	8.96292e+06	1.09172e+07	2.23202e+07	6.63101e+06
Q9I717_PSEAE	Q9I717	Uncharacterized protein OS=Pseudomonas aeruginosa (strain ATCC 15692 / PAO1 / 1C / PRS 101 / LMG 12228) GN=PA0115 PE=1 SV=1	17055.7	134741	554519	101052	0	125964	54192.7		134741	457165	76310.7	0	230231	76003.6
Q9I737_PSEAE	Q9I737	Uncharacterized protein OS=Pseudomonas aeruginosa (strain ATCC 15692 / PAO1 / 1C / PRS 101 / LMG 12228) GN=PA0095 PE=4 SV=1	82682.1	217386	1.80695e+06	382708	182765	232036	128053		217386	1.48971e+06	289006	194521	424102	179590
Q9I741_PSEAE	Q9I741	VgrG1 OS=Pseudomonas aeruginosa (strain ATCC 15692 / PAO1 / 1C / PRS 101 / LMG 12228) GN=vgrG1 PE=4 SV=1	71949.9	561658	5.90826e+06	1.04769e+06	545137	610795	327713		561658	4.87098e+06	791177	580201	1.11638e+06	459607
Q9I744_PSEAE	Q9I744	Uncharacterized protein OS=Pseudomonas aeruginosa (strain ATCC 15692 / PAO1 / 1C / PRS 101 / LMG 12228) GN=PA0088 PE=4 SV=1	69422.7	112095	316846	127681	24030.7	0	34683		112095	261219	96419.8	25576.4	0	48641.8
Q9I748_PSEAE	Q9I748	Uncharacterized protein OS=Pseudomonas aeruginosa (strain ATCC 15692 / PAO1 / 1C / PRS 101 / LMG 12228) GN=PA0084 PE=4 SV=1	55718.8	445528	941827	231406	0	201756	31072.7		445528	776475	174748	0	368758	43578.5
Q9I750_PSEAE	Q9I750	Uncharacterized protein OS=Pseudomonas aeruginosa (strain ATCC 15692 / PAO1 / 1C / PRS 101 / LMG 12228) GN=PA0082 PE=4 SV=1	36639.1	164230	2.06768e+06	182062	272032	1.82471e+06	436898		164230	1.70467e+06	137486	289529	3.33511e+06	612736
Q9I755_PSEAE	Q9I755	IcmF1 OS=Pseudomonas aeruginosa (strain ATCC 15692 / PAO1 / 1C / PRS 101 / LMG 12228) GN=icmF1 PE=4 SV=1	121367	24050.5	58713	25579.5	0	0	0		24050.5	48405.1	19316.6	0	0	0
Q9I762_PSEAE	Q9I762	Uncharacterized protein OS=Pseudomonas aeruginosa (strain ATCC 15692 / PAO1 / 1C / PRS 101 / LMG 12228) GN=PA0070 PE=4 SV=1	31678.8	84598.7	399876	96446.5	121993	97502.4	48645.4		84598.7	329672	72832.6	129839	178210	68223.6
Q9I768_PSEAE	Q9I768	Uncharacterized protein OS=Pseudomonas aeruginosa (strain ATCC 15692 / PAO1 / 1C / PRS 101 / LMG 12228) GN=PA0064 PE=4 SV=1	35452.2	5.73965e+06	1.39796e+07	1.13742e+07	4.08008e+06	0	2.73686e+06		5.73965e+06	1.15252e+07	8.58933e+06	4.34252e+06	0	3.83837e+06
Q9I785_PSEAE	Q9I785	Uncharacterized protein OS=Pseudomonas aeruginosa (strain ATCC 15692 / PAO1 / 1C / PRS 101 / LMG 12228) GN=PA0047 PE=4 SV=1	17465.8	4.0396e+06	7.76734e+06	8.13735e+06	677245	407813	1.03989e+06		4.0396e+06	6.40367e+06	6.145e+06	720806	745379	1.45842e+06
Q9I786_PSEAE	Q9I786	Uncharacterized protein OS=Pseudomonas aeruginosa (strain ATCC 15692 / PAO1 / 1C / PRS 101 / LMG 12228) GN=PA0046 PE=4 SV=1	12839.4	1.74178e+06	3.02679e+06	3.16408e+06	595918	198372	564096		1.74178e+06	2.49539e+06	2.38939e+06	634248	362574	791127
Q9I787_PSEAE	Q9I787	Uncharacterized protein OS=Pseudomonas aeruginosa (strain ATCC 15692 / PAO1 / 1C / PRS 101 / LMG 12228) GN=PA0045 PE=4 SV=1	24362.6	2.91332e+07	5.13864e+07	5.87499e+07	8.71748e+06	6.97153e+06	1.2409e+07		2.91332e+07	4.23647e+07	4.43655e+07	9.27819e+06	1.27422e+07	1.74032e+07
Q9I791_PSEAE	Q9I791	Probable hemagglutinin OS=Pseudomonas aeruginosa (strain ATCC 15692 / PAO1 / 1C / PRS 101 / LMG 12228) GN=PA0041 PE=4 SV=1	361359	854871	2.54505e+06	1.65174e+06	389799	460606	429922		854871	2.09823e+06	1.24733e+06	414871	841871	602953
Q9I794_PSEAE	Q9I794	Uncharacterized protein OS=Pseudomonas aeruginosa (strain ATCC 15692 / PAO1 / 1C / PRS 101 / LMG 12228) GN=PA0038 PE=4 SV=1	7840	1.14753e+06	863131	1.41044e+06	706554	114874	398272		1.14753e+06	711596	1.06511e+06	752000	209960	558565
Q9I7A7_PSEAE	Q9I7A7	Uncharacterized protein OS=Pseudomonas aeruginosa (strain ATCC 15692 / PAO1 / 1C / PRS 101 / LMG 12228) GN=PA0020 PE=4 SV=1	37544.9	1.89682e+07	1.62629e+07	2.63539e+07	1.91707e+07	4.58062e+06	1.28641e+07		1.89682e+07	1.34077e+07	1.99014e+07	2.04037e+07	8.37221e+06	1.80415e+07
Q9I7B3_PSEAE	Q9I7B3	Uncharacterized protein OS=Pseudomonas aeruginosa (strain ATCC 15692 / PAO1 / 1C / PRS 101 / LMG 12228) GN=PA0013 PE=4 SV=1	24232.1	235010	254974	336641	0	0	0		235010	210209	254218	0	0	0
Q9I7C1_PSEAE	Q9I7C1	Lysophosphatidic acid acyltransferase, LptA OS=Pseudomonas aeruginosa (strain ATCC 15692 / PAO1 / 1C / PRS 101 / LMG 12228) GN=lptA PE=4 SV=1	28624.3	384187	352372	632122	214329	0	149242		384187	290508	477354	228115	0	209307
RAPA_PSEAE	Q9HYT6	RNA polymerase-associated protein RapA OS=Pseudomonas aeruginosa (strain ATCC 15692 / PAO1 / 1C / PRS 101 / LMG 12228) GN=rapA PE=3 SV=1	106788	66882.2	199618	30499.2	16489.7	258177	10367.8		66882.2	164572	23031.8	17550.3	471882	14540.5
RDGC_PSEAE	Q9HYX7	Recombination-associated protein RdgC OS=Pseudomonas aeruginosa (strain ATCC 15692 / PAO1 / 1C / PRS 101 / LMG 12228) GN=rdgC PE=1 SV=1	33975.8	256346	373391	44265.7	77227.2	377177	84270.3		256346	307837	33427.7	82194.6	689384	118186
RECA_PSEAE	P08280	Protein RecA OS=Pseudomonas aeruginosa (strain ATCC 15692 / PAO1 / 1C / PRS 101 / LMG 12228) GN=recA PE=3 SV=1	36838.2	1.03508e+07	2.07364e+07	9.9941e+06	6.43113e+06	1.18149e+07	5.71472e+06		1.03508e+07	1.70958e+07	7.54715e+06	6.84479e+06	2.15945e+07	8.01472e+06
RF3_PSEAE	Q9HXB0	Peptide chain release factor 3 OS=Pseudomonas aeruginosa (strain ATCC 15692 / PAO1 / 1C / PRS 101 / LMG 12228) GN=prfC PE=3 SV=1	59809.4	87060.1	202678	123475	0	159226	32610.7		87060.1	167095	93243.1	0	291025	45735.5
RHLB_PSEAE	Q9HXE5	ATP-dependent RNA helicase RhlB OS=Pseudomonas aeruginosa (strain ATCC 15692 / PAO1 / 1C / PRS 101 / LMG 12228) GN=rhlB PE=3 SV=1	44241.9	124649	233970	147179	0	438534	111835		124649	192893	111144	0	801529	156846
RHO_PSEAE	Q9HTV1	Transcription termination factor Rho OS=Pseudomonas aeruginosa (strain ATCC 15692 / PAO1 / 1C / PRS 101 / LMG 12228) GN=rho PE=3 SV=1	47021.7	51623.1	231942	50591.1	0	122030	40442.4		51623.1	191221	38204.4	0	223039	56719.3
RIBB_PSEAE	Q9HWX4	3,4-dihydroxy-2-butanone 4-phosphate synthase OS=Pseudomonas aeruginosa (strain ATCC 15692 / PAO1 / 1C / PRS 101 / LMG 12228) GN=ribB PE=3 SV=1	39395	33701.7	116573	36986	0	57997.5	30876.8		33701.7	96107	27930.4	0	106005	43303.7
RISB_PSEAE	Q9HWX5	6,7-dimethyl-8-ribityllumazine synthase OS=Pseudomonas aeruginosa (strain ATCC 15692 / PAO1 / 1C / PRS 101 / LMG 12228) GN=ribH PE=3 SV=1	16384.8	553114	98407.1	1.73846e+06	2.87397e+06	0	727722		553114	81130.3	1.31281e+06	3.05883e+06	0	1.02061e+06
RL10_PSEAE	Q9HWC7	50S ribosomal protein L10 OS=Pseudomonas aeruginosa (strain ATCC 15692 / PAO1 / 1C / PRS 101 / LMG 12228) GN=rplJ PE=3 SV=1	17605.4	1.38241e+07	2.30605e+07	1.00438e+07	5.46794e+06	2.54643e+07	9.26546e+06		1.38241e+07	1.90119e+07	7.58471e+06	5.81964e+06	4.65423e+07	1.29945e+07
RL11_PSEAE	Q9HWC5	50S ribosomal protein L11 OS=Pseudomonas aeruginosa (strain ATCC 15692 / PAO1 / 1C / PRS 101 / LMG 12228) GN=rplK PE=3 SV=1	14879.9	2.00022e+06	5.47993e+06	2.256e+06	2.12756e+06	2.16985e+07	4.46375e+06		2.00022e+06	4.51785e+06	1.70364e+06	2.2644e+06	3.96593e+07	6.26027e+06
RL13_PSEAE	Q9HVY2	50S ribosomal protein L13 OS=Pseudomonas aeruginosa (strain ATCC 15692 / PAO1 / 1C / PRS 101 / LMG 12228) GN=rplM PE=3 SV=1	16000.5	4031304	6.21678e+06	4.92849e+06	3.71893e+06	3.26225e+06	702161		4031304	5.12534e+06	3.7218e+06	3.95814e+06	5.96256e+06	984759
RL14_PSEAE	Q9HWE5	50S ribosomal protein L14 OS=Pseudomonas aeruginosa (strain ATCC 15692 / PAO1 / 1C / PRS 101 / LMG 12228) GN=rplN PE=3 SV=1	13385.4	8.16036e+07	1.04506e+08	1.19496e+08	1.05911e+08	6.57704e+07	9.30702e+07		8.16036e+07	8.61586e+07	9.02383e+07	1.12723e+08	1.20212e+08	1.30528e+08
RL15_PSEAE	Q9HWF4	50S ribosomal protein L15 OS=Pseudomonas aeruginosa (strain ATCC 15692 / PAO1 / 1C / PRS 101 / LMG 12228) GN=rplO PE=3 SV=1	15147.2	3.96233e+06	5.60637e+06	4.12674e+06	6.1363e+06	1.75139e+07	7.37039e+06		3.96233e+06	4.62209e+06	3.11635e+06	6.53099e+06	3.20109e+07	1.03367e+07
RL16_PSEAE	Q9HWE2	50S ribosomal protein L16 OS=Pseudomonas aeruginosa (strain ATCC 15692 / PAO1 / 1C / PRS 101 / LMG 12228) GN=rplP PE=3 SV=1	15373.5	967823	3.09898e+06	1.27402e+06	941198	4.82549e+06	1.0185e+06		967823	2.55491e+06	962092	1.00174e+06	8.81978e+06	1.42842e+06
RL17_PSEAE	O52761	50S ribosomal protein L17 OS=Pseudomonas aeruginosa (strain ATCC 15692 / PAO1 / 1C / PRS 101 / LMG 12228) GN=rplQ PE=3 SV=1	14476.7	5.64271e+06	1.65117e+07	6.45117e+06	308575	8.39611e+06	203509		5.64271e+06	1.36129e+07	4.87167e+06	328423	1.5346e+07	285415
RL18_PSEAE	Q9HWF1	50S ribosomal protein L18 OS=Pseudomonas aeruginosa (strain ATCC 15692 / PAO1 / 1C / PRS 101 / LMG 12228) GN=rplR PE=3 SV=1	12635.8	3.25041e+07	9626877	4.96829e+07	1.79922e+07	3.05543e+07	2.80596e+07		3.25041e+07	7.93674e+06	3.75186e+07	1.91494e+07	5.58455e+07	3.93527e+07
RL19_PSEAE	Q9HXQ2	50S ribosomal protein L19 OS=Pseudomonas aeruginosa (strain ATCC 15692 / PAO1 / 1C / PRS 101 / LMG 12228) GN=rplS PE=3 SV=1	13006.2	2.35615e+07	6.28782e+07	3.00358e+07	3.37413e+07	5.37121e+07	2.14496e+07		2.35615e+07	5.1839e+07	2.26819e+07	3.59115e+07	9.81722e+07	3.00824e+07
RL1_PSEAE	Q9HWC6	50S ribosomal protein L1 OS=Pseudomonas aeruginosa (strain ATCC 15692 / PAO1 / 1C / PRS 101 / LMG 12228) GN=rplA PE=3 SV=1	24201	1.13764e+06	1.96654e+06	1.21287e+06	954777	4.12876e+06	1.0934e+06		1.13764e+06	1.62128e+06	915910	1.01619e+06	7.54633e+06	1.53347e+06
RL20_PSEAE	Q9I0A2	50S ribosomal protein L20 OS=Pseudomonas aeruginosa (strain ATCC 15692 / PAO1 / 1C / PRS 101 / LMG 12228) GN=rplT PE=3 SV=1	13338.7	5.81931e+07	3.58548e+07	8.27406e+07	5.8901e+07	6.09232e+07	2.27706e+07		5.81931e+07	2.956e+07	6.24824e+07	6.26895e+07	1.11352e+08	3.1935e+07
RL21_PSEAE	Q9HVL6	50S ribosomal protein L21 OS=Pseudomonas aeruginosa (strain ATCC 15692 / PAO1 / 1C / PRS 101 / LMG 12228) GN=rplU PE=3 SV=1	11628.4	4.36205e+07	2.79131e+07	2.06521e+07	47436875	6.65272e+07	1.28357e+07		4.36205e+07	2.30126e+07	1.55956e+07	5.04881e+07	1.21595e+08	1.80016e+07
RL22_PSEAE	Q9HWE0	50S ribosomal protein L22 OS=Pseudomonas aeruginosa (strain ATCC 15692 / PAO1 / 1C / PRS 101 / LMG 12228) GN=rplV PE=3 SV=1	11885.5	3.13305e+06	6.67939e+06	4.89704e+06	4.31253e+06	6.55153e+06	3944619		3.13305e+06	5.50673e+06	3.69805e+06	4.58992e+06	1.19745e+07	5.53221e+06
RL23_PSEAE	Q9HWD7	50S ribosomal protein L23 OS=Pseudomonas aeruginosa (strain ATCC 15692 / PAO1 / 1C / PRS 101 / LMG 12228) GN=rplW PE=3 SV=1	10925	28282860	5.25778e+07	4.2186e+07	36689602	62256831	2.05516e+07		28282860	4.3347e+07	3.18572e+07	3.90495e+07	1.1379e+08	2.8823e+07
RL24_PSEAE	Q9HWE6	50S ribosomal protein L24 OS=Pseudomonas aeruginosa (strain ATCC 15692 / PAO1 / 1C / PRS 101 / LMG 12228) GN=rplX PE=3 SV=1	11445.4	0	636816	0	91778.2	4.26983e+06	1.77242e+06		0	525014	0	97681.4	7.80417e+06	2.48577e+06
RL25_PSEAE	Q9HVC4	50S ribosomal protein L25 OS=Pseudomonas aeruginosa (strain ATCC 15692 / PAO1 / 1C / PRS 101 / LMG 12228) GN=rplY PE=3 SV=1	21930.7	5.86046e+06	1.48501e+07	6.4794e+06	3.52836e+06	3.32769e+07	6.22877e+06		5.86046e+06	1.22429e+07	4.89298e+06	3.7553e+06	6.08218e+07	8.73566e+06
RL27_PSEAE	Q9HVL7	50S ribosomal protein L27 OS=Pseudomonas aeruginosa (strain ATCC 15692 / PAO1 / 1C / PRS 101 / LMG 12228) GN=rpmA PE=1 SV=3	8966.89	1.86764e+07	6.24756e+07	46385930	3.75585e+07	3.95648e+07	13127376		1.86764e+07	5.15071e+07	3.50288e+07	3.99743e+07	7.23144e+07	1.84107e+07
RL28_PSEAE	Q9HTN8	50S ribosomal protein L28 OS=Pseudomonas aeruginosa (strain ATCC 15692 / PAO1 / 1C / PRS 101 / LMG 12228) GN=rpmB PE=3 SV=1	9041.9	39650675	113199183	4.18183e+07	2.82165e+07	1.74221e+07	2.87329e+07		39650675	9.33254e+07	3.15795e+07	3.00314e+07	3.18431e+07	4.0297e+07
RL2_PSEAE	Q9HWD8	50S ribosomal protein L2 OS=Pseudomonas aeruginosa (strain ATCC 15692 / PAO1 / 1C / PRS 101 / LMG 12228) GN=rplB PE=3 SV=1	29542.9	4050147	8.18743e+06	2.8157e+06	1.7693e+06	7.97959e+06	3.72633e+06		4050147	6.75001e+06	2.12631e+06	1.8831e+06	1.45847e+07	5.22606e+06
RL30_PSEAE	Q9HWF3	50S ribosomal protein L30 OS=Pseudomonas aeruginosa (strain ATCC 15692 / PAO1 / 1C / PRS 101 / LMG 12228) GN=rpmD PE=1 SV=3	6455.51	6926971	1.90251e+07	7.88954e+06	4.68342e+06	1.9113e+07	6.18278e+06		6926971	1.5685e+07	5.95787e+06	4.98466e+06	3.49338e+07	8.67115e+06
RL33_PSEAE	Q9HTN9	50S ribosomal protein L33 OS=Pseudomonas aeruginosa (strain ATCC 15692 / PAO1 / 1C / PRS 101 / LMG 12228) GN=rpmG PE=1 SV=1	6023.34	0	932490	530767	378232	2880756	720487		0	768778	400814	402561	5.26529e+06	1.01046e+06
RL36_PSEAE	Q9HWF6	50S ribosomal protein L36 OS=Pseudomonas aeruginosa (strain ATCC 15692 / PAO1 / 1C / PRS 101 / LMG 12228) GN=rpmJ PE=3 SV=1	4413.47	3081028	0	0	1197541	674834	670451		3081028	0	0	1.27457e+06	1.23343e+06	940287
RL3_PSEAE	Q9HWD5	50S ribosomal protein L3 OS=Pseudomonas aeruginosa (strain ATCC 15692 / PAO1 / 1C / PRS 101 / LMG 12228) GN=rplC PE=3 SV=1	22559.7	4.27158e+06	1.01071e+07	4.41033e+06	2.70432e+06	1.06929e+07	2.74181e+06		4.27158e+06	8.33264e+06	3.33051e+06	2.87826e+06	1.95438e+07	3.8453e+06
RL4_PSEAE	Q9HWD6	50S ribosomal protein L4 OS=Pseudomonas aeruginosa (strain ATCC 15692 / PAO1 / 1C / PRS 101 / LMG 12228) GN=rplD PE=3 SV=1	21608.7	2.46248e+07	3.19335e+07	3.93897e+07	20056908	3.65496e+07	2.2088e+07		2.46248e+07	2.63271e+07	2.97455e+07	2.1347e+07	6.68034e+07	3.09778e+07
RL5_PSEAE	Q9HWE7	50S ribosomal protein L5 OS=Pseudomonas aeruginosa (strain ATCC 15692 / PAO1 / 1C / PRS 101 / LMG 12228) GN=rplE PE=3 SV=1	20361	8.31276e+06	1.10324e+07	10448637	4.43994e+06	7.32132e+06	5.69824e+06		8.31276e+06	9.09551e+06	7.89039e+06	4.72552e+06	1.33815e+07	7.9916e+06
RL6_PSEAE	Q9HWF0	50S ribosomal protein L6 OS=Pseudomonas aeruginosa (strain ATCC 15692 / PAO1 / 1C / PRS 101 / LMG 12228) GN=rplF PE=3 SV=1	19069.4	5.31852e+06	1.52628e+07	6.49601e+06	4.94095e+06	3.71313e+07	9.28863e+06		5.31852e+06	1.25832e+07	4.90553e+06	5.25876e+06	6.78666e+07	1.3027e+07
RL9_PSEAE	Q9HUN2	50S ribosomal protein L9 OS=Pseudomonas aeruginosa (strain ATCC 15692 / PAO1 / 1C / PRS 101 / LMG 12228) GN=rplI PE=3 SV=1	15504.3	512892	931126	530471	282017	2.35573e+06	541991		512892	767653	400590	300157	4.30567e+06	760125
RLMKL_PSEAE	Q9HZG0	Ribosomal RNA large subunit methyltransferase K/L OS=Pseudomonas aeruginosa (strain ATCC 15692 / PAO1 / 1C / PRS 101 / LMG 12228) GN=rlmL PE=3 SV=1	81086.7	144843	356616	42688.6	145640	174613	26228.3		144843	294007	32236.7	155008	319147	36784.4
RLUB_PSEAE	Q9HZ55	Ribosomal large subunit pseudouridine synthase B OS=Pseudomonas aeruginosa (strain ATCC 15692 / PAO1 / 1C / PRS 101 / LMG 12228) GN=rluB PE=3 SV=1	43679.8	179437	384787	352742	21919.2	310802	76962.8		179437	317232	266377	23329.1	568068	107938
RMLC_PSEAE	Q9HU21	dTDP-4-dehydrorhamnose 3,5-epimerase OS=Pseudomonas aeruginosa (strain ATCC 15692 / PAO1 / 1C / PRS 101 / LMG 12228) GN=rmlC PE=1 SV=1	20735.4	943429	2.66787e+06	1.76774e+06	504262	1.9744e+06	503761		943429	2.19949e+06	1.33493e+06	536697	3.6087e+06	706508
RPOA_PSEAE	O52760	DNA-directed RNA polymerase subunit alpha OS=Pseudomonas aeruginosa (strain ATCC 15692 / PAO1 / 1C / PRS 101 / LMG 12228) GN=rpoA PE=3 SV=2	36609.2	4041147	5.9363e+06	1.69127e+07	8.00658e+06	1.30306e+07	6.01936e+06		4041147	4.89409e+06	1.27718e+07	8.52156e+06	2.38167e+07	8.44196e+06
RPOB_PSEAE	Q51561	DNA-directed RNA polymerase subunit beta OS=Pseudomonas aeruginosa (strain ATCC 15692 / PAO1 / 1C / PRS 101 / LMG 12228) GN=rpoB PE=3 SV=2	150726	1.87969e+06	4.07378e+06	9.98391e+06	2.77812e+06	3.8804e+06	1.99489e+06		1.87969e+06	3.35856e+06	7.53945e+06	2.95681e+06	7.09239e+06	2.79778e+06
RPOC_PSEAE	Q9HWC9	DNA-directed RNA polymerase subunit beta' OS=Pseudomonas aeruginosa (strain ATCC 15692 / PAO1 / 1C / PRS 101 / LMG 12228) GN=rpoC PE=3 SV=1	154269	2.0253e+06	4.8386e+06	1.27979e+07	3.8184e+06	4.5714e+06	2.56463e+06		2.0253e+06	3.98911e+06	9.66446e+06	4.064e+06	8.35536e+06	3.59682e+06
RPOD_PSEAE	P26480	RNA polymerase sigma factor RpoD OS=Pseudomonas aeruginosa (strain ATCC 15692 / PAO1 / 1C / PRS 101 / LMG 12228) GN=rpoD PE=3 SV=1	69582.4	444990	543329	403209	259941	1.16801e+06	296889		444990	447940	304487	276661	2.13483e+06	416377
RPSH_PSEAE	Q06198	RNA polymerase sigma-H factor OS=Pseudomonas aeruginosa (strain ATCC 15692 / PAO1 / 1C / PRS 101 / LMG 12228) GN=algU PE=3 SV=1	22164.5	396075	1.47039e+06	542568	380190	358281	309044		396075	1.21224e+06	409726	404644	654847	433424
RS10_PSEAE	Q9HWD4	30S ribosomal protein S10 OS=Pseudomonas aeruginosa (strain ATCC 15692 / PAO1 / 1C / PRS 101 / LMG 12228) GN=rpsJ PE=3 SV=1	11741.4	2.14644e+06	5.60183e+06	1.46409e+06	637059	5387738	1.10973e+06		2.14644e+06	4.61835e+06	1.10562e+06	678035	9.84742e+06	1.55636e+06
RS11_PSEAE	Q9HWF8	30S ribosomal protein S11 OS=Pseudomonas aeruginosa (strain ATCC 15692 / PAO1 / 1C / PRS 101 / LMG 12228) GN=rpsK PE=3 SV=1	13603.3	1.06649e+07	1.74376e+07	1.30689e+07	5.81351e+06	9.88414e+06	5.90169e+06		1.06649e+07	1.43762e+07	9.86908e+06	6.18744e+06	1.80657e+07	8.27694e+06
RS12_PSEAE	Q9HWD0	30S ribosomal protein S12 OS=Pseudomonas aeruginosa (strain ATCC 15692 / PAO1 / 1C / PRS 101 / LMG 12228) GN=rpsL PE=3 SV=1	13772.4	4.57762e+06	5.04365e+06	5.60665e+06	1.58254e+06	1.62055e+06	1.96356e+06		4.57762e+06	4.15816e+06	4.23392e+06	1.68433e+06	2.96195e+06	2.75383e+06
RS13_PSEAE	Q9HWF7	30S ribosomal protein S13 OS=Pseudomonas aeruginosa (strain ATCC 15692 / PAO1 / 1C / PRS 101 / LMG 12228) GN=rpsM PE=3 SV=1	13239.2	1.77693e+07	2.39079e+07	2.33928e+07	5.20824e+06	1.93542e+07	1.37574e+07		1.77693e+07	1.97105e+07	1.76653e+07	5.54324e+06	3.53746e+07	1.92943e+07
RS14_PSEAE	Q9HWE8	30S ribosomal protein S14 OS=Pseudomonas aeruginosa (strain ATCC 15692 / PAO1 / 1C / PRS 101 / LMG 12228) GN=rpsN PE=3 SV=1	11540.2	812556	2308327	1.03845e+06	0	3.97876e+06	849345		812556	1.90307e+06	784196	0	7.27217e+06	1.19118e+06
RS16_PSEAE	Q9HXP9	30S ribosomal protein S16 OS=Pseudomonas aeruginosa (strain ATCC 15692 / PAO1 / 1C / PRS 101 / LMG 12228) GN=rpsP PE=3 SV=1	9180.85	4098254	5.61842e+06	4504010	861374	1.12169e+07	2.96835e+06		4098254	4.63202e+06	3.40125e+06	916779	2.05016e+07	4.16302e+06
RS17_PSEAE	Q9HWE4	30S ribosomal protein S17 OS=Pseudomonas aeruginosa (strain ATCC 15692 / PAO1 / 1C / PRS 101 / LMG 12228) GN=rpsQ PE=3 SV=1	10061.5	3350408	29104672	4.86066e+06	8.70359e+06	4.40264e+07	1.47268e+07		3350408	2.39949e+07	3.67058e+06	9.26342e+06	8.04691e+07	2.06539e+07
RS18_PSEAE	Q9HUN0	30S ribosomal protein S18 OS=Pseudomonas aeruginosa (strain ATCC 15692 / PAO1 / 1C / PRS 101 / LMG 12228) GN=rpsR PE=3 SV=1	8849.8	4.07158e+06	5.45098e+06	4.36789e+06	0	3.08174e+06	2.01232e+06		4.07158e+06	4.49398e+06	3.29846e+06	0	5.63264e+06	2.82221e+06
RS19_PSEAE	Q9HWD9	30S ribosomal protein S19 OS=Pseudomonas aeruginosa (strain ATCC 15692 / PAO1 / 1C / PRS 101 / LMG 12228) GN=rpsS PE=3 SV=1	10332.7	1.70796e+07	4.23939e+07	29193696	3.64636e+07	50159680	2.43062e+07		1.70796e+07	3.4951e+07	2.20459e+07	3.88089e+07	9.16792e+07	3.40886e+07
RS1_PSEAE	Q9HZ71	30S ribosomal protein S1 OS=Pseudomonas aeruginosa (strain ATCC 15692 / PAO1 / 1C / PRS 101 / LMG 12228) GN=rpsA PE=3 SV=1	61814	23134.2	232723	77726.6	111433	536737	156006		23134.2	191865	58696.1	118601	981020	218794
RS21_PSEAE	Q9I5V8	30S ribosomal protein S21 OS=Pseudomonas aeruginosa (strain ATCC 15692 / PAO1 / 1C / PRS 101 / LMG 12228) GN=rpsU PE=1 SV=3	8461.67	3278774	6.29822e+06	2.39973e+06	1060090	1.77858e+06	853208		3278774	5.19247e+06	1.81218e+06	1.12828e+06	3.25079e+06	1.1966e+06
RS2_PSEAE	O82850	30S ribosomal protein S2 OS=Pseudomonas aeruginosa (strain ATCC 15692 / PAO1 / 1C / PRS 101 / LMG 12228) GN=rpsB PE=3 SV=2	27301.1	2.25619e+07	1.95541e+07	2.00266e+07	7.94947e+06	1.60927e+07	1.11548e+07		2.25619e+07	1.61211e+07	1.51233e+07	8.46079e+06	2.94133e+07	1.56443e+07
RS3_PSEAE	Q9HWE1	30S ribosomal protein S3 OS=Pseudomonas aeruginosa (strain ATCC 15692 / PAO1 / 1C / PRS 101 / LMG 12228) GN=rpsC PE=3 SV=1	25804	1.37422e+07	2.00038e+07	1.45155e+07	1.09044e+07	1.96116e+07	2.00793e+07		1.37422e+07	1.64918e+07	1.09615e+07	1.16058e+07	3.5845e+07	2.81605e+07
RS4_PSEAE	O52759	30S ribosomal protein S4 OS=Pseudomonas aeruginosa (strain ATCC 15692 / PAO1 / 1C / PRS 101 / LMG 12228) GN=rpsD PE=3 SV=2	23245.2	3.10616e+07	8.7366e+07	6.23845e+07	2.16488e+07	5.41383e+06	6.67009e+06		3.10616e+07	7.20276e+07	4.71103e+07	2.30413e+07	9.89511e+06	9.3546e+06
RS5_PSEAE	Q9HWF2	30S ribosomal protein S5 OS=Pseudomonas aeruginosa (strain ATCC 15692 / PAO1 / 1C / PRS 101 / LMG 12228) GN=rpsE PE=3 SV=1	17596.3	1.15524e+07	1.89325e+07	1.02027e+07	5.9031e+06	3.87518e+06	2.63895e+06		1.15524e+07	1.56086e+07	7.7047e+06	6.28279e+06	7.08285e+06	3.70104e+06
RS6_PSEAE	Q9HUM9	30S ribosomal protein S6 OS=Pseudomonas aeruginosa (strain ATCC 15692 / PAO1 / 1C / PRS 101 / LMG 12228) GN=rpsF PE=3 SV=1	16136.7	1.70039e+06	3.34291e+06	2.15359e+06	997702	3.64692e+06	1.13107e+06		1.70039e+06	2.75602e+06	1.62631e+06	1.06188e+06	6.66565e+06	1.58629e+06
RS7_PSEAE	Q9HWD1	30S ribosomal protein S7 OS=Pseudomonas aeruginosa (strain ATCC 15692 / PAO1 / 1C / PRS 101 / LMG 12228) GN=rpsG PE=3 SV=1	17475.4	1800638	3.11804e+06	2.49307e+06	2.88731e+06	1.42834e+06	921362		1800638	2.57062e+06	1.88266e+06	3.07303e+06	2.61063e+06	1.29218e+06
RS8_PSEAE	Q9HWE9	30S ribosomal protein S8 OS=Pseudomonas aeruginosa (strain ATCC 15692 / PAO1 / 1C / PRS 101 / LMG 12228) GN=rpsH PE=3 SV=1	14143.5	491535	1.3816e+06	482218	0	4111228	781919		491535	1.13904e+06	364152	0	7.51428e+06	1.09662e+06
RS9_PSEAE	Q9HVY3	30S ribosomal protein S9 OS=Pseudomonas aeruginosa (strain ATCC 15692 / PAO1 / 1C / PRS 101 / LMG 12228) GN=rpsI PE=3 SV=1	14587.9	1.62165e+07	1.23897e+07	1.50928e+07	9.94763e+06	1.82886e+07	6.5935e+06		1.62165e+07	1.02145e+07	1.13975e+07	1.05875e+07	3.34268e+07	9.24718e+06
RSMG_PSEAE	Q9HT10	Ribosomal RNA small subunit methyltransferase G OS=Pseudomonas aeruginosa (strain ATCC 15692 / PAO1 / 1C / PRS 101 / LMG 12228) GN=rsmG PE=3 SV=1	23702.4	75171.4	141702	88254.4	0	161620	60723.3		75171.4	116824	66646.2	0	295400	85162.5
RUVA_PSEAE	Q51425	Holliday junction ATP-dependent DNA helicase RuvA OS=Pseudomonas aeruginosa (strain ATCC 15692 / PAO1 / 1C / PRS 101 / LMG 12228) GN=ruvA PE=3 SV=1	21927.7	470665	648136	1.37431e+06	92925.5	1.80892e+06	147462		470665	534346	1.03783e+06	98902.5	3.30624e+06	206811
SAHH_PSEAE	Q9I685	Adenosylhomocysteinase OS=Pseudomonas aeruginosa (strain ATCC 15692 / PAO1 / 1C / PRS 101 / LMG 12228) GN=ahcY PE=3 SV=1	51349.2	400809	249916	1.86378e+06	3.22801e+06	253349	1.1611e+06		400809	206039	1.40746e+06	3.43563e+06	463057	1.62841e+06
SECA_PSEAE	Q9LCT3	Protein translocase subunit SecA OS=Pseudomonas aeruginosa (strain ATCC 15692 / PAO1 / 1C / PRS 101 / LMG 12228) GN=secA PE=3 SV=1	103772	114633	388027	91149.8	64921.3	15728.2	29523.3		114633	319903	68832.7	69097.1	28747.2	41405.5
SECB_PSEAE	Q9HU56	Protein-export protein SecB OS=Pseudomonas aeruginosa (strain ATCC 15692 / PAO1 / 1C / PRS 101 / LMG 12228) GN=secB PE=3 SV=1	18117.1	169544	241049	222904	116674	734123	172787		169544	198729	168328	124179	1.34179e+06	242329
SECD_PSEAE	Q9HXI1	Protein translocase subunit SecD OS=Pseudomonas aeruginosa (strain ATCC 15692 / PAO1 / 1C / PRS 101 / LMG 12228) GN=secD PE=3 SV=1	67614.2	924673	5.67337e+06	1.51484e+06	274660	1.37303e+06	364789		924673	4.67733e+06	1.14395e+06	292326	2.50954e+06	511605
SECY_PSEAE	Q9HWF5	Protein translocase subunit SecY OS=Pseudomonas aeruginosa (strain ATCC 15692 / PAO1 / 1C / PRS 101 / LMG 12228) GN=secY PE=3 SV=1	47783.4	6.01642e+06	250641	29476.1	6.48449e+06	237841	3.73946e+06		6.01642e+06	206638	22259.2	6.90158e+06	434712	5.24448e+06
SERC_PSEAE	Q9HZ66	Phosphoserine aminotransferase OS=Pseudomonas aeruginosa (strain ATCC 15692 / PAO1 / 1C / PRS 101 / LMG 12228) GN=serC PE=3 SV=1	39906	268511	499843	186430	117412	206230	0		268511	412089	140784	124964	376936	0
SODF_PSEAE	P53641	Superoxide dismutase [Fe] OS=Pseudomonas aeruginosa (strain ATCC 15692 / PAO1 / 1C / PRS 101 / LMG 12228) GN=sodB PE=3 SV=3	21319.4	6.21819e+06	6.73625e+06	1.42279e+07	1.21353e+07	4.20063e+06	7.84973e+06		6.21819e+06	5.5536e+06	1.07443e+07	1.29158e+07	7.67769e+06	1.1009e+07
SPEA_PSEAE	Q9HUX1	Biosynthetic arginine decarboxylase OS=Pseudomonas aeruginosa (strain ATCC 15692 / PAO1 / 1C / PRS 101 / LMG 12228) GN=speA PE=3 SV=1	70606	41693.7	148568	43679.2	37166.6	97850.1	30895.9		41693.7	122485	32984.8	39557.2	178845	43330.6
SSB_PSEAE	P40947	Single-stranded DNA-binding protein OS=Pseudomonas aeruginosa (strain ATCC 15692 / PAO1 / 1C / PRS 101 / LMG 12228) GN=ssb PE=1 SV=3	18528.1	8.91064e+07	3.75526e+07	2.25166e+08	1.09351e+08	3.97259e+07	3.47011e+07		8.91064e+07	3.09597e+07	1.70037e+08	1.16385e+08	7.26088e+07	4.86672e+07
SSRP_PSEAE	Q9HV40	SsrA-binding protein OS=Pseudomonas aeruginosa (strain ATCC 15692 / PAO1 / 1C / PRS 101 / LMG 12228) GN=smpB PE=3 SV=1	18002.6	255110	1.41104e+06	683251	155800	1.01863e+06	422512		255110	1.16331e+06	515964	165821	1.8618e+06	592561
SSTT_PSEAE	Q9I273	Serine/threonine transporter SstT OS=Pseudomonas aeruginosa (strain ATCC 15692 / PAO1 / 1C / PRS 101 / LMG 12228) GN=sstT PE=3 SV=1	42371.2	340436	768286	1003898	135804	0	72540.3		340436	633402	758104	144540	0	101736
SUCC_PSEAE	P53593	Succinyl-CoA ligase [ADP-forming] subunit beta OS=Pseudomonas aeruginosa (strain ATCC 15692 / PAO1 / 1C / PRS 101 / LMG 12228) GN=sucC PE=3 SV=2	41498.6	563855	637681	290635	267301	1.78536e+06	665218		563855	525727	219476	284494	3.26318e+06	932947
SUHB_PSEAE	Q9HXI4	Inositol-1-monophosphatase OS=Pseudomonas aeruginosa (strain ATCC 15692 / PAO1 / 1C / PRS 101 / LMG 12228) GN=suhB PE=3 SV=1	29485.2	34384	341992	128865	0	836062	54401.1		34384	281950	97313.4	0	1.52811e+06	76295.9
SURE_PSEAE	Q9HY05	5'-nucleotidase SurE OS=Pseudomonas aeruginosa (strain ATCC 15692 / PAO1 / 1C / PRS 101 / LMG 12228) GN=surE PE=3 SV=1	26333.6	142047	1.2617e+06	426380	19174.1	726949	154836		142047	1.04019e+06	321986	20407.4	1.32868e+06	217152
SYA_PSEAE	Q9I553	Alanine--tRNA ligase OS=Pseudomonas aeruginosa (strain ATCC 15692 / PAO1 / 1C / PRS 101 / LMG 12228) GN=alaS PE=3 SV=1	94625	79173	245426	57418.9	16072.7	284842	53936		79173	202338	43360.5	17106.5	520618	75643.6
SYC_PSEAE	Q9I2U7	Cysteine--tRNA ligase OS=Pseudomonas aeruginosa (strain ATCC 15692 / PAO1 / 1C / PRS 101 / LMG 12228) GN=cysS PE=3 SV=1	51226.6	0	435557	89957.1	189798	391312	154755		0	359089	67932	202006	715219	217039
SYD_PSEAE	Q51422	Aspartate--tRNA ligase OS=Pseudomonas aeruginosa (strain ATCC 15692 / PAO1 / 1C / PRS 101 / LMG 12228) GN=aspS PE=3 SV=2	66147.9	241447	662776	257665	133374	582008	242682		241447	546416	194578	141952	1.06376e+06	340354
SYGA_PSEAE	Q9I7B7	Glycine--tRNA ligase alpha subunit OS=Pseudomonas aeruginosa (strain ATCC 15692 / PAO1 / 1C / PRS 101 / LMG 12228) GN=glyQ PE=3 SV=1	36100.1	648719	2.18732e+06	870471	654790	1.12195e+06	844344		648719	1.80331e+06	657345	696906	2.05064e+06	1.18417e+06
SYK_PSEAE	Q9HXU0	Lysine--tRNA ligase OS=Pseudomonas aeruginosa (strain ATCC 15692 / PAO1 / 1C / PRS 101 / LMG 12228) GN=lysS PE=3 SV=1	57275.2	0	229116	27623.6	12672.9	804074	54090.2		0	188891	20860.3	13488	1.46964e+06	75859.9
SYP_PSEAE	Q9I502	Proline--tRNA ligase OS=Pseudomonas aeruginosa (strain ATCC 15692 / PAO1 / 1C / PRS 101 / LMG 12228) GN=proS PE=3 SV=1	63046.5	595381	1.10561e+06	766093	507586	1.56642e+06	646308		595381	911507	578523	540234	2.86301e+06	906427
SYW_PSEAE	Q9HVX6	Tryptophan--tRNA ligase OS=Pseudomonas aeruginosa (strain ATCC 15692 / PAO1 / 1C / PRS 101 / LMG 12228) GN=trpS PE=3 SV=1	48913.4	118675	101134	68553.6	0	120837	87712.2		118675	83378.1	51769	0	220859	123014
TAL_PSEAE	Q9I047	Transaldolase OS=Pseudomonas aeruginosa (strain ATCC 15692 / PAO1 / 1C / PRS 101 / LMG 12228) GN=tal PE=3 SV=1	33907.5	17592.4	101200	73212.2	47758.3	144966	124930		17592.4	83433.2	55286.9	50830.2	264961	175210
THII_PSEAE	Q9HU66	tRNA sulfurtransferase OS=Pseudomonas aeruginosa (strain ATCC 15692 / PAO1 / 1C / PRS 101 / LMG 12228) GN=thiI PE=3 SV=1	54796.5	129016	380536	125262	0	47590.8	37213		129016	313727	94593.2	0	86983.9	52190.1
THRC_PSEAE	P29363	Threonine synthase OS=Pseudomonas aeruginosa (strain ATCC 15692 / PAO1 / 1C / PRS 101 / LMG 12228) GN=thrC PE=3 SV=3	51744.5	33995.3	608230	52565.8	0	806515	58444.1		33995.3	501446	39695.6	0	1.4741e+06	81966
TIG_PSEAE	Q9I2U2	Trigger factor OS=Pseudomonas aeruginosa (strain ATCC 15692 / PAO1 / 1C / PRS 101 / LMG 12228) GN=tig PE=3 SV=1	48534.1	75169.3	426279	118519	135990	1.69511e+06	190930		75169.3	351439	89500.8	144737	3.09823e+06	267774
TPIS_PSEAE	Q9HV51	Triosephosphate isomerase OS=Pseudomonas aeruginosa (strain ATCC 15692 / PAO1 / 1C / PRS 101 / LMG 12228) GN=tpiA PE=3 SV=1	25587.2	0	1.18598e+06	0	310678	1.60637e+06	475871		0	977765	0	330661	2.93603e+06	667394
TRMB_PSEAE	Q9I6B3	tRNA (guanine-N(7)-)-methyltransferase OS=Pseudomonas aeruginosa (strain ATCC 15692 / PAO1 / 1C / PRS 101 / LMG 12228) GN=trmB PE=3 SV=2	27559.9	94832.1	455550	219126	291661	129929	212714		94832.1	375571	165476	310421	237478	298325
TYSY_PSEAE	Q9I6F1	Thymidylate synthase OS=Pseudomonas aeruginosa (strain ATCC 15692 / PAO1 / 1C / PRS 101 / LMG 12228) GN=thyA PE=3 SV=1	29979.1	0	0	0	82852.9	194826	65252.9		0	0	0	88182	356092	91515.1
UBIB_PSEAE	Q9HUB8	Probable protein kinase UbiB OS=Pseudomonas aeruginosa (strain ATCC 15692 / PAO1 / 1C / PRS 101 / LMG 12228) GN=ubiB PE=3 SV=1	61665.2	90763.6	250385	426739	29131.5	0	26478.2		90763.6	206426	322256	31005.2	0	37134.9
UGND_PSEAE	G3XD94	UDP-N-acetyl-D-glucosamine 6-dehydrogenase OS=Pseudomonas aeruginosa (strain ATCC 15692 / PAO1 / 1C / PRS 101 / LMG 12228) GN=wbpA PE=1 SV=1	48106.9	105371	607794	48398.9	0	339151	29700.2		105371	501087	36548.9	0	619882	41653.6
UNG_PSEAE	Q9I5H9	Uracil-DNA glycosylase OS=Pseudomonas aeruginosa (strain ATCC 15692 / PAO1 / 1C / PRS 101 / LMG 12228) GN=ung PE=3 SV=1	25975.5	36009.6	69177.1	59819.6	0	57600.3	0		36009.6	57032	45173.4	0	105279	0
UPPP_PSEAE	Q9I2E5	Undecaprenyl-diphosphatase OS=Pseudomonas aeruginosa (strain ATCC 15692 / PAO1 / 1C / PRS 101 / LMG 12228) GN=uppP PE=3 SV=1	30686.3	934437	1.48383e+06	821143	271114	218135	297182		934437	1.22332e+06	620094	288552	398695	416788
VFR_PSEAE	P55222	Cyclic AMP receptor-like protein OS=Pseudomonas aeruginosa (strain ATCC 15692 / PAO1 / 1C / PRS 101 / LMG 12228) GN=vfr PE=1 SV=1	24191.5	423962	1.11643e+06	564308	0	175021	326498		423962	920424	426143	0	319894	457904
WBPB_PSEAE	G3XD23	UDP-N-acetyl-2-amino-2-deoxy-D-glucuronate oxidase OS=Pseudomonas aeruginosa (strain ATCC 15692 / PAO1 / 1C / PRS 101 / LMG 12228) GN=wbpB PE=1 SV=1	35677	2.49681e+06	4.85175e+06	2.85077e+06	781199	1.30004e+06	1.67307e+06		2.49681e+06	3.99995e+06	2.15279e+06	831446	2.37614e+06	2.34643e+06
WBPE_PSEAE	Q9HZ76	UDP-2-acetamido-2-deoxy-3-oxo-D-glucuronate aminotransferase OS=Pseudomonas aeruginosa (strain ATCC 15692 / PAO1 / 1C / PRS 101 / LMG 12228) GN=wbpE PE=1 SV=1	38882.2	437489	858810	382773	96194.5	871017	324240		437489	708034	289055	102382	1.592e+06	454737
WBPI_PSEAE	G3XD61	UDP-2,3-diacetamido-2,3-dideoxy-D-glucuronate 2-epimerase OS=Pseudomonas aeruginosa (strain ATCC 15692 / PAO1 / 1C / PRS 101 / LMG 12228) GN=wbpI PE=1 SV=1	38864.4	247754	592234	417540	27539.2	478787	313442		247754	488259	315309	29310.6	875101	439593
XPT_PSEAE	Q9HTQ6	Xanthine phosphoribosyltransferase OS=Pseudomonas aeruginosa (strain ATCC 15692 / PAO1 / 1C / PRS 101 / LMG 12228) GN=xpt PE=3 SV=1	20576	129986	1.47186e+06	421088	113535	1.72658e+06	595938		129986	1.21345e+06	317989	120838	3.15575e+06	835784
Y049_PSEAE	Q9I783	Uncharacterized protein PA0049 OS=Pseudomonas aeruginosa (strain ATCC 15692 / PAO1 / 1C / PRS 101 / LMG 12228) GN=PA0049 PE=1 SV=1	60058.3	8.43865e+06	4.05341e+06	4.54073e+07	3.8745e+06	178888	2.42687e+06		8.43865e+06	3.34177e+06	3.42898e+07	4.12371e+06	326962	3.40361e+06
Y1618_PSEAE	Q9I3A4	Putative esterase PA1618 OS=Pseudomonas aeruginosa (strain ATCC 15692 / PAO1 / 1C / PRS 101 / LMG 12228) GN=PA1618 PE=3 SV=1	15566.9	426925	1133953	672356	270517	0	375980		426925	934871	507736	287917	0	527300
Y1993_PSEAE	Q9I2B6	UPF0226 protein PA1993 OS=Pseudomonas aeruginosa (strain ATCC 15692 / PAO1 / 1C / PRS 101 / LMG 12228) GN=PA1993 PE=3 SV=1	41410.5	254221	417246	378640	0	0	164021		254221	343992	285934	0	0	230034
Y2950_PSEAE	Q9HZP8	Putative reductase PA2950 OS=Pseudomonas aeruginosa (strain ATCC 15692 / PAO1 / 1C / PRS 101 / LMG 12228) GN=PA2950 PE=3 SV=1	43483.3	78075	176879	90596.8	0	290845	134725		78075	145825	68415.1	0	531591	188948
Y3649_PSEAE	Q9HXY3	Putative zinc metalloprotease PA3649 OS=Pseudomonas aeruginosa (strain ATCC 15692 / PAO1 / 1C / PRS 101 / LMG 12228) GN=PA3649 PE=3 SV=1	48482	29143.5	459969	101367	0	102337	71439.8		29143.5	379214	76548.4	0	187046	100192
Y3922_PSEAE	Q9HX91	Uncharacterized protein PA3922 OS=Pseudomonas aeruginosa (strain ATCC 15692 / PAO1 / 1C / PRS 101 / LMG 12228) GN=PA3922 PE=1 SV=1	51180	221343	246046	1.36304e+06	98378.1	121253	182941		221343	202849	1.02932e+06	104706	221619	256569
Y392_PSEAE	P25254	Uncharacterized protein PA0392 OS=Pseudomonas aeruginosa (strain ATCC 15692 / PAO1 / 1C / PRS 101 / LMG 12228) GN=PA0392 PE=3 SV=2	21712.3	1076630	11554263	1.2016e+06	928881	1.80084e+06	1.54402e+06		1076630	9.52574e+06	907401	988627	3.29149e+06	2.16544e+06
Y423_PSEAE	Q9I690	UPF0312 protein PA0423 OS=Pseudomonas aeruginosa (strain ATCC 15692 / PAO1 / 1C / PRS 101 / LMG 12228) GN=PA0423 PE=3 SV=1	20745.6	1.34529e+06	1.39948e+06	3.95113e+06	1.62693e+06	1534695	1.67439e+06		1.34529e+06	1.15378e+06	2.98373e+06	1.73158e+06	2.80503e+06	2.34827e+06
Y4548_PSEAE	P33642	Probable D-amino acid oxidase PA4548 OS=Pseudomonas aeruginosa (strain ATCC 15692 / PAO1 / 1C / PRS 101 / LMG 12228) GN=PA4548 PE=3 SV=3	39402.6	135276	181764	121923	79764.4	87777.3	0		135276	149853	92071.4	84894.9	160435	0
Y485_PSEAE	Q9I633	Uncharacterized transporter PA0485 OS=Pseudomonas aeruginosa (strain ATCC 15692 / PAO1 / 1C / PRS 101 / LMG 12228) GN=PA0485 PE=3 SV=1	33342.3	290916	297852	432634	259380	0	127132		290916	245560	326708	276064	0	178298

## Sheet: Con-1
Name	Accession	Description	MW	# AA	% Coverage	TP	UP	UM	Xcorr-max	dCn-max	MMA (PPM)	iBAQ
3MGH_PSEAE	Q9HX17	Putative 3-methyladenine DNA glycosylase OS=Pseudomonas aeruginosa (strain ATCC 15692 / PAO1 / 1C / PRS 101 / LMG 12228) GN=PA4010 PE=3 SV=1	26914.8	239	5.02092	1	1	1	2.362	0.5423	1.99342	318511
AAT_PSEAE	P72173	Aspartate aminotransferase OS=Pseudomonas aeruginosa (strain ATCC 15692 / PAO1 / 1C / PRS 101 / LMG 12228) GN=aspC PE=3 SV=2	43274.4	398	15.3266	5	5	5	2.725	0.5637	1.22444	225178
ACCC_PSEAE	P37798	Biotin carboxylase OS=Pseudomonas aeruginosa (strain ATCC 15692 / PAO1 / 1C / PRS 101 / LMG 12228) GN=accC PE=1 SV=1	48839	449	8.24053	4	4	4	3.518	0.558	0.994964	347867
ACCD_PSEAE	Q9HZA7	Acetyl-coenzyme A carboxylase carboxyl transferase subunit beta OS=Pseudomonas aeruginosa (strain ATCC 15692 / PAO1 / 1C / PRS 101 / LMG 12228) GN=accD PE=1 SV=1	31804.3	290	11.3793	4	4	4	4.236	0.7009	0.066686	867124
ACEA_PSEAE	Q9I0K4	Isocitrate lyase OS=Pseudomonas aeruginosa (strain ATCC 15692 / PAO1 / 1C / PRS 101 / LMG 12228) GN=PA2634 PE=1 SV=1	58831.7	531	15.6309	9	8	8	2.864	0.7008	0.54354	1.5623e+06
ACON2_PSEAE	Q9I2V5	Aconitate hydratase 2 OS=Pseudomonas aeruginosa (strain ATCC 15692 / PAO1 / 1C / PRS 101 / LMG 12228) GN=acnB PE=3 SV=1	93550.9	869	9.09091	6	6	6	3.702	0.6191	0.246025	280792
ACP1_PSEAE	O54439	Acyl carrier protein 1 OS=Pseudomonas aeruginosa (strain ATCC 15692 / PAO1 / 1C / PRS 101 / LMG 12228) GN=acpP1 PE=3 SV=4	8717.32	78	20.5128	2	1	1	2.888	0.661	1.70843	693144
ACSA1_PSEAE	Q9I558	Acetyl-coenzyme A synthetase 1 OS=Pseudomonas aeruginosa (strain ATCC 15692 / PAO1 / 1C / PRS 101 / LMG 12228) GN=acsA1 PE=3 SV=1	71699	651	8.44854	4	4	4	3.728	0.6722	0.045117	243060
ACSA2_PSEAE	Q9HV66	Acetyl-coenzyme A synthetase 2 OS=Pseudomonas aeruginosa (strain ATCC 15692 / PAO1 / 1C / PRS 101 / LMG 12228) GN=acsA2 PE=3 SV=1	71560.9	645	2.7907	1	1	1	3.546	0.5096	1.50172	32336
AK_PSEAE	O69077	Aspartokinase OS=Pseudomonas aeruginosa (strain ATCC 15692 / PAO1 / 1C / PRS 101 / LMG 12228) GN=lysC PE=3 SV=2	44343.1	412	18.2039	8	8	8	3.271	0.4871	0.526631	1.09232e+06
ALF_PSEAE	Q9I5Y1	Fructose-bisphosphate aldolase OS=Pseudomonas aeruginosa (strain ATCC 15692 / PAO1 / 1C / PRS 101 / LMG 12228) GN=fba PE=3 SV=1	38531.3	354	29.096	12	11	11	3.306	0.6798	0.002412	2.00396e+06
ALGB_PSEAE	P23747	Alginate biosynthesis transcriptional regulatory protein AlgB OS=Pseudomonas aeruginosa (strain ATCC 15692 / PAO1 / 1C / PRS 101 / LMG 12228) GN=algB PE=1 SV=1	49274.5	449	2.67261	1	1	1	2.862	0.6202	2.27621	43880.4
ALGC_PSEAE	P26276	Phosphomannomutase/phosphoglucomutase OS=Pseudomonas aeruginosa (strain ATCC 15692 / PAO1 / 1C / PRS 101 / LMG 12228) GN=algC PE=1 SV=4	50245.9	463	2.37581	1	1	1	2.722	0.5672	1.57713	143078
ALGR_PSEAE	P26275	Positive alginate biosynthesis regulatory protein OS=Pseudomonas aeruginosa (strain ATCC 15692 / PAO1 / 1C / PRS 101 / LMG 12228) GN=algR PE=3 SV=1	27572.8	248	8.87097	2	2	2	2.1	0.3667	0.854856	95781.9
AMIE_PSEAE	P11436	Aliphatic amidase OS=Pseudomonas aeruginosa (strain ATCC 15692 / PAO1 / 1C / PRS 101 / LMG 12228) GN=amiE PE=1 SV=2	38451.7	346	3.46821	1	1	1	2.396	0.4891	1.07707	191299
AMPA_PSEAE	O68822	Cytosol aminopeptidase OS=Pseudomonas aeruginosa (strain ATCC 15692 / PAO1 / 1C / PRS 101 / LMG 12228) GN=pepA PE=3 SV=1	52280.8	495	51.7172	65	40	40	4.59	0.6712	0.416738	6.64566e+07
ANR_PSEAE	P23926	Transcriptional activator protein anr OS=Pseudomonas aeruginosa (strain ATCC 15692 / PAO1 / 1C / PRS 101 / LMG 12228) GN=anr PE=4 SV=1	27093.9	244	15.9836	4	3	3	3.388	0.575	1.4062	1.2836e+06
APRA_PSEAE	Q03023	Serralysin OS=Pseudomonas aeruginosa (strain ATCC 15692 / PAO1 / 1C / PRS 101 / LMG 12228) GN=aprA PE=1 SV=1	50384.3	479	51.357	19	15	15	4.736	0.6963	0.676705	13317453
APT_PSEAE	Q04633	Adenine phosphoribosyltransferase OS=Pseudomonas aeruginosa (strain ATCC 15692 / PAO1 / 1C / PRS 101 / LMG 12228) GN=apt PE=3 SV=1	19774.3	182	8.24176	1	1	1	2.042	0.4466	1.80308	185698
ARCA_PSEAE	P13981	Arginine deiminase OS=Pseudomonas aeruginosa (strain ATCC 15692 / PAO1 / 1C / PRS 101 / LMG 12228) GN=arcA PE=1 SV=2	46388.5	418	17.7033	7	7	7	4.116	0.7896	1.56466	560626
ARCD_PSEAE	P18275	Arginine/ornithine antiporter OS=Pseudomonas aeruginosa (strain ATCC 15692 / PAO1 / 1C / PRS 101 / LMG 12228) GN=arcD PE=1 SV=1	51974.7	482	14.5228	13	8	8	3.648	0.712	0.40559	14685546
ARNA_PSEAE	Q9HY63	Bifunctional polymyxin resistance protein ArnA OS=Pseudomonas aeruginosa (strain ATCC 15692 / PAO1 / 1C / PRS 101 / LMG 12228) GN=arnA PE=3 SV=1	74296.3	662	13.7462	6	6	6	3.404	0.5555	0.791499	361396
ARNB_PSEAE	Q9HY65	UDP-4-amino-4-deoxy-L-arabinose--oxoglutarate aminotransferase OS=Pseudomonas aeruginosa (strain ATCC 15692 / PAO1 / 1C / PRS 101 / LMG 12228) GN=arnB PE=3 SV=1	41823	382	14.3979	8	6	6	3.153	0.6283	0.30277	1.98186e+06
ARNC_PSEAE	Q9HY64	Undecaprenyl-phosphate 4-deoxy-4-formamido-L-arabinose transferase OS=Pseudomonas aeruginosa (strain ATCC 15692 / PAO1 / 1C / PRS 101 / LMG 12228) GN=arnC PE=3 SV=1	37254.4	339	2.35988	1	1	1	1.802	0.2464	1.05595	194974
AROC_PSEAE	Q9I344	Chorismate synthase OS=Pseudomonas aeruginosa (strain ATCC 15692 / PAO1 / 1C / PRS 101 / LMG 12228) GN=aroC PE=3 SV=1	38945	363	6.06061	3	3	3	2.701	0.5499	0.633651	431623
AROK_PSEAE	P34003	Shikimate kinase OS=Pseudomonas aeruginosa (strain ATCC 15692 / PAO1 / 1C / PRS 101 / LMG 12228) GN=aroK PE=3 SV=2	19207.2	172	8.13953	2	1	1	3.873	0.6065	1.07198	285587
ARUC_PSEAE	O30508	Succinylornithine transaminase/acetylornithine aminotransferase OS=Pseudomonas aeruginosa (strain ATCC 15692 / PAO1 / 1C / PRS 101 / LMG 12228) GN=aruC PE=1 SV=2	43702.4	406	38.4236	13	12	12	4.556	0.5854	0.429131	2.08597e+06
ASPQ_PSEAE	Q9I407	Glutaminase-asparaginase OS=Pseudomonas aeruginosa (strain ATCC 15692 / PAO1 / 1C / PRS 101 / LMG 12228) GN=ansB PE=1 SV=1	38602.2	362	12.4309	3	3	3	3.02	0.5646	1.60101	206487
ASSY_PSEAE	Q9HY84	Argininosuccinate synthase OS=Pseudomonas aeruginosa (strain ATCC 15692 / PAO1 / 1C / PRS 101 / LMG 12228) GN=argG PE=3 SV=1	45251	405	8.64198	3	3	3	3.423	0.4892	1.55232	417806
ASTA_PSEAE	P80357	Arginine N-succinyltransferase subunit alpha OS=Pseudomonas aeruginosa (strain ATCC 15692 / PAO1 / 1C / PRS 101 / LMG 12228) GN=astA PE=1 SV=2	36889.7	338	6.80473	3	3	3	2.896	0.6319	0.443345	329372
ASTB_PSEAE	O50175	N-succinylarginine dihydrolase OS=Pseudomonas aeruginosa (strain ATCC 15692 / PAO1 / 1C / PRS 101 / LMG 12228) GN=astB PE=3 SV=1	48826.3	448	4.01786	1	1	1	1.777	0.2459	3.74462	379519
ASTD_PSEAE	O50174	N-succinylglutamate 5-semialdehyde dehydrogenase OS=Pseudomonas aeruginosa (strain ATCC 15692 / PAO1 / 1C / PRS 101 / LMG 12228) GN=astD PE=1 SV=2	51329.7	487	23.2033	9	9	9	4.417	0.6233	0.533356	1449912
ASTG_PSEAE	P80358	Arginine N-succinyltransferase subunit beta OS=Pseudomonas aeruginosa (strain ATCC 15692 / PAO1 / 1C / PRS 101 / LMG 12228) GN=aruG PE=1 SV=2	37204.2	340	12.3529	4	4	4	3.099	0.4931	0.883028	785905
ATKB_PSEAE	P57698	Potassium-transporting ATPase B chain OS=Pseudomonas aeruginosa (strain ATCC 15692 / PAO1 / 1C / PRS 101 / LMG 12228) GN=kdpB PE=3 SV=1	72926.7	690	1.73913	1	1	1	2.488	0.2195	1.72395	31974.5
ATOB_PSEAE	Q9I2A8	Acetyl-CoA acetyltransferase OS=Pseudomonas aeruginosa (strain ATCC 15692 / PAO1 / 1C / PRS 101 / LMG 12228) GN=atoB PE=3 SV=1	40362.1	393	16.7939	4	4	4	3.425	0.482	0.952114	306135
ATP6_PSEAE	Q9HT14	ATP synthase subunit a OS=Pseudomonas aeruginosa (strain ATCC 15692 / PAO1 / 1C / PRS 101 / LMG 12228) GN=atpB PE=3 SV=1	31882	289	21.7993	6	4	4	3.529	0.6809	0.695028	1.04084e+07
ATPA_PSEAE	Q9HT18	ATP synthase subunit alpha OS=Pseudomonas aeruginosa (strain ATCC 15692 / PAO1 / 1C / PRS 101 / LMG 12228) GN=atpA PE=3 SV=1	55340.7	514	21.7899	13	11	11	4.182	0.6581	0.828771	2.19832e+06
ATPB_PSEAE	Q9HT20	ATP synthase subunit beta OS=Pseudomonas aeruginosa (strain ATCC 15692 / PAO1 / 1C / PRS 101 / LMG 12228) GN=atpD PE=3 SV=1	49450.6	458	5.45852	2	2	2	2.653	0.4489	2.00554	86995.2
ATPD_PSEAE	Q9HT17	ATP synthase subunit delta OS=Pseudomonas aeruginosa (strain ATCC 15692 / PAO1 / 1C / PRS 101 / LMG 12228) GN=atpH PE=3 SV=1	19230.2	178	6.17978	1	1	1	2.514	0.4002	2.72844	249163
ATPG_PSEAE	Q9HT19	ATP synthase gamma chain OS=Pseudomonas aeruginosa (strain ATCC 15692 / PAO1 / 1C / PRS 101 / LMG 12228) GN=atpG PE=3 SV=1	31515.3	286	21.3287	4	4	4	3.3	0.5597	0.761726	437173
ATPL_PSEAE	Q9HT15	ATP synthase subunit c OS=Pseudomonas aeruginosa (strain ATCC 15692 / PAO1 / 1C / PRS 101 / LMG 12228) GN=atpE PE=3 SV=1	8584.7	85	12.9412	10	4	4	3.092	0.5256	0.499061	1.19081e+08
AZUR_PSEAE	P00282	Azurin OS=Pseudomonas aeruginosa (strain ATCC 15692 / PAO1 / 1C / PRS 101 / LMG 12228) GN=azu PE=1 SV=2	15980	148	26.3514	6	4	4	3.449	0.5839	0.804238	5.50147e+06
BAMB_PSEAE	Q9HXJ7	Outer membrane protein assembly factor BamB OS=Pseudomonas aeruginosa (strain ATCC 15692 / PAO1 / 1C / PRS 101 / LMG 12228) GN=bamB PE=1 SV=1	40354.1	380	17.8947	4	4	4	2.882	0.6138	0.941556	216816
BAMD_PSEAE	P33641	Outer membrane protein assembly factor BamD OS=Pseudomonas aeruginosa (strain ATCC 15692 / PAO1 / 1C / PRS 101 / LMG 12228) GN=bamD PE=3 SV=2	38573.1	341	16.129	5	4	4	3.193	0.5385	0.002487	1.12752e+06
BAME_PSEAE	O68562	Outer membrane protein assembly factor BamE OS=Pseudomonas aeruginosa (strain ATCC 15692 / PAO1 / 1C / PRS 101 / LMG 12228) GN=bamE PE=3 SV=1	19364.7	176	22.1591	4	4	4	3.285	0.6058	1.51755	1.23101e+06
BCCP_PSEAE	P37799	Biotin carboxyl carrier protein of acetyl-CoA carboxylase OS=Pseudomonas aeruginosa (strain ATCC 15692 / PAO1 / 1C / PRS 101 / LMG 12228) GN=accB PE=3 SV=1	16426.5	156	10.8974	1	1	1	3.535	0.6209	1.60097	307546
BETA_PSEAE	Q9HTJ2	Oxygen-dependent choline dehydrogenase OS=Pseudomonas aeruginosa (strain ATCC 15692 / PAO1 / 1C / PRS 101 / LMG 12228) GN=betA PE=3 SV=1	61779.7	561	3.56506	1	1	1	3.941	0.5851	2.70787	23478.4
BETB_PSEAE	Q9HTJ1	NAD/NADP-dependent betaine aldehyde dehydrogenase OS=Pseudomonas aeruginosa (strain ATCC 15692 / PAO1 / 1C / PRS 101 / LMG 12228) GN=betB PE=1 SV=1	53281.2	490	2.65306	1	1	1	2.475	0.4081	1.8064	64749.3
BRAB_PSEAE	P19072	Branched-chain amino acid transport system 2 carrier protein OS=Pseudomonas aeruginosa (strain ATCC 15692 / PAO1 / 1C / PRS 101 / LMG 12228) GN=braB PE=3 SV=1	45236	437	1.60183	1	1	1	1.903	0.3484	1.72935	3.41548e+06
BRAC_PSEAE	P21175	Leucine-, isoleucine-, valine-, threonine-, and alanine-binding protein OS=Pseudomonas aeruginosa (strain ATCC 15692 / PAO1 / 1C / PRS 101 / LMG 12228) GN=braC PE=1 SV=2	39726.3	373	39.1421	16	14	14	4.451	0.6802	1.07055	1.69484e+06
BRAE_PSEAE	P21628	High-affinity branched-chain amino acid transport system permease protein BraE OS=Pseudomonas aeruginosa (strain ATCC 15692 / PAO1 / 1C / PRS 101 / LMG 12228) GN=braE PE=3 SV=1	45513.9	417	2.39808	1	1	1	1.898	0.3082	1.91356	215255
BRAF_PSEAE	P21629	High-affinity branched-chain amino acid transport ATP-binding protein BraF OS=Pseudomonas aeruginosa (strain ATCC 15692 / PAO1 / 1C / PRS 101 / LMG 12228) GN=braF PE=3 SV=1	28247.8	255	30.5882	7	7	7	3.106	0.6422	0.783967	572346
C6JW53_PSEAE	C6JW53	Putative uncharacterized protein OS=Pseudomonas aeruginosa (strain ATCC 15692 / PAO1 / 1C / PRS 101 / LMG 12228) GN=PA4673.15 PE=4 SV=1	39261.4	349	2.29226	1	1	1	1.705	0.3789	1.12052	55811.9
CALB_PSEAE	Q9I6C8	Probable coniferyl aldehyde dehydrogenase OS=Pseudomonas aeruginosa (strain ATCC 15692 / PAO1 / 1C / PRS 101 / LMG 12228) GN=calB PE=3 SV=1	52824.7	476	3.36134	1	1	1	2.815	0.4739	1.35451	19697.6
CARA_PSEAE	P38098	Carbamoyl-phosphate synthase small chain OS=Pseudomonas aeruginosa (strain ATCC 15692 / PAO1 / 1C / PRS 101 / LMG 12228) GN=carA PE=3 SV=1	40784.7	378	12.1693	2	2	2	3.16	0.3773	0.899951	65446.6
CARB_PSEAE	P38100	Carbamoyl-phosphate synthase large chain OS=Pseudomonas aeruginosa (strain ATCC 15692 / PAO1 / 1C / PRS 101 / LMG 12228) GN=carB PE=3 SV=3	117239	1073	3.44828	3	3	3	2.663	0.6315	1.05544	75970.1
CATA_PSEAE	O52762	Catalase OS=Pseudomonas aeruginosa (strain ATCC 15692 / PAO1 / 1C / PRS 101 / LMG 12228) GN=katA PE=1 SV=1	55536.6	482	13.0705	3	3	3	4.213	0.6046	1.91465	104696
CCMB_PSEAE	Q9I3N6	Heme exporter protein B OS=Pseudomonas aeruginosa (strain ATCC 15692 / PAO1 / 1C / PRS 101 / LMG 12228) GN=ccmB PE=3 SV=1	23365.4	223	4.93274	2	2	2	2.695	0.5698	1.12501	1.17816e+06
CDSA_PSEAE	Q59640	Phosphatidate cytidylyltransferase OS=Pseudomonas aeruginosa (strain ATCC 15692 / PAO1 / 1C / PRS 101 / LMG 12228) GN=cdsA PE=3 SV=2	28820	271	3.69004	1	1	1	2.157	0.4757	1.63586	2.65499e+06
CH60_PSEAE	P30718	60 kDa chaperonin OS=Pseudomonas aeruginosa (strain ATCC 15692 / PAO1 / 1C / PRS 101 / LMG 12228) GN=groL PE=1 SV=3	57032	547	60.5119	47	38	38	5.309	0.7203	0.29922	1.643e+07
CHER1_PSEAE	O87131	Chemotaxis protein methyltransferase 1 OS=Pseudomonas aeruginosa (strain ATCC 15692 / PAO1 / 1C / PRS 101 / LMG 12228) GN=cheR1 PE=3 SV=1	30609.9	274	9.12409	2	2	2	2.794	0.4936	1.33696	495087
CISY_PSEAE	P14165	Citrate synthase OS=Pseudomonas aeruginosa (strain ATCC 15692 / PAO1 / 1C / PRS 101 / LMG 12228) GN=gltA PE=3 SV=2	47645.9	428	34.8131	18	14	14	3.772	0.5926	0.107244	2.96176e+06
CLPB_PSEAE	Q9HVN5	Chaperone protein ClpB OS=Pseudomonas aeruginosa (strain ATCC 15692 / PAO1 / 1C / PRS 101 / LMG 12228) GN=clpB PE=3 SV=1	94929.2	854	5.8548	3	3	3	3.879	0.4599	0.290785	44049.9
CLPV1_PSEAE	Q9I742	Protein ClpV1 OS=Pseudomonas aeruginosa (strain ATCC 15692 / PAO1 / 1C / PRS 101 / LMG 12228) GN=clpV1 PE=1 SV=1	98658.7	902	10.9756	9	9	9	3.631	0.602	0.976063	304163
CLPX_PSEAE	Q9I2U0	ATP-dependent Clp protease ATP-binding subunit ClpX OS=Pseudomonas aeruginosa (strain ATCC 15692 / PAO1 / 1C / PRS 101 / LMG 12228) GN=clpX PE=3 SV=1	46944.4	426	10.7981	4	4	4	2.709	0.5123	1.61282	144270
CMOA_PSEAE	Q9I5G3	tRNA (cmo5U34)-methyltransferase OS=Pseudomonas aeruginosa (strain ATCC 15692 / PAO1 / 1C / PRS 101 / LMG 12228) GN=cmoA PE=3 SV=1	27605.2	246	7.31707	1	1	1	3.451	0.35	1.37625	134058
COAD_PSEAE	Q9I6D1	Phosphopantetheine adenylyltransferase OS=Pseudomonas aeruginosa (strain ATCC 15692 / PAO1 / 1C / PRS 101 / LMG 12228) GN=coaD PE=3 SV=1	17742.4	159	20.7547	2	2	2	4.165	0.6017	1.52859	316373
CYSD_PSEAE	O50273	Sulfate adenylyltransferase subunit 2 OS=Pseudomonas aeruginosa (strain ATCC 15692 / PAO1 / 1C / PRS 101 / LMG 12228) GN=cysD PE=3 SV=1	35438.1	305	7.21311	2	2	2	2.576	0.5231	0.048319	159213
CYSNC_PSEAE	O50274	Bifunctional enzyme CysN/CysC OS=Pseudomonas aeruginosa (strain ATCC 15692 / PAO1 / 1C / PRS 101 / LMG 12228) GN=cysNC PE=3 SV=1	69207.6	633	8.68878	6	5	5	2.931	0.475	0.759344	368333
CYSZ_PSEAE	Q9I595	Protein CysZ homolog OS=Pseudomonas aeruginosa (strain ATCC 15692 / PAO1 / 1C / PRS 101 / LMG 12228) GN=cysZ PE=3 SV=1	27927.1	246	4.47154	2	2	2	2.647	0.5101	2.01225	564808
DADA1_PSEAE	Q9HTQ0	D-amino acid dehydrogenase 1 small subunit OS=Pseudomonas aeruginosa (strain ATCC 15692 / PAO1 / 1C / PRS 101 / LMG 12228) GN=dadA1 PE=3 SV=1	47092.3	432	12.037	4	4	4	3.28	0.5309	0.526534	712301
DAPB_PSEAE	P38103	4-hydroxy-tetrahydrodipicolinate reductase OS=Pseudomonas aeruginosa (strain ATCC 15692 / PAO1 / 1C / PRS 101 / LMG 12228) GN=dapB PE=3 SV=2	28288.8	268	6.71642	1	1	1	3.806	0.5985	1.36883	125546
DAPD_PSEAE	G3XD76	2,3,4,5-tetrahydropyridine-2,6-dicarboxylate N-succinyltransferase OS=Pseudomonas aeruginosa (strain ATCC 15692 / PAO1 / 1C / PRS 101 / LMG 12228) GN=dapD PE=1 SV=1	35932.9	344	3.48837	1	1	1	2.354	0.3683	0.809268	72823.5
DAVT_PSEAE	Q9I6M4	5-aminovalerate aminotransferase DavT OS=Pseudomonas aeruginosa (strain ATCC 15692 / PAO1 / 1C / PRS 101 / LMG 12228) GN=davT PE=1 SV=1	45173.7	426	41.5493	13	12	12	4.937	0.6951	0.403914	1.54415e+06
DBHA_PSEAE	Q9HTL0	DNA-binding protein HU-alpha OS=Pseudomonas aeruginosa (strain ATCC 15692 / PAO1 / 1C / PRS 101 / LMG 12228) GN=hupA PE=3 SV=1	9671.3	90	33.3333	3	3	3	2.88	0.4122	1.66645	1.55622e+06
DBHB_PSEAE	P05384	DNA-binding protein HU-beta OS=Pseudomonas aeruginosa (strain ATCC 15692 / PAO1 / 1C / PRS 101 / LMG 12228) GN=hupB PE=1 SV=3	9063.03	90	52.2222	10	4	4	3.522	0.543	1.07271	4.47836e+07
DCDA_PSEAE	P19572	Diaminopimelate decarboxylase OS=Pseudomonas aeruginosa (strain ATCC 15692 / PAO1 / 1C / PRS 101 / LMG 12228) GN=lysA PE=3 SV=2	45444.5	415	21.9277	8	8	8	3.141	0.5664	0.970084	1.01395e+06
DCTA2_PSEAE	Q9I4F5	C4-dicarboxylate transport protein 2 OS=Pseudomonas aeruginosa (strain ATCC 15692 / PAO1 / 1C / PRS 101 / LMG 12228) GN=dctA2 PE=3 SV=1	45945.5	436	10.3211	3	3	3	2.863	0.4732	0.093256	506175
DCUP_PSEAE	P95458	Uroporphyrinogen decarboxylase OS=Pseudomonas aeruginosa (strain ATCC 15692 / PAO1 / 1C / PRS 101 / LMG 12228) GN=hemE PE=3 SV=2	38749.7	355	2.53521	2	2	2	2.184	0.6007	1.12768	508516
DEF_PSEAE	Q9I7A8	Peptide deformylase OS=Pseudomonas aeruginosa (strain ATCC 15692 / PAO1 / 1C / PRS 101 / LMG 12228) GN=def PE=1 SV=1	19334.9	168	8.33333	1	1	1	3.015	0.6153	1.21808	295846
DER_PSEAE	Q9HXJ8	GTPase Der OS=Pseudomonas aeruginosa (strain ATCC 15692 / PAO1 / 1C / PRS 101 / LMG 12228) GN=der PE=3 SV=1	54954	493	10.3448	3	3	3	3.293	0.481	0.623397	216262
DHE2_PSEAE	Q9HZE0	NAD-specific glutamate dehydrogenase OS=Pseudomonas aeruginosa (strain ATCC 15692 / PAO1 / 1C / PRS 101 / LMG 12228) GN=gdhB PE=1 SV=1	182507	1620	14.1975	24	22	22	4.957	0.7178	0.508797	2.15632e+06
DHOM_PSEAE	P29365	Homoserine dehydrogenase OS=Pseudomonas aeruginosa (strain ATCC 15692 / PAO1 / 1C / PRS 101 / LMG 12228) GN=hom PE=3 SV=2	46177.2	434	2.99539	1	1	1	2.612	0.4724	0.86682	196855
DLDH1_PSEAE	Q9I1L9	Dihydrolipoyl dehydrogenase OS=Pseudomonas aeruginosa (strain ATCC 15692 / PAO1 / 1C / PRS 101 / LMG 12228) GN=lpdV PE=1 SV=1	48540.7	464	23.0603	7	7	7	3.107	0.545	1.08043	372733
DLDH2_PSEAE	Q9I3D1	Dihydrolipoamide dehydrogenase OS=Pseudomonas aeruginosa (strain ATCC 15692 / PAO1 / 1C / PRS 101 / LMG 12228) GN=lpdG PE=3 SV=1	50115.6	478	33.8912	14	13	13	3.233	0.5681	0.930713	1.72521e+06
DNAA_PSEAE	Q9I7C5	Chromosomal replication initiator protein DnaA OS=Pseudomonas aeruginosa (strain ATCC 15692 / PAO1 / 1C / PRS 101 / LMG 12228) GN=dnaA PE=3 SV=1	57700.6	514	12.2568	5	5	5	3.803	0.5853	0.74129	318370
DNAK_PSEAE	Q9HV43	Chaperone protein DnaK OS=Pseudomonas aeruginosa (strain ATCC 15692 / PAO1 / 1C / PRS 101 / LMG 12228) GN=dnaK PE=1 SV=1	68343.3	637	5.96546	4	4	4	3.29	0.5833	1.61725	172369
DNLJ_PSEAE	Q9I3I4	DNA ligase OS=Pseudomonas aeruginosa (strain ATCC 15692 / PAO1 / 1C / PRS 101 / LMG 12228) GN=ligA PE=3 SV=1	86696	794	1.63728	1	1	1	2.601	0.5152	2.7412	15211.3
DPO1_PSEAE	Q9HT80	DNA polymerase I OS=Pseudomonas aeruginosa (strain ATCC 15692 / PAO1 / 1C / PRS 101 / LMG 12228) GN=polA PE=3 SV=1	99712.8	913	11.7196	9	9	9	2.99	0.4945	1.12543	201329
DPO3A_PSEAE	Q9HXZ1	DNA polymerase III subunit alpha OS=Pseudomonas aeruginosa (strain ATCC 15692 / PAO1 / 1C / PRS 101 / LMG 12228) GN=dnaE PE=3 SV=1	130804	1173	8.09889	7	7	7	2.762	0.6331	0.38094	167752
DPO3B_PSEAE	Q9I7C4	DNA polymerase III subunit beta OS=Pseudomonas aeruginosa (strain ATCC 15692 / PAO1 / 1C / PRS 101 / LMG 12228) GN=dnaN PE=3 SV=1	40651.3	367	5.17711	1	1	1	3.304	0.5333	2.07727	27561.1
DSBA_PSEAE	P0C2B2	Thiol:disulfide interchange protein DsbA OS=Pseudomonas aeruginosa (strain ATCC 15692 / PAO1 / 1C / PRS 101 / LMG 12228) GN=dsbA PE=1 SV=1	23341.8	211	16.5877	3	3	3	2.959	0.5377	1.35363	434466
DTD_PSEAE	Q9HUA4	D-tyrosyl-tRNA(Tyr) deacylase OS=Pseudomonas aeruginosa (strain ATCC 15692 / PAO1 / 1C / PRS 101 / LMG 12228) GN=dtd PE=3 SV=1	15502.1	145	19.3103	2	2	2	2.111	0.4249	1.30001	863298
E1JGJ8_PSEAE	E1JGJ8	Peptide chain release factor 2 OS=Pseudomonas aeruginosa (strain ATCC 15692 / PAO1 / 1C / PRS 101 / LMG 12228) GN=prfB PE=3 SV=1	41127.4	364	6.31868	2	2	2	4.578	0.4613	1.60427	153816
EFG1_PSEAE	Q9HWD2	Elongation factor G 1 OS=Pseudomonas aeruginosa (strain ATCC 15692 / PAO1 / 1C / PRS 101 / LMG 12228) GN=fusA PE=1 SV=1	77717.3	706	23.5127	13	12	10	4.291	0.6455	0.040202	1.24862e+06
EFG2_PSEAE	Q9I244	Elongation factor G 2 OS=Pseudomonas aeruginosa (strain ATCC 15692 / PAO1 / 1C / PRS 101 / LMG 12228) GN=fusB PE=3 SV=1	77507.2	702	5.98291	3	3	1	3.268	0.5734	0.960393	304402
EFP_PSEAE	Q9HZZ2	Elongation factor P OS=Pseudomonas aeruginosa (strain ATCC 15692 / PAO1 / 1C / PRS 101 / LMG 12228) GN=efp PE=1 SV=1	20953.6	188	12.766	2	2	2	2.597	0.3941	0.199333	720452
EFTS_PSEAE	O82851	Elongation factor Ts OS=Pseudomonas aeruginosa (strain ATCC 15692 / PAO1 / 1C / PRS 101 / LMG 12228) GN=tsf PE=3 SV=1	30616.1	289	40.1384	11	10	10	5.205	0.6573	0.516066	3.70464e+06
EFTU_PSEAE	P09591	Elongation factor Tu OS=Pseudomonas aeruginosa (strain ATCC 15692 / PAO1 / 1C / PRS 101 / LMG 12228) GN=tufA PE=3 SV=2	43324.1	397	41.5617	22	15	15	4.521	0.6245	0.637945	1.85569e+07
ELAS_PSEAE	P14756	Pseudolysin OS=Pseudomonas aeruginosa (strain ATCC 15692 / PAO1 / 1C / PRS 101 / LMG 12228) GN=lasB PE=1 SV=1	53635.5	498	29.3173	33	21	21	4.713	0.674	0.199665	1.83872e+07
ENGB_PSEAE	Q9HT81	Probable GTP-binding protein EngB OS=Pseudomonas aeruginosa (strain ATCC 15692 / PAO1 / 1C / PRS 101 / LMG 12228) GN=engB PE=3 SV=1	23753.3	215	7.90698	2	2	2	1.931	0.5241	1.39894	466337
ENO_PSEAE	Q9HXZ5	Enolase OS=Pseudomonas aeruginosa (strain ATCC 15692 / PAO1 / 1C / PRS 101 / LMG 12228) GN=eno PE=3 SV=1	45149.1	429	18.648	8	6	6	4.028	0.6465	0.845335	719144
ESTA_PSEAE	O33407	Esterase EstA OS=Pseudomonas aeruginosa (strain ATCC 15692 / PAO1 / 1C / PRS 101 / LMG 12228) GN=estA PE=1 SV=1	69548.1	646	53.5604	44	28	28	4.726	0.7002	0.121809	2.56315e+07
ETFA_PSEAE	Q9HZP7	Electron transfer flavoprotein subunit alpha OS=Pseudomonas aeruginosa (strain ATCC 15692 / PAO1 / 1C / PRS 101 / LMG 12228) GN=etfA PE=3 SV=1	31385.6	309	29.4498	4	4	4	4.106	0.6649	2.09049	469985
ETFB_PSEAE	Q9HZP6	Electron transfer flavoprotein subunit beta OS=Pseudomonas aeruginosa (strain ATCC 15692 / PAO1 / 1C / PRS 101 / LMG 12228) GN=etfB PE=3 SV=1	26342.4	249	38.9558	8	7	7	4.018	0.5521	1.15883	1.16986e+06
ETFD_PSEAE	Q9HZP5	Electron transfer flavoprotein-ubiquinone oxidoreductase OS=Pseudomonas aeruginosa (strain ATCC 15692 / PAO1 / 1C / PRS 101 / LMG 12228) GN=PA2953 PE=1 SV=1	59873	551	15.971	6	6	6	4.053	0.6075	0.353148	285673
EUTC_PSEAE	Q9HX02	Ethanolamine ammonia-lyase light chain OS=Pseudomonas aeruginosa (strain ATCC 15692 / PAO1 / 1C / PRS 101 / LMG 12228) GN=eutC PE=3 SV=1	30107.7	273	10.6227	1	1	1	1.807	0.1267	4.50112	3986.21
F16PA_PSEAE	Q9HU73	Fructose-1,6-bisphosphatase class 1 OS=Pseudomonas aeruginosa (strain ATCC 15692 / PAO1 / 1C / PRS 101 / LMG 12228) GN=fbp PE=3 SV=1	37174.8	336	2.38095	1	1	1	1.798	0.0957	0.972583	194971
FABA_PSEAE	O33877	3-hydroxydecanoyl-[acyl-carrier-protein] dehydratase OS=Pseudomonas aeruginosa (strain ATCC 15692 / PAO1 / 1C / PRS 101 / LMG 12228) GN=fabA PE=1 SV=1	18717.5	171	21.0526	4	3	3	3.368	0.7248	1.43788	3.7835e+06
FABG_PSEAE	O54438	3-oxoacyl-[acyl-carrier-protein] reductase FabG OS=Pseudomonas aeruginosa (strain ATCC 15692 / PAO1 / 1C / PRS 101 / LMG 12228) GN=fabG PE=1 SV=1	25551.4	247	26.7206	6	5	5	2.533	0.4346	0.558227	1.68081e+06
FABI_PSEAE	Q9ZFE4	Enoyl-[acyl-carrier-protein] reductase [NADH] FabI OS=Pseudomonas aeruginosa (strain ATCC 15692 / PAO1 / 1C / PRS 101 / LMG 12228) GN=fabI PE=3 SV=1	27970.1	265	5.66038	1	1	1	2.848	0.5969	1.33999	120410
FABZ_PSEAE	Q9HXY7	3-hydroxyacyl-[acyl-carrier-protein] dehydratase FabZ OS=Pseudomonas aeruginosa (strain ATCC 15692 / PAO1 / 1C / PRS 101 / LMG 12228) GN=fabZ PE=1 SV=1	16744.7	146	47.2603	25	13	13	4.283	0.6523	0.081527	237768807
FADB_PSEAE	Q9HZJ2	Fatty acid oxidation complex subunit alpha OS=Pseudomonas aeruginosa (strain ATCC 15692 / PAO1 / 1C / PRS 101 / LMG 12228) GN=fadB PE=3 SV=1	76887.2	715	4.8951	3	3	3	3.025	0.5335	1.74262	1.37169e+06
FADH_PSEAE	Q9HTE3	Glutathione-independent formaldehyde dehydrogenase OS=Pseudomonas aeruginosa (strain ATCC 15692 / PAO1 / 1C / PRS 101 / LMG 12228) GN=fdhA PE=3 SV=1	41963.5	399	3.25815	2	2	2	3.175	0.6091	1.12082	106153
FLGH_PSEAE	Q9I4P6	Flagellar L-ring protein OS=Pseudomonas aeruginosa (strain ATCC 15692 / PAO1 / 1C / PRS 101 / LMG 12228) GN=flgH PE=3 SV=1	24454.4	231	36.3636	5	5	5	3.894	0.5892	1.2781	2.03283e+06
FLGI_PSEAE	Q9I4P5	Flagellar P-ring protein OS=Pseudomonas aeruginosa (strain ATCC 15692 / PAO1 / 1C / PRS 101 / LMG 12228) GN=flgI PE=3 SV=1	38139.3	369	65.8537	19	17	17	3.91	0.6372	0.210178	4.69878e+06
FLGJ_PSEAE	Q9I4P4	Peptidoglycan hydrolase FlgJ OS=Pseudomonas aeruginosa (strain ATCC 15692 / PAO1 / 1C / PRS 101 / LMG 12228) GN=flgJ PE=3 SV=1	43111.5	400	3.5	1	1	1	1.824	0.2582	1.90777	37657.8
FLICB_PSEAE	P72151	B-type flagellin OS=Pseudomonas aeruginosa (strain ATCC 15692 / PAO1 / 1C / PRS 101 / LMG 12228) GN=fliC PE=1 SV=2	49195.1	488	67.623	41	25	25	4.953	0.6845	0.178284	3.31989e+07
FLID2_PSEAE	Q9K3C5	B-type flagellar hook-associated protein 2 OS=Pseudomonas aeruginosa (strain ATCC 15692 / PAO1 / 1C / PRS 101 / LMG 12228) GN=fliD PE=3 SV=1	49401.6	474	58.6498	20	19	19	3.936	0.7381	0.621507	1.87681e+06
FLIF_PSEAE	Q51463	Flagellar M-ring protein OS=Pseudomonas aeruginosa (strain ATCC 15692 / PAO1 / 1C / PRS 101 / LMG 12228) GN=fliF PE=3 SV=2	63992.9	598	4.1806	2	2	2	2.496	0.5946	0.18872	45893.1
FLIM_PSEAE	Q51465	Flagellar motor switch protein FliM OS=Pseudomonas aeruginosa (strain ATCC 15692 / PAO1 / 1C / PRS 101 / LMG 12228) GN=fliM PE=3 SV=2	36240.7	323	18.5759	5	5	5	3.483	0.5659	1.45037	994526
FMPO_PSEAE	P04739	Fimbrial protein OS=Pseudomonas aeruginosa (strain ATCC 15692 / PAO1 / 1C / PRS 101 / LMG 12228) GN=pilA PE=1 SV=1	15484	149	30.2013	5	4	4	3.249	0.6119	1.92231	2.41701e+06
FPG_PSEAE	Q9L7T2	Formamidopyrimidine-DNA glycosylase OS=Pseudomonas aeruginosa (strain ATCC 15692 / PAO1 / 1C / PRS 101 / LMG 12228) GN=mutM PE=3 SV=3	30009.8	270	14.8148	3	3	3	2.652	0.464	0.757446	214376
FPTA_PSEAE	P42512	Fe(3+)-pyochelin receptor OS=Pseudomonas aeruginosa (strain ATCC 15692 / PAO1 / 1C / PRS 101 / LMG 12228) GN=fptA PE=1 SV=1	79924.9	720	53.0556	39	33	33	4.259	0.6496	0.013994	5.64417e+06
FPVA_PSEAE	P48632	Ferripyoverdine receptor OS=Pseudomonas aeruginosa (strain ATCC 15692 / PAO1 / 1C / PRS 101 / LMG 12228) GN=fpvA PE=1 SV=2	91092.8	815	43.3129	36	31	31	4.911	0.7027	0.22826	2.71616e+06
FTSA_PSEAE	P47203	Cell division protein FtsA OS=Pseudomonas aeruginosa (strain ATCC 15692 / PAO1 / 1C / PRS 101 / LMG 12228) GN=ftsA PE=3 SV=2	44600.1	417	5.03597	2	2	2	2.513	0.5376	0.932955	151163
FUMC1_PSEAE	Q51404	Fumarate hydratase class II 1 OS=Pseudomonas aeruginosa (strain ATCC 15692 / PAO1 / 1C / PRS 101 / LMG 12228) GN=fumC1 PE=3 SV=1	48647.3	458	1.96507	1	1	1	2.82	0.5663	1.34796	72388.2
FUMC2_PSEAE	Q9I587	Fumarate hydratase class II 2 OS=Pseudomonas aeruginosa (strain ATCC 15692 / PAO1 / 1C / PRS 101 / LMG 12228) GN=fumC2 PE=3 SV=1	49073.2	464	2.80172	1	1	1	2.405	0.3089	0.540324	17616.7
G3P_PSEAE	P27726	Glyceraldehyde-3-phosphate dehydrogenase OS=Pseudomonas aeruginosa (strain ATCC 15692 / PAO1 / 1C / PRS 101 / LMG 12228) GN=gap PE=3 SV=3	36129.6	334	13.4731	7	5	5	4.622	0.5949	0.446954	830054
G3XCT7_PSEAE	G3XCT7	AmpG OS=Pseudomonas aeruginosa (strain ATCC 15692 / PAO1 / 1C / PRS 101 / LMG 12228) GN=ampG PE=4 SV=1	64586.7	594	2.6936	1	1	1	1.87	0.4508	2.69822	40490.4
G3XCT9_PSEAE	G3XCT9	Uncharacterized protein OS=Pseudomonas aeruginosa (strain ATCC 15692 / PAO1 / 1C / PRS 101 / LMG 12228) GN=PA0616 PE=4 SV=1	19391.7	185	21.6216	4	4	4	3.104	0.5338	0.655038	4.34546e+06
G3XCU0_PSEAE	G3XCU0	Uncharacterized protein OS=Pseudomonas aeruginosa (strain ATCC 15692 / PAO1 / 1C / PRS 101 / LMG 12228) GN=PA1245 PE=4 SV=1	41373.5	414	38.4058	9	7	7	3.544	0.7441	0.724343	5131282
G3XCU2_PSEAE	G3XCU2	Transcriptional regulator ArgR OS=Pseudomonas aeruginosa (strain ATCC 15692 / PAO1 / 1C / PRS 101 / LMG 12228) GN=argR PE=4 SV=1	36813.1	329	3.03951	1	1	1	2.194	0.4699	2.18166	71980.9
G3XCU3_PSEAE	G3XCU3	Glycosyltransferase WbpX OS=Pseudomonas aeruginosa (strain ATCC 15692 / PAO1 / 1C / PRS 101 / LMG 12228) GN=wbpX PE=4 SV=1	52187.1	460	2.17391	1	1	1	1.954	0.4877	1.63316	69456.8
G3XCU6_PSEAE	G3XCU6	Transcriptional regulator CysB OS=Pseudomonas aeruginosa (strain ATCC 15692 / PAO1 / 1C / PRS 101 / LMG 12228) GN=cysB PE=4 SV=1	36068.9	324	17.9012	4	4	4	3.492	0.514	0.557103	1.64807e+06
G3XCU8_PSEAE	G3XCU8	Uncharacterized protein OS=Pseudomonas aeruginosa (strain ATCC 15692 / PAO1 / 1C / PRS 101 / LMG 12228) GN=PA0628 PE=4 SV=1	35830.2	329	24.3161	7	7	7	3.499	0.5628	1.3705	930577
G3XCU9_PSEAE	G3XCU9	Probable transcriptional regulator OS=Pseudomonas aeruginosa (strain ATCC 15692 / PAO1 / 1C / PRS 101 / LMG 12228) GN=PA2020 PE=4 SV=1	23694.2	210	4.28571	1	1	1	1.818	0.4961	1.33376	79418.2
G3XCV2_PSEAE	G3XCV2	Dihydroaeruginoic acid synthetase OS=Pseudomonas aeruginosa (strain ATCC 15692 / PAO1 / 1C / PRS 101 / LMG 12228) GN=pchE PE=4 SV=1	156307	1438	1.66898	2	2	2	2.432	0.4013	1.20317	19649.4
G3XCV4_PSEAE	G3XCV4	Probable pyridoxamine 5'-phosphate oxidase OS=Pseudomonas aeruginosa (strain ATCC 15692 / PAO1 / 1C / PRS 101 / LMG 12228) GN=phzG1 PE=3 SV=1	24235.3	214	5.60748	2	1	0	2.426	0.5754	1.49537	264729
G3XCV6_PSEAE	G3XCV6	Conserved cytoplasmic membrane protein, CmpX protein OS=Pseudomonas aeruginosa (strain ATCC 15692 / PAO1 / 1C / PRS 101 / LMG 12228) GN=cmpX PE=4 SV=1	28982.6	274	19.708	6	4	4	3.744	0.5482	1.00322	4.57174e+06
G3XCW1_PSEAE	G3XCW1	Uncharacterized protein OS=Pseudomonas aeruginosa (strain ATCC 15692 / PAO1 / 1C / PRS 101 / LMG 12228) GN=PA0637 PE=4 SV=1	12658.4	113	24.7788	2	2	2	3.174	0.4279	1.30997	273229
G3XCW2_PSEAE	G3XCW2	Resistance-Nodulation-Cell Division (RND) multidrug efflux transporter OS=Pseudomonas aeruginosa (strain ATCC 15692 / PAO1 / 1C / PRS 101 / LMG 12228) GN=PA2018 PE=4 SV=1	112608	1045	1.14833	1	1	1	2.192	0.4037	1.44747	32284.4
G3XCW8_PSEAE	G3XCW8	Cyanide insensitive terminal oxidase OS=Pseudomonas aeruginosa (strain ATCC 15692 / PAO1 / 1C / PRS 101 / LMG 12228) GN=cioA PE=4 SV=1	54181.9	488	5.7377	3	3	3	2.473	0.558	1.50698	979993
G3XCX0_PSEAE	G3XCX0	Uncharacterized protein OS=Pseudomonas aeruginosa (strain ATCC 15692 / PAO1 / 1C / PRS 101 / LMG 12228) GN=PA3789 PE=4 SV=1	52181.4	471	1.91083	1	1	1	2.323	0.5136	1.10316	274536
G3XCX2_PSEAE	G3XCX2	Uncharacterized protein OS=Pseudomonas aeruginosa (strain ATCC 15692 / PAO1 / 1C / PRS 101 / LMG 12228) GN=PA0624 PE=4 SV=1	12497.3	114	32.4561	3	3	3	4.106	0.6025	1.90058	3.52266e+06
G3XCX3_PSEAE	G3XCX3	Twitching motility protein PilU OS=Pseudomonas aeruginosa (strain ATCC 15692 / PAO1 / 1C / PRS 101 / LMG 12228) GN=pilU PE=4 SV=1	42488	382	8.11518	2	2	2	3.026	0.572	2.06658	84059.9
G3XCX5_PSEAE	G3XCX5	Probable bacteriophage protein OS=Pseudomonas aeruginosa (strain ATCC 15692 / PAO1 / 1C / PRS 101 / LMG 12228) GN=PA0618 PE=4 SV=1	31920.6	295	23.3898	8	6	6	3.214	0.6301	0.88819	2756722
G3XCX9_PSEAE	G3XCX9	Uncharacterized protein OS=Pseudomonas aeruginosa (strain ATCC 15692 / PAO1 / 1C / PRS 101 / LMG 12228) GN=PA0598 PE=4 SV=1	27977.3	252	3.1746	1	1	1	1.881	0.4024	0.904006	85561.8
G3XCY2_PSEAE	G3XCY2	O-antigen chain length regulator OS=Pseudomonas aeruginosa (strain ATCC 15692 / PAO1 / 1C / PRS 101 / LMG 12228) GN=wzz PE=4 SV=1	39219.8	348	29.8851	8	8	8	3.586	0.5237	1.22814	1.80626e+06
G3XCY8_PSEAE	G3XCY8	Probable outer membrane receptor for iron transport OS=Pseudomonas aeruginosa (strain ATCC 15692 / PAO1 / 1C / PRS 101 / LMG 12228) GN=PA4514 PE=3 SV=1	82268.5	753	1.99203	1	1	1	2.095	0.3332	1.3066	5902.93
G3XCZ5_PSEAE	G3XCZ5	Arginine/ornithine transport protein AotM OS=Pseudomonas aeruginosa (strain ATCC 15692 / PAO1 / 1C / PRS 101 / LMG 12228) GN=aotM PE=3 SV=1	26111.1	232	8.18966	2	2	2	2.367	0.4795	0.94041	2.08354e+06
G3XD02_PSEAE	G3XD02	Membrane protein component of ABC phosphate transporter OS=Pseudomonas aeruginosa (strain ATCC 15692 / PAO1 / 1C / PRS 101 / LMG 12228) GN=pstC PE=3 SV=1	73783.1	677	2.95421	2	1	1	3.092	0.5019	1.65541	54379.4
G3XD04_PSEAE	G3XD04	DNA helicase II OS=Pseudomonas aeruginosa (strain ATCC 15692 / PAO1 / 1C / PRS 101 / LMG 12228) GN=uvrD PE=4 SV=1	81425.9	728	5.35714	4	4	4	2.72	0.5029	0.882298	149298
G3XD06_PSEAE	G3XD06	Uncharacterized protein OS=Pseudomonas aeruginosa (strain ATCC 15692 / PAO1 / 1C / PRS 101 / LMG 12228) GN=PA0630 PE=4 SV=1	12572.8	120	46.6667	5	5	5	3.619	0.5442	0.810657	3.48026e+06
G3XD11_PSEAE	G3XD11	PhoP/Q and low Mg2+ inducible outer membrane protein H1 OS=Pseudomonas aeruginosa (strain ATCC 15692 / PAO1 / 1C / PRS 101 / LMG 12228) GN=oprH PE=4 SV=1	21542.9	200	79	284	39	39	6.07	0.7612	0.036198	2.453e+09
G3XD18_PSEAE	G3XD18	Respiratory nitrate reductase gamma chain OS=Pseudomonas aeruginosa (strain ATCC 15692 / PAO1 / 1C / PRS 101 / LMG 12228) GN=narI PE=4 SV=1	24973.6	227	6.1674	1	1	1	2.592	0.4776	1.53462	268966
G3XD19_PSEAE	G3XD19	O-antigen translocase OS=Pseudomonas aeruginosa (strain ATCC 15692 / PAO1 / 1C / PRS 101 / LMG 12228) GN=wzx PE=4 SV=1	45223.4	411	9.24574	5	4	4	3.085	0.5235	1.1882	1.20166e+06
G3XD28_PSEAE	G3XD28	Type 4 fimbrial biogenesis protein PilM OS=Pseudomonas aeruginosa (strain ATCC 15692 / PAO1 / 1C / PRS 101 / LMG 12228) GN=pilM PE=4 SV=1	37942	354	7.06215	2	2	2	3.092	0.5524	1.45482	323451
G3XD36_PSEAE	G3XD36	Phosphoenolpyruvate-protein phosphotransferase PtsP OS=Pseudomonas aeruginosa (strain ATCC 15692 / PAO1 / 1C / PRS 101 / LMG 12228) GN=ptsP PE=3 SV=1	83535.7	759	4.34783	3	3	3	2.825	0.5458	0.757628	84790.4
G3XD38_PSEAE	G3XD38	Uncharacterized protein OS=Pseudomonas aeruginosa (strain ATCC 15692 / PAO1 / 1C / PRS 101 / LMG 12228) GN=PA0633 PE=4 SV=1	17509.8	164	17.0732	3	2	2	3.064	0.6227	1.11374	2.09172e+06
G3XD39_PSEAE	G3XD39	Probable bacteriophage protein OS=Pseudomonas aeruginosa (strain ATCC 15692 / PAO1 / 1C / PRS 101 / LMG 12228) GN=PA0622 PE=4 SV=1	41165.9	386	64.5078	96	22	22	5.621	0.761	0.030396	91447627
G3XD40_PSEAE	G3XD40	Probable acyl-CoA thiolase OS=Pseudomonas aeruginosa (strain ATCC 15692 / PAO1 / 1C / PRS 101 / LMG 12228) GN=PA3925 PE=3 SV=1	40509.7	391	2.55754	1	1	1	2.505	0.4962	2.05626	222140
G3XD42_PSEAE	G3XD42	Probable bacteriophage protein OS=Pseudomonas aeruginosa (strain ATCC 15692 / PAO1 / 1C / PRS 101 / LMG 12228) GN=PA0617 PE=4 SV=1	11821.2	108	26.8519	3	3	3	2.411	0.4356	0.096939	1.82542e+06
G3XD46_PSEAE	G3XD46	Penicillin-binding protein 3 OS=Pseudomonas aeruginosa (strain ATCC 15692 / PAO1 / 1C / PRS 101 / LMG 12228) GN=ftsI PE=1 SV=1	62799	579	1.72712	1	1	1	2.465	0.3789	1.08883	104571
G3XD47_PSEAE	G3XD47	Arginine/ornithine binding protein AotJ OS=Pseudomonas aeruginosa (strain ATCC 15692 / PAO1 / 1C / PRS 101 / LMG 12228) GN=aotJ PE=3 SV=1	27974.4	259	41.3127	8	8	8	2.951	0.5825	1.24541	833221
G3XD48_PSEAE	G3XD48	Uncharacterized protein OS=Pseudomonas aeruginosa (strain ATCC 15692 / PAO1 / 1C / PRS 101 / LMG 12228) GN=PA5008 PE=4 SV=1	29023.2	244	3.27869	1	1	1	1.883	0.4217	0.466598	62228.5
G3XD50_PSEAE	G3XD50	Glycosyltransferase WbpL OS=Pseudomonas aeruginosa (strain ATCC 15692 / PAO1 / 1C / PRS 101 / LMG 12228) GN=wbpL PE=4 SV=1	36384.4	339	2.65487	2	1	1	2.327	0.4519	1.0048	3.02592e+06
G3XD56_PSEAE	G3XD56	Uncharacterized protein OS=Pseudomonas aeruginosa (strain ATCC 15692 / PAO1 / 1C / PRS 101 / LMG 12228) GN=PA0635 PE=4 SV=1	9135.7	84	9.52381	1	1	1	1.892	0.4514	1.69163	541863
G3XD57_PSEAE	G3XD57	Uncharacterized protein OS=Pseudomonas aeruginosa (strain ATCC 15692 / PAO1 / 1C / PRS 101 / LMG 12228) GN=PA0636 PE=4 SV=1	63659.1	611	5.23732	2	2	2	3.739	0.6253	1.89285	94296
G3XD58_PSEAE	G3XD58	ABC subunit of A-band LPS efflux transporter OS=Pseudomonas aeruginosa (strain ATCC 15692 / PAO1 / 1C / PRS 101 / LMG 12228) GN=wzt PE=3 SV=1	47106.1	421	2.85036	2	1	1	2.287	0.4753	0.632881	89563.1
G3XD65_PSEAE	G3XD65	Uncharacterized protein OS=Pseudomonas aeruginosa (strain ATCC 15692 / PAO1 / 1C / PRS 101 / LMG 12228) GN=PA0626 PE=4 SV=1	31254.6	290	3.7931	1	1	1	2.287	0.3551	1.92924	103204
G3XD68_PSEAE	G3XD68	Uncharacterized protein OS=Pseudomonas aeruginosa (strain ATCC 15692 / PAO1 / 1C / PRS 101 / LMG 12228) GN=PA0634 PE=4 SV=1	12844.5	115	51.3043	17	11	11	3.039	0.573	0.243831	6.24799e+07
G3XD70_PSEAE	G3XD70	Uncharacterized protein OS=Pseudomonas aeruginosa (strain ATCC 15692 / PAO1 / 1C / PRS 101 / LMG 12228) GN=PA5279 PE=4 SV=1	25733.4	233	8.15451	1	1	1	2.438	0.4828	2.29949	89516.4
G3XD71_PSEAE	G3XD71	Probable bacteriophage protein OS=Pseudomonas aeruginosa (strain ATCC 15692 / PAO1 / 1C / PRS 101 / LMG 12228) GN=PA0620 PE=4 SV=1	72230.1	691	29.233	16	14	14	3.631	0.6083	0.573578	2.06063e+06
G3XD74_PSEAE	G3XD74	D-ala-D-ala-carboxypeptidase OS=Pseudomonas aeruginosa (strain ATCC 15692 / PAO1 / 1C / PRS 101 / LMG 12228) GN=dacC PE=3 SV=1	42412.8	386	25.3886	11	9	9	3.212	0.5467	0.999041	3.12944e+06
G3XD75_PSEAE	G3XD75	Uncharacterized protein OS=Pseudomonas aeruginosa (strain ATCC 15692 / PAO1 / 1C / PRS 101 / LMG 12228) GN=PA0629 PE=4 SV=1	22971	209	21.0526	5	4	4	2.933	0.5619	0.656101	1.99872e+06
G3XD83_PSEAE	G3XD83	Uncharacterized protein OS=Pseudomonas aeruginosa (strain ATCC 15692 / PAO1 / 1C / PRS 101 / LMG 12228) GN=PA0625 PE=4 SV=1	77583.6	745	26.7114	15	13	13	3.892	0.6427	0.725585	1.29763e+06
G3XD85_PSEAE	G3XD85	Probable glycosyltransferase WbpH OS=Pseudomonas aeruginosa (strain ATCC 15692 / PAO1 / 1C / PRS 101 / LMG 12228) GN=wbpH PE=4 SV=1	41894.8	373	8.57909	2	2	2	3.583	0.4876	1.59534	243351
G3XD86_PSEAE	G3XD86	Uncharacterized protein OS=Pseudomonas aeruginosa (strain ATCC 15692 / PAO1 / 1C / PRS 101 / LMG 12228) GN=PA0613 PE=4 SV=1	13334.9	119	20.1681	5	2	2	3.629	0.5969	0.247048	2.7285e+06
G3XD88_PSEAE	G3XD88	Rod shape-determining protein OS=Pseudomonas aeruginosa (strain ATCC 15692 / PAO1 / 1C / PRS 101 / LMG 12228) GN=rodA PE=4 SV=1	39984.9	367	7.35695	2	2	2	2.172	0.4088	1.77498	163162
G3XD89_PSEAE	G3XD89	Putative copper transport outer membrane porin OprC OS=Pseudomonas aeruginosa (strain ATCC 15692 / PAO1 / 1C / PRS 101 / LMG 12228) GN=oprC PE=3 SV=1	79235.9	723	38.4509	27	23	23	4.679	0.6903	0.121028	4.67295e+06
G3XD92_PSEAE	G3XD92	Probable bacteriophage protein OS=Pseudomonas aeruginosa (strain ATCC 15692 / PAO1 / 1C / PRS 101 / LMG 12228) GN=PA0619 PE=4 SV=1	19957.5	177	22.0339	3	3	3	2.639	0.5088	0.663294	226128
G3XDA5_PSEAE	G3XDA5	Anaerobically-induced outer membrane porin OprE OS=Pseudomonas aeruginosa (strain ATCC 15692 / PAO1 / 1C / PRS 101 / LMG 12228) GN=oprE PE=1 SV=1	49618.9	460	21.5217	11	9	9	3.125	0.6894	0.05761	2.44345e+06
G3XDA8_PSEAE	G3XDA8	Phosphate ABC transporter, periplasmic phosphate-binding protein, PstS OS=Pseudomonas aeruginosa (strain ATCC 15692 / PAO1 / 1C / PRS 101 / LMG 12228) GN=pstS PE=4 SV=1	34433.9	323	7.12074	2	2	2	3.534	0.5363	1.61614	815897
G3XDB0_PSEAE	G3XDB0	Catabolite repression control protein OS=Pseudomonas aeruginosa (strain ATCC 15692 / PAO1 / 1C / PRS 101 / LMG 12228) GN=crc PE=4 SV=1	29807.8	259	4.2471	2	2	2	2.243	0.5242	1.21515	179680
G3XDB1_PSEAE	G3XDB1	Uncharacterized protein OS=Pseudomonas aeruginosa (strain ATCC 15692 / PAO1 / 1C / PRS 101 / LMG 12228) GN=PA0631 PE=4 SV=1	9198	85	16.4706	1	1	1	2.131	0.0929	1.26314	84151
G6PD_PSEAE	O68282	Glucose-6-phosphate 1-dehydrogenase OS=Pseudomonas aeruginosa (strain ATCC 15692 / PAO1 / 1C / PRS 101 / LMG 12228) GN=zwf PE=1 SV=1	55567.7	489	3.88548	2	2	2	2.136	0.4181	1.48843	100575
GALU_PSEAE	Q9I291	UTP--glucose-1-phosphate uridylyltransferase OS=Pseudomonas aeruginosa (strain ATCC 15692 / PAO1 / 1C / PRS 101 / LMG 12228) GN=galU PE=3 SV=1	31198	279	6.09319	1	1	1	2.951	0.4731	1.51366	74815.5
GCH11_PSEAE	Q9HYG8	GTP cyclohydrolase 1 1 OS=Pseudomonas aeruginosa (strain ATCC 15692 / PAO1 / 1C / PRS 101 / LMG 12228) GN=folE1 PE=3 SV=1	20801.6	186	44.086	19	14	12	3.342	0.7006	0.967801	15686811
GCH12_PSEAE	Q9I351	GTP cyclohydrolase 1 2 OS=Pseudomonas aeruginosa (strain ATCC 15692 / PAO1 / 1C / PRS 101 / LMG 12228) GN=folE2 PE=3 SV=1	20205.3	181	53.5912	29	16	14	4.802	0.6577	0.170108	60826722
GCSH1_PSEAE	Q9I136	Glycine cleavage system H protein 1 OS=Pseudomonas aeruginosa (strain ATCC 15692 / PAO1 / 1C / PRS 101 / LMG 12228) GN=gcvH1 PE=3 SV=1	13766.9	127	7.08661	1	1	1	1.904	0.3451	1.97233	325148
GCSP1_PSEAE	Q9I137	Glycine dehydrogenase (decarboxylating) 1 OS=Pseudomonas aeruginosa (strain ATCC 15692 / PAO1 / 1C / PRS 101 / LMG 12228) GN=gcvP1 PE=3 SV=1	103835	959	4.90094	4	4	4	2.518	0.4831	0.174559	996676
GCSP2_PSEAE	Q9HTX7	Glycine dehydrogenase (decarboxylating) 2 OS=Pseudomonas aeruginosa (strain ATCC 15692 / PAO1 / 1C / PRS 101 / LMG 12228) GN=gcvP2 PE=3 SV=1	104627	958	1.04384	1	1	1	2.201	0.4834	0.892843	43361.8
GLK_PSEAE	Q9HZ46	Glucokinase OS=Pseudomonas aeruginosa (strain ATCC 15692 / PAO1 / 1C / PRS 101 / LMG 12228) GN=glk PE=3 SV=1	34566.7	331	6.0423	2	2	2	2.563	0.4488	0.753943	206280
GLMM_PSEAE	Q9HV50	Phosphoglucosamine mutase OS=Pseudomonas aeruginosa (strain ATCC 15692 / PAO1 / 1C / PRS 101 / LMG 12228) GN=glmM PE=3 SV=1	47748.3	445	5.16854	2	2	2	2.511	0.4616	1.09574	1.60504e+06
GLNE_PSEAE	Q9HUF4	Glutamate-ammonia-ligase adenylyltransferase OS=Pseudomonas aeruginosa (strain ATCC 15692 / PAO1 / 1C / PRS 101 / LMG 12228) GN=glnE PE=3 SV=1	110017	982	6.51731	4	4	4	3.02	0.5382	1.84336	56670.8
GLPD_PSEAE	P52111	Glycerol-3-phosphate dehydrogenase OS=Pseudomonas aeruginosa (strain ATCC 15692 / PAO1 / 1C / PRS 101 / LMG 12228) GN=glpD PE=3 SV=2	57081.7	512	9.375	5	5	5	2.307	0.5106	0.894817	499340
GLPF_PSEAE	Q51389	Glycerol uptake facilitator protein OS=Pseudomonas aeruginosa (strain ATCC 15692 / PAO1 / 1C / PRS 101 / LMG 12228) GN=glpF PE=3 SV=2	28876.2	279	5.37634	1	1	1	2.857	0.4403	1.72071	1363942
GLPK1_PSEAE	Q9HY41	Glycerol kinase 1 OS=Pseudomonas aeruginosa (strain ATCC 15692 / PAO1 / 1C / PRS 101 / LMG 12228) GN=glpK1 PE=3 SV=1	54155.4	494	2.63158	1	1	1	2.268	0.4034	0.335399	25626.8
GLPK2_PSEAE	Q51390	Glycerol kinase 2 OS=Pseudomonas aeruginosa (strain ATCC 15692 / PAO1 / 1C / PRS 101 / LMG 12228) GN=glpK2 PE=3 SV=2	55913.1	505	7.92079	5	4	4	2.386	0.702	0.01629	339089
GLPR_PSEAE	Q51391	Glycerol-3-phosphate regulon repressor OS=Pseudomonas aeruginosa (strain ATCC 15692 / PAO1 / 1C / PRS 101 / LMG 12228) GN=glpR PE=3 SV=2	27533.3	251	11.1554	3	2	2	3.241	0.5921	1.27152	308737
GLYA3_PSEAE	Q9HVI7	Serine hydroxymethyltransferase 3 OS=Pseudomonas aeruginosa (strain ATCC 15692 / PAO1 / 1C / PRS 101 / LMG 12228) GN=glyA2 PE=3 SV=1	45110.9	417	19.1847	10	8	8	3.469	0.6265	0.941976	736286
GM4D_PSEAE	Q51366	GDP-mannose 4,6-dehydratase OS=Pseudomonas aeruginosa (strain ATCC 15692 / PAO1 / 1C / PRS 101 / LMG 12228) GN=gmd PE=1 SV=2	36358.5	323	16.0991	4	3	3	4.306	0.6075	0.64493	362677
GMHA_PSEAE	Q9HVZ0	Phosphoheptose isomerase OS=Pseudomonas aeruginosa (strain ATCC 15692 / PAO1 / 1C / PRS 101 / LMG 12228) GN=gmhA PE=1 SV=1	21381.9	197	5.07614	1	1	1	2.007	0.4385	1.16314	125756
GNUT_PSEAE	Q9ZIJ1	Gluconate permease OS=Pseudomonas aeruginosa (strain ATCC 15692 / PAO1 / 1C / PRS 101 / LMG 12228) GN=gnuT PE=3 SV=1	47248.2	450	2.88889	1	1	1	2.715	0.5657	2.75529	88152.8
GPDA_PSEAE	Q9I3A8	Glycerol-3-phosphate dehydrogenase [NAD(P)+] OS=Pseudomonas aeruginosa (strain ATCC 15692 / PAO1 / 1C / PRS 101 / LMG 12228) GN=gpsA PE=3 SV=1	36732.1	340	2.05882	1	1	1	1.779	0.2293	0.657537	124089
GSA_PSEAE	P48247	Glutamate-1-semialdehyde 2,1-aminomutase OS=Pseudomonas aeruginosa (strain ATCC 15692 / PAO1 / 1C / PRS 101 / LMG 12228) GN=hemL PE=3 SV=2	45350.7	427	7.25995	3	3	3	2.994	0.6264	1.44087	155834
GSH1_PSEAE	Q9HTY6	Glutamate--cysteine ligase OS=Pseudomonas aeruginosa (strain ATCC 15692 / PAO1 / 1C / PRS 101 / LMG 12228) GN=gshA PE=3 SV=1	59168.9	527	3.41556	2	2	2	2.171	0.4813	1.37477	142477
GSPD_PSEAE	P35818	Type II secretion system protein D OS=Pseudomonas aeruginosa (strain ATCC 15692 / PAO1 / 1C / PRS 101 / LMG 12228) GN=xcpQ PE=1 SV=1	69892.8	658	33.8906	19	14	13	4.79	0.6742	0.552194	6.20789e+06
GSPE_PSEAE	Q00512	Type II secretion system protein E OS=Pseudomonas aeruginosa (strain ATCC 15692 / PAO1 / 1C / PRS 101 / LMG 12228) GN=xcpR PE=3 SV=1	55472	502	1.79283	1	1	1	2.116	0.2013	1.24808	38686.6
GSPF_PSEAE	Q00513	Type II secretion system protein F OS=Pseudomonas aeruginosa (strain ATCC 15692 / PAO1 / 1C / PRS 101 / LMG 12228) GN=xcpS PE=3 SV=1	44016.1	405	2.46914	1	1	1	1.988	0.3265	1.56646	52913
GUAA_PSEAE	Q9HXM6	GMP synthase [glutamine-hydrolyzing] OS=Pseudomonas aeruginosa (strain ATCC 15692 / PAO1 / 1C / PRS 101 / LMG 12228) GN=guaA PE=3 SV=1	57904.8	525	19.4286	9	9	9	3.504	0.651	0.240659	1.84668e+06
GYRA_PSEAE	P48372	DNA gyrase subunit A OS=Pseudomonas aeruginosa (strain ATCC 15692 / PAO1 / 1C / PRS 101 / LMG 12228) GN=gyrA PE=3 SV=1	101054	923	13.1094	17	12	12	5.505	0.6741	0.831343	2.55859e+06
GYRB_PSEAE	Q9I7C2	DNA gyrase subunit B OS=Pseudomonas aeruginosa (strain ATCC 15692 / PAO1 / 1C / PRS 101 / LMG 12228) GN=gyrB PE=3 SV=1	90114.9	806	13.6476	10	9	9	5.422	0.6975	1.0257	1.05807e+06
HCNB_PSEAE	Q9I1S2	Hydrogen cyanide synthase subunit HcnB OS=Pseudomonas aeruginosa (strain ATCC 15692 / PAO1 / 1C / PRS 101 / LMG 12228) GN=hcnB PE=1 SV=1	50339	464	2.15517	1	1	1	2.285	0.3545	1.57112	61888.6
HCNC_PSEAE	G3XD12	Hydrogen cyanide synthase subunit HcnC OS=Pseudomonas aeruginosa (strain ATCC 15692 / PAO1 / 1C / PRS 101 / LMG 12228) GN=hcnC PE=1 SV=1	45235.3	417	3.35731	1	1	1	2.221	0.2494	1.43179	72729.6
HCP1_PSEAE	Q9I747	Protein hcp1 OS=Pseudomonas aeruginosa (strain ATCC 15692 / PAO1 / 1C / PRS 101 / LMG 12228) GN=hcp1 PE=1 SV=1	17385.6	162	38.8889	8	5	5	3.692	0.6335	1.37546	5.6817e+06
HEM1_PSEAE	P42807	Glutamyl-tRNA reductase OS=Pseudomonas aeruginosa (strain ATCC 15692 / PAO1 / 1C / PRS 101 / LMG 12228) GN=hemA PE=3 SV=3	46077	422	4.50237	2	2	2	1.939	0.3785	1.14632	114880
HEM2_PSEAE	Q59643	Delta-aminolevulinic acid dehydratase OS=Pseudomonas aeruginosa (strain ATCC 15692 / PAO1 / 1C / PRS 101 / LMG 12228) GN=hemB PE=1 SV=1	36995.8	337	13.6499	3	3	3	2.756	0.6201	1.18586	271177
HEM3_PSEAE	Q60169	Porphobilinogen deaminase OS=Pseudomonas aeruginosa (strain ATCC 15692 / PAO1 / 1C / PRS 101 / LMG 12228) GN=hemC PE=3 SV=2	33602.6	313	2.23642	1	1	1	1.818	0.2052	1.1416	19605
HEMH_PSEAE	Q9HVD7	Ferrochelatase OS=Pseudomonas aeruginosa (strain ATCC 15692 / PAO1 / 1C / PRS 101 / LMG 12228) GN=hemH PE=3 SV=1	38529.2	340	24.1176	8	8	8	4.564	0.5377	0.852174	723532
HEMN_PSEAE	P77915	Oxygen-independent coproporphyrinogen-III oxidase OS=Pseudomonas aeruginosa (strain ATCC 15692 / PAO1 / 1C / PRS 101 / LMG 12228) GN=hemN PE=3 SV=2	52437.4	460	10	4	4	4	2.664	0.5418	1.09365	188357
HEXR_PSEAE	O68281	HTH-type transcriptional regulator HexR OS=Pseudomonas aeruginosa (strain ATCC 15692 / PAO1 / 1C / PRS 101 / LMG 12228) GN=hexR PE=4 SV=2	31132.4	285	15.4386	3	3	3	2.505	0.3749	0.825249	344000
HFLD_PSEAE	Q9I0L1	High frequency lysogenization protein HflD homolog OS=Pseudomonas aeruginosa (strain ATCC 15692 / PAO1 / 1C / PRS 101 / LMG 12228) GN=hflD PE=3 SV=1	23030.3	206	8.73786	2	2	2	2.258	0.5173	1.28319	795020
HFQ_PSEAE	Q9HUM0	RNA-binding protein Hfq OS=Pseudomonas aeruginosa (strain ATCC 15692 / PAO1 / 1C / PRS 101 / LMG 12228) GN=hfq PE=1 SV=1	9079.83	82	98.7805	15	10	10	3.852	0.6157	0.499199	43503748
HIS1_PSEAE	Q9HVW8	ATP phosphoribosyltransferase OS=Pseudomonas aeruginosa (strain ATCC 15692 / PAO1 / 1C / PRS 101 / LMG 12228) GN=hisG PE=3 SV=1	22812.3	211	4.2654	1	1	1	1.987	0.3875	1.10958	350696
HIS4_PSEAE	Q9HU43	1-(5-phosphoribosyl)-5-[(5-phosphoribosylamino)methylideneamino] imidazole-4-carboxamide isomerase OS=Pseudomonas aeruginosa (strain ATCC 15692 / PAO1 / 1C / PRS 101 / LMG 12228) GN=hisA PE=3 SV=1	25903.4	245	4.4898	1	1	1	2.398	0.5196	0.888032	85312.4
HIS51_PSEAE	Q9HU42	Imidazole glycerol phosphate synthase subunit HisH 1 OS=Pseudomonas aeruginosa (strain ATCC 15692 / PAO1 / 1C / PRS 101 / LMG 12228) GN=hisH1 PE=3 SV=1	23664.8	213	7.04225	1	1	1	3.258	0.5933	2.00421	67223.4
HIS52_PSEAE	P72138	Imidazole glycerol phosphate synthase subunit HisH 2 OS=Pseudomonas aeruginosa (strain ATCC 15692 / PAO1 / 1C / PRS 101 / LMG 12228) GN=hisH2 PE=3 SV=2	22662.5	202	5.94059	1	1	1	2.188	0.314	1.14674	50445.3
HIS62_PSEAE	P72139	Putative imidazole glycerol phosphate synthase subunit hisF2 OS=Pseudomonas aeruginosa (strain ATCC 15692 / PAO1 / 1C / PRS 101 / LMG 12228) GN=hisF2 PE=3 SV=1	27413.2	251	4.38247	1	1	1	2.413	0.4546	1.78442	459436
HIS81_PSEAE	Q9HVX0	Histidinol-phosphate aminotransferase 1 OS=Pseudomonas aeruginosa (strain ATCC 15692 / PAO1 / 1C / PRS 101 / LMG 12228) GN=hisC1 PE=3 SV=1	38613	351	4.5584	1	1	1	3.317	0.5788	2.0763	71401.6
HLDE_PSEAE	Q9HUG9	Bifunctional protein HldE OS=Pseudomonas aeruginosa (strain ATCC 15692 / PAO1 / 1C / PRS 101 / LMG 12228) GN=hldE PE=3 SV=1	50299.8	474	20.2532	8	7	7	3.158	0.6005	1.12889	592594
HPPD_PSEAE	Q9I576	4-hydroxyphenylpyruvate dioxygenase OS=Pseudomonas aeruginosa (strain ATCC 15692 / PAO1 / 1C / PRS 101 / LMG 12228) GN=hpd PE=3 SV=1	39870	357	4.20168	1	1	1	2.974	0.6742	3.51037	48606.2
HSLU_PSEAE	Q9HUC5	ATP-dependent protease ATPase subunit HslU OS=Pseudomonas aeruginosa (strain ATCC 15692 / PAO1 / 1C / PRS 101 / LMG 12228) GN=hslU PE=3 SV=1	50033.5	447	2.01342	1	1	1	1.981	0.5467	2.21759	170885
HTPG_PSEAE	Q9I3C5	Chaperone protein HtpG OS=Pseudomonas aeruginosa (strain ATCC 15692 / PAO1 / 1C / PRS 101 / LMG 12228) GN=htpG PE=3 SV=1	71605.8	634	20.5047	16	11	11	3.602	0.698	0.174427	1.32349e+06
HTPX_PSEAE	Q9I013	Protease HtpX OS=Pseudomonas aeruginosa (strain ATCC 15692 / PAO1 / 1C / PRS 101 / LMG 12228) GN=htpX PE=3 SV=1	31554.6	291	21.6495	11	7	7	4.219	0.6441	0.447208	4.73889e+06
HUTU_PSEAE	Q9HU83	Urocanate hydratase OS=Pseudomonas aeruginosa (strain ATCC 15692 / PAO1 / 1C / PRS 101 / LMG 12228) GN=hutU PE=1 SV=1	61136.7	559	3.57782	1	1	1	3.054	0.2829	2.8414	16588.7
IF1_PSEAE	P65116	Translation initiation factor IF-1 OS=Pseudomonas aeruginosa (strain ATCC 15692 / PAO1 / 1C / PRS 101 / LMG 12228) GN=infA PE=3 SV=1	8279.27	72	13.8889	1	1	1	2.127	0.5435	2.77226	319682
IF2_PSEAE	Q9HV55	Translation initiation factor IF-2 OS=Pseudomonas aeruginosa (strain ATCC 15692 / PAO1 / 1C / PRS 101 / LMG 12228) GN=infB PE=3 SV=1	90838.7	840	13.0952	10	9	9	3.178	0.6037	1.26253	304919
IF3_PSEAE	Q9I0A0	Translation initiation factor IF-3 OS=Pseudomonas aeruginosa (strain ATCC 15692 / PAO1 / 1C / PRS 101 / LMG 12228) GN=infC PE=3 SV=1	20851.3	183	9.28962	1	1	1	2.792	0.259	2.10082	21960.7
IHFB_PSEAE	Q51473	Integration host factor subunit beta OS=Pseudomonas aeruginosa (strain ATCC 15692 / PAO1 / 1C / PRS 101 / LMG 12228) GN=ihfB PE=3 SV=1	10607.6	94	26.5957	3	2	2	3.097	0.5783	0.31747	759888
ILVC_PSEAE	Q9HVA2	Ketol-acid reductoisomerase OS=Pseudomonas aeruginosa (strain ATCC 15692 / PAO1 / 1C / PRS 101 / LMG 12228) GN=ilvC PE=1 SV=1	36383.3	338	25.4438	6	6	6	3.517	0.5039	1.02993	563705
ILVD_PSEAE	Q9I6E0	Dihydroxy-acid dehydratase OS=Pseudomonas aeruginosa (strain ATCC 15692 / PAO1 / 1C / PRS 101 / LMG 12228) GN=ilvD PE=3 SV=1	65100.8	612	1.79739	1	1	1	1.863	0.4954	2.09471	15726.3
ILVE_PSEAE	O86428	Branched-chain-amino-acid aminotransferase OS=Pseudomonas aeruginosa (strain ATCC 15692 / PAO1 / 1C / PRS 101 / LMG 12228) GN=ilvE PE=1 SV=2	34045.1	307	15.3094	4	4	4	3.141	0.5109	1.02133	356552
IPYR_PSEAE	Q9HWZ6	Inorganic pyrophosphatase OS=Pseudomonas aeruginosa (strain ATCC 15692 / PAO1 / 1C / PRS 101 / LMG 12228) GN=ppa PE=3 SV=1	19365.9	175	14.2857	2	2	2	2.41	0.556	1.98913	270840
ISCS_PSEAE	Q9HXI8	Cysteine desulfurase OS=Pseudomonas aeruginosa (strain ATCC 15692 / PAO1 / 1C / PRS 101 / LMG 12228) GN=iscS PE=3 SV=1	44620.7	404	8.91089	3	3	3	2.633	0.4375	0.422719	253299
ISPG_PSEAE	Q9HXJ4	4-hydroxy-3-methylbut-2-en-1-yl diphosphate synthase OS=Pseudomonas aeruginosa (strain ATCC 15692 / PAO1 / 1C / PRS 101 / LMG 12228) GN=ispG PE=3 SV=1	40013.1	371	3.77358	1	1	1	2.787	0.3696	0.594926	46024.5
ISPH_PSEAE	Q9HVM7	4-hydroxy-3-methylbut-2-enyl diphosphate reductase OS=Pseudomonas aeruginosa (strain ATCC 15692 / PAO1 / 1C / PRS 101 / LMG 12228) GN=ispH PE=3 SV=1	34722.6	314	2.2293	1	1	1	1.785	0.3955	1.61351	42711.4
KDSA_PSEAE	Q9ZFK4	2-dehydro-3-deoxyphosphooctonate aldolase OS=Pseudomonas aeruginosa (strain ATCC 15692 / PAO1 / 1C / PRS 101 / LMG 12228) GN=kdsA PE=1 SV=1	31105.1	281	9.25267	3	3	3	2.028	0.4185	0.168042	560127
KDSB_PSEAE	Q9HZM5	3-deoxy-manno-octulosonate cytidylyltransferase OS=Pseudomonas aeruginosa (strain ATCC 15692 / PAO1 / 1C / PRS 101 / LMG 12228) GN=kdsB PE=3 SV=1	27611.4	254	10.2362	2	2	2	2.793	0.5673	0.905199	235325
KPRS_PSEAE	Q9HVC5	Ribose-phosphate pyrophosphokinase OS=Pseudomonas aeruginosa (strain ATCC 15692 / PAO1 / 1C / PRS 101 / LMG 12228) GN=prs PE=3 SV=1	34000.7	313	25.8786	12	9	9	3.43	0.5603	0.51834	5.34782e+06
KUP_PSEAE	Q9I540	Probable potassium transport system protein kup OS=Pseudomonas aeruginosa (strain ATCC 15692 / PAO1 / 1C / PRS 101 / LMG 12228) GN=kup PE=3 SV=1	68672.6	634	5.20505	3	3	2	3.121	0.6315	1.22201	378358
LASA_PSEAE	P14789	Protease LasA OS=Pseudomonas aeruginosa (strain ATCC 15692 / PAO1 / 1C / PRS 101 / LMG 12228) GN=lasA PE=1 SV=3	45470.8	418	33.7321	21	14	14	4.519	0.7094	0.886417	5.54037e+06
LASI_PSEAE	P33883	Acyl-homoserine-lactone synthase OS=Pseudomonas aeruginosa (strain ATCC 15692 / PAO1 / 1C / PRS 101 / LMG 12228) GN=lasI PE=1 SV=1	22658.7	201	25.3731	5	4	4	3.241	0.5015	0.738025	3.95637e+06
LEPA_PSEAE	Q9I5G8	Elongation factor 4 OS=Pseudomonas aeruginosa (strain ATCC 15692 / PAO1 / 1C / PRS 101 / LMG 12228) GN=lepA PE=3 SV=1	66235.4	599	6.17696	3	3	3	2.445	0.4344	1.27958	100836
LEP_PSEAE	Q9I5G7	Signal peptidase I OS=Pseudomonas aeruginosa (strain ATCC 15692 / PAO1 / 1C / PRS 101 / LMG 12228) GN=lepB PE=3 SV=1	32064.9	284	16.9014	5	4	4	3.013	0.6412	0.000198	710414
LEUC_PSEAE	Q9HZA3	3-isopropylmalate dehydratase large subunit OS=Pseudomonas aeruginosa (strain ATCC 15692 / PAO1 / 1C / PRS 101 / LMG 12228) GN=leuC PE=3 SV=1	50991.9	474	1.89873	1	1	1	1.879	0.356	0.730038	51158.3
LEXA_PSEAE	P37452	LexA repressor OS=Pseudomonas aeruginosa (strain ATCC 15692 / PAO1 / 1C / PRS 101 / LMG 12228) GN=lexA PE=3 SV=1	22473.9	204	11.7647	2	2	2	3.717	0.5725	1.62197	419225
LFTR_PSEAE	Q9I0M1	Leucyl/phenylalanyl-tRNA--protein transferase OS=Pseudomonas aeruginosa (strain ATCC 15692 / PAO1 / 1C / PRS 101 / LMG 12228) GN=aat PE=3 SV=1	25792	226	5.30973	1	1	1	2.06	0.2335	1.44014	46079.6
LGT_PSEAE	Q9I6F2	Prolipoprotein diacylglyceryl transferase OS=Pseudomonas aeruginosa (strain ATCC 15692 / PAO1 / 1C / PRS 101 / LMG 12228) GN=lgt PE=3 SV=1	29809.8	266	14.2857	3	3	3	3.382	0.585	1.47571	708039
LIP_PSEAE	P26876	Lactonizing lipase OS=Pseudomonas aeruginosa (strain ATCC 15692 / PAO1 / 1C / PRS 101 / LMG 12228) GN=lip PE=1 SV=2	32684.7	311	34.7267	17	7	7	4.154	0.7702	1.04454	5.45565e+07
LLDD_PSEAE	Q9HV37	L-lactate dehydrogenase [cytochrome] OS=Pseudomonas aeruginosa (strain ATCC 15692 / PAO1 / 1C / PRS 101 / LMG 12228) GN=lldD PE=3 SV=1	41078.4	381	70.8661	45	32	32	4.552	0.6729	0.190824	3.62934e+07
LNT_PSEAE	Q9ZI86	Apolipoprotein N-acyltransferase OS=Pseudomonas aeruginosa (strain ATCC 15692 / PAO1 / 1C / PRS 101 / LMG 12228) GN=lnt PE=3 SV=1	55962.8	511	5.08806	2	2	2	2.786	0.6058	1.28824	465669
LOLB_PSEAE	P42812	Outer-membrane lipoprotein LolB OS=Pseudomonas aeruginosa (strain ATCC 15692 / PAO1 / 1C / PRS 101 / LMG 12228) GN=lolB PE=3 SV=2	22995.9	205	12.1951	2	2	2	2.852	0.6104	0.548499	286077
LOLD_PSEAE	Q9HZL7	Lipoprotein-releasing system ATP-binding protein LolD OS=Pseudomonas aeruginosa (strain ATCC 15692 / PAO1 / 1C / PRS 101 / LMG 12228) GN=lolD PE=3 SV=1	24617	227	3.0837	1	1	1	1.91	0.1817	0.966228	28234.1
LPTD_PSEAE	Q9I5U2	LPS-assembly protein LptD OS=Pseudomonas aeruginosa (strain ATCC 15692 / PAO1 / 1C / PRS 101 / LMG 12228) GN=lptD PE=3 SV=1	104189	924	39.9351	40	35	35	3.999	0.6909	0.593131	4.95515e+06
LPXC_PSEAE	P47205	UDP-3-O-[3-hydroxymyristoyl] N-acetylglucosamine deacetylase OS=Pseudomonas aeruginosa (strain ATCC 15692 / PAO1 / 1C / PRS 101 / LMG 12228) GN=lpxC PE=1 SV=2	33396.3	303	9.24092	2	2	2	2.881	0.4884	1.38117	155621
LPXD_PSEAE	Q9HXY6	UDP-3-O-acylglucosamine N-acyltransferase OS=Pseudomonas aeruginosa (strain ATCC 15692 / PAO1 / 1C / PRS 101 / LMG 12228) GN=lpxD PE=1 SV=1	36150.4	353	6.79887	2	2	2	2.74	0.6073	1.30407	1.11901e+06
LPXH_PSEAE	Q9I2V0	UDP-2,3-diacylglucosamine hydrolase OS=Pseudomonas aeruginosa (strain ATCC 15692 / PAO1 / 1C / PRS 101 / LMG 12228) GN=lpxH PE=3 SV=1	27519.3	240	11.6667	2	2	2	2.394	0.4566	1.25346	102066
LPXK_PSEAE	Q9HZM3	Tetraacyldisaccharide 4'-kinase OS=Pseudomonas aeruginosa (strain ATCC 15692 / PAO1 / 1C / PRS 101 / LMG 12228) GN=lpxK PE=3 SV=1	36705.2	332	5.42169	1	1	1	2.897	0.7052	1.5701	73179.2
LTAE_PSEAE	Q9HTF1	Low specificity L-threonine aldolase OS=Pseudomonas aeruginosa (strain ATCC 15692 / PAO1 / 1C / PRS 101 / LMG 12228) GN=ltaE PE=3 SV=1	38170.6	346	3.17919	1	1	1	1.794	0.5117	1.50347	168325
LYSC_PSEAE	Q9HWK6	Lysyl endopeptidase OS=Pseudomonas aeruginosa (strain ATCC 15692 / PAO1 / 1C / PRS 101 / LMG 12228) GN=prpL PE=1 SV=1	48165.1	462	12.1212	4	4	4	3.201	0.6045	1.45529	329221
MALCR_PSEAE	Q9I0I6	Methyl-accepting chemotaxis protein PA2652 OS=Pseudomonas aeruginosa (strain ATCC 15692 / PAO1 / 1C / PRS 101 / LMG 12228) GN=PA2652 PE=4 SV=1	60289.3	561	2.31729	1	1	1	2.174	0.5189	2.36095	56509.3
MASZ_PSEAE	Q9I636	Malate synthase G OS=Pseudomonas aeruginosa (strain ATCC 15692 / PAO1 / 1C / PRS 101 / LMG 12228) GN=glcB PE=3 SV=1	78593	725	3.17241	1	1	1	2.629	0.2575	2.24198	21043
METK_PSEAE	Q9I5Z0	S-adenosylmethionine synthase OS=Pseudomonas aeruginosa (strain ATCC 15692 / PAO1 / 1C / PRS 101 / LMG 12228) GN=metK PE=3 SV=1	42664.6	396	10.3535	2	2	2	2.616	0.5008	1.0916	54128.2
METX_PSEAE	P57714	Homoserine O-acetyltransferase OS=Pseudomonas aeruginosa (strain ATCC 15692 / PAO1 / 1C / PRS 101 / LMG 12228) GN=metX PE=3 SV=1	41789.8	379	4.48549	1	1	1	2.366	0.3056	1.64468	32550.1
MEXA_PSEAE	P52477	Multidrug resistance protein MexA OS=Pseudomonas aeruginosa (strain ATCC 15692 / PAO1 / 1C / PRS 101 / LMG 12228) GN=mexA PE=1 SV=1	40926.7	383	73.6292	41	23	23	4.345	0.6743	0.157944	5.24498e+07
MEXB_PSEAE	P52002	Multidrug resistance protein MexB OS=Pseudomonas aeruginosa (strain ATCC 15692 / PAO1 / 1C / PRS 101 / LMG 12228) GN=mexB PE=1 SV=2	112701	1046	43.1166	74	49	48	5.275	0.667	0.093224	2.07032e+07
MIAB_PSEAE	Q51470	(Dimethylallyl)adenosine tRNA methylthiotransferase MiaB OS=Pseudomonas aeruginosa (strain ATCC 15692 / PAO1 / 1C / PRS 101 / LMG 12228) GN=miaB PE=3 SV=2	49928.5	446	4.03587	2	2	2	2.22	0.482	0.745994	88254.6
MINE_PSEAE	Q9HYZ5	Cell division topological specificity factor OS=Pseudomonas aeruginosa (strain ATCC 15692 / PAO1 / 1C / PRS 101 / LMG 12228) GN=minE PE=3 SV=1	9766.16	84	10.7143	1	1	1	2.023	0.4385	1.01574	639613
MMSA_PSEAE	P28810	Methylmalonate-semialdehyde dehydrogenase [acylating] OS=Pseudomonas aeruginosa (strain ATCC 15692 / PAO1 / 1C / PRS 101 / LMG 12228) GN=mmsA PE=1 SV=2	53611.5	497	4.82897	2	2	0	2.821	0.5668	1.00609	140732
MNMC_PSEAE	Q9HYF0	tRNA 5-methylaminomethyl-2-thiouridine biosynthesis bifunctional protein MnmC OS=Pseudomonas aeruginosa (strain ATCC 15692 / PAO1 / 1C / PRS 101 / LMG 12228) GN=mnmC PE=3 SV=1	70455.5	654	3.51682	2	2	2	2.614	0.4519	1.12793	219820
MQO1_PSEAE	Q9HYF4	Probable malate:quinone oxidoreductase 1 OS=Pseudomonas aeruginosa (strain ATCC 15692 / PAO1 / 1C / PRS 101 / LMG 12228) GN=mqo1 PE=3 SV=1	57156.1	523	2.29446	1	1	1	1.857	0.3829	0.170361	37176.3
MQO2_PSEAE	Q9HVF1	Probable malate:quinone oxidoreductase 2 OS=Pseudomonas aeruginosa (strain ATCC 15692 / PAO1 / 1C / PRS 101 / LMG 12228) GN=mqo2 PE=3 SV=1	55445.5	507	8.48126	4	4	4	2.089	0.4534	0.099584	168226
MRAY_PSEAE	Q9HVZ8	Phospho-N-acetylmuramoyl-pentapeptide-transferase OS=Pseudomonas aeruginosa (strain ATCC 15692 / PAO1 / 1C / PRS 101 / LMG 12228) GN=mraY PE=3 SV=1	39609.6	360	8.88889	3	3	3	2.479	0.5915	0.718341	266876
MRAZ_PSEAE	Q9HVZ4	Protein MraZ OS=Pseudomonas aeruginosa (strain ATCC 15692 / PAO1 / 1C / PRS 101 / LMG 12228) GN=mraZ PE=3 SV=1	17082	151	5.96026	1	1	1	1.985	0.3703	1.1675	194775
MSBA_PSEAE	Q9HUG8	Lipid A export ATP-binding/permease protein MsbA OS=Pseudomonas aeruginosa (strain ATCC 15692 / PAO1 / 1C / PRS 101 / LMG 12228) GN=msbA PE=3 SV=1	66372.2	603	9.95025	7	5	5	3.137	0.5529	0.219057	2.27911e+06
MSCL_PSEAE	Q9HVH7	Large-conductance mechanosensitive channel OS=Pseudomonas aeruginosa (strain ATCC 15692 / PAO1 / 1C / PRS 101 / LMG 12228) GN=mscL PE=3 SV=1	14404.9	137	10.9489	1	1	1	3.103	0.5769	2.54738	689537
MTIP_PSEAE	Q9HZK1	S-methyl-5'-thioinosine phosphorylase OS=Pseudomonas aeruginosa (strain ATCC 15692 / PAO1 / 1C / PRS 101 / LMG 12228) GN=PA3004 PE=1 SV=1	26231.5	245	9.38776	3	3	3	2.274	0.2661	1.05559	883863
MTNA_PSEAE	Q9HZ65	Methylthioribose-1-phosphate isomerase OS=Pseudomonas aeruginosa (strain ATCC 15692 / PAO1 / 1C / PRS 101 / LMG 12228) GN=mtnA PE=3 SV=1	39382.4	358	10.8939	3	3	3	3.341	0.4669	0.948898	157002
MURA_PSEAE	Q9HVW7	UDP-N-acetylglucosamine 1-carboxyvinyltransferase OS=Pseudomonas aeruginosa (strain ATCC 15692 / PAO1 / 1C / PRS 101 / LMG 12228) GN=murA PE=3 SV=1	44599.3	421	28.0285	12	10	10	3.821	0.6488	0.586705	1.29486e+06
MURE_PSEAE	Q59650	UDP-N-acetylmuramoyl-L-alanyl-D-glutamate--2,6-diaminopimelate ligase OS=Pseudomonas aeruginosa (strain ATCC 15692 / PAO1 / 1C / PRS 101 / LMG 12228) GN=murE PE=3 SV=2	51213.6	487	2.25873	2	2	2	2.047	0.3755	1.49327	70980.1
MURG_PSEAE	Q9HW01	UDP-N-acetylglucosamine--N-acetylmuramyl-(pentapeptide) pyrophosphoryl-undecaprenol N-acetylglucosamine transferase OS=Pseudomonas aeruginosa (strain ATCC 15692 / PAO1 / 1C / PRS 101 / LMG 12228) GN=murG PE=1 SV=1	37757.3	357	11.7647	3	3	3	3.392	0.5554	0.773976	248071
MUTS_PSEAE	Q9HY08	DNA mismatch repair protein MutS OS=Pseudomonas aeruginosa (strain ATCC 15692 / PAO1 / 1C / PRS 101 / LMG 12228) GN=mutS PE=3 SV=1	94900.4	855	2.45614	2	2	2	2.253	0.477	1.11725	46800.6
NADB_PSEAE	Q51363	L-aspartate oxidase OS=Pseudomonas aeruginosa (strain ATCC 15692 / PAO1 / 1C / PRS 101 / LMG 12228) GN=nadB PE=3 SV=1	59949.4	538	3.71747	2	2	2	2.097	0.4287	1.48857	77638.7
NADE_PSEAE	Q9HUP3	NH(3)-dependent NAD(+) synthetase OS=Pseudomonas aeruginosa (strain ATCC 15692 / PAO1 / 1C / PRS 101 / LMG 12228) GN=nadE PE=3 SV=1	29660.5	275	14.5455	5	5	5	3.899	0.7251	0.443153	1.20751e+06
NDK_PSEAE	Q59636	Nucleoside diphosphate kinase OS=Pseudomonas aeruginosa (strain ATCC 15692 / PAO1 / 1C / PRS 101 / LMG 12228) GN=ndk PE=3 SV=2	15564	143	21.6783	3	3	3	1.94	0.5718	0.951927	3.41213e+06
NDPA_PSEAE	Q9HXF7	Nucleoid-associated protein PA3849 OS=Pseudomonas aeruginosa (strain ATCC 15692 / PAO1 / 1C / PRS 101 / LMG 12228) GN=PA3849 PE=3 SV=1	37888.9	334	3.59281	1	1	1	2.306	0.5507	0.3986	90038.4
NFXB_PSEAE	P32265	HTH-type transcriptional regulator nfxB OS=Pseudomonas aeruginosa (strain ATCC 15692 / PAO1 / 1C / PRS 101 / LMG 12228) GN=nfxB PE=4 SV=2	21045.9	187	5.88235	1	1	1	2.551	0.4673	1.16253	188836
NHAB_PSEAE	Q9I2S5	Na(+)/H(+) antiporter NhaB OS=Pseudomonas aeruginosa (strain ATCC 15692 / PAO1 / 1C / PRS 101 / LMG 12228) GN=nhaB PE=1 SV=1	54181.4	500	4.6	2	2	2	2.449	0.4431	1.49557	816010
NHAP_PSEAE	G3XD29	Na(+)/H(+) antiporter NhaP OS=Pseudomonas aeruginosa (strain ATCC 15692 / PAO1 / 1C / PRS 101 / LMG 12228) GN=nhaP PE=1 SV=1	45439.2	424	18.3962	11	8	8	4.656	0.6798	0.734973	6257093
NLPD_PSEAE	P45682	Lipoprotein NlpD/LppB homolog OS=Pseudomonas aeruginosa (strain ATCC 15692 / PAO1 / 1C / PRS 101 / LMG 12228) GN=PA3623 PE=3 SV=1	30798.3	297	26.936	11	9	9	3.948	0.6332	0.112132	3.11039e+06
NOSZ_PSEAE	Q9HYL2	Nitrous-oxide reductase OS=Pseudomonas aeruginosa (strain ATCC 15692 / PAO1 / 1C / PRS 101 / LMG 12228) GN=nosZ PE=3 SV=1	70597.3	636	3.77358	1	1	1	2.214	0.2678	4.53503	1.23646e+06
NQRA_PSEAE	Q9HZK6	Na(+)-translocating NADH-quinone reductase subunit A OS=Pseudomonas aeruginosa (strain ATCC 15692 / PAO1 / 1C / PRS 101 / LMG 12228) GN=nqrA PE=3 SV=1	48033.3	445	9.88764	4	4	4	2.905	0.515	0.758153	888910
NQRB_PSEAE	Q9HZK7	Na(+)-translocating NADH-quinone reductase subunit B OS=Pseudomonas aeruginosa (strain ATCC 15692 / PAO1 / 1C / PRS 101 / LMG 12228) GN=nqrB PE=3 SV=1	44021.5	403	2.48139	1	1	1	2.006	0.4945	0.713797	7.69378e+06
NQRD_PSEAE	Q9HZK9	Na(+)-translocating NADH-quinone reductase subunit D OS=Pseudomonas aeruginosa (strain ATCC 15692 / PAO1 / 1C / PRS 101 / LMG 12228) GN=nqrD PE=3 SV=1	24275.1	224	3.57143	1	1	1	1.769	0.1481	0.95197	143429
NRDR_PSEAE	Q9HWX1	Transcriptional repressor NrdR OS=Pseudomonas aeruginosa (strain ATCC 15692 / PAO1 / 1C / PRS 101 / LMG 12228) GN=nrdR PE=3 SV=1	17896.2	154	5.19481	1	1	1	1.864	0.3889	1.25456	91774.8
NTPA_PSEAE	Q9I6A8	Non-canonical purine NTP pyrophosphatase OS=Pseudomonas aeruginosa (strain ATCC 15692 / PAO1 / 1C / PRS 101 / LMG 12228) GN=PA0387 PE=3 SV=1	21211.1	197	6.09137	1	1	1	3.025	0.5193	1.50556	99917.7
NUOA2_PSEAE	Q9I0K1	NADH-quinone oxidoreductase subunit A 2 OS=Pseudomonas aeruginosa (strain ATCC 15692 / PAO1 / 1C / PRS 101 / LMG 12228) GN=nuoA2 PE=3 SV=1	14982.2	137	8.0292	1	1	1	2.69	0.4903	1.3886	863042
NUOB_PSEAE	Q9I0K0	NADH-quinone oxidoreductase subunit B OS=Pseudomonas aeruginosa (strain ATCC 15692 / PAO1 / 1C / PRS 101 / LMG 12228) GN=nuoB PE=3 SV=1	25390.7	225	7.11111	3	3	3	2.075	0.4834	0.815753	610844
NUOCD_PSEAE	Q9I0J9	NADH-quinone oxidoreductase subunit C/D OS=Pseudomonas aeruginosa (strain ATCC 15692 / PAO1 / 1C / PRS 101 / LMG 12228) GN=nuoC PE=3 SV=1	68261.4	593	12.1417	8	8	8	2.955	0.5159	0.292371	805293
NUOF_PSEAE	Q9I0J7	NADH-quinone oxidoreductase subunit F OS=Pseudomonas aeruginosa (strain ATCC 15692 / PAO1 / 1C / PRS 101 / LMG 12228) GN=nuoF PE=3 SV=1	48629.5	448	2.00893	1	1	1	1.933	0.299	1.83119	54562.4
NUOG_PSEAE	Q9I0J6	NADH-quinone oxidoreductase subunit G OS=Pseudomonas aeruginosa (strain ATCC 15692 / PAO1 / 1C / PRS 101 / LMG 12228) GN=nuoG PE=3 SV=1	98919.8	905	0.994475	1	1	1	1.877	0.4278	1.6343	33963.2
NUOH_PSEAE	Q9I0J5	NADH-quinone oxidoreductase subunit H OS=Pseudomonas aeruginosa (strain ATCC 15692 / PAO1 / 1C / PRS 101 / LMG 12228) GN=nuoH PE=3 SV=1	36701.4	331	20.2417	6	6	6	3.8	0.6307	0.004997	2.52318e+06
NUOI_PSEAE	Q9I0J4	NADH-quinone oxidoreductase subunit I OS=Pseudomonas aeruginosa (strain ATCC 15692 / PAO1 / 1C / PRS 101 / LMG 12228) GN=nuoI PE=3 SV=1	20578.3	182	21.978	3	3	3	2.462	0.4805	0.715495	326670
NUOJ_PSEAE	Q9I0J3	NADH-quinone oxidoreductase subunit J OS=Pseudomonas aeruginosa (strain ATCC 15692 / PAO1 / 1C / PRS 101 / LMG 12228) GN=nuoJ PE=3 SV=1	17554.7	166	9.03614	2	1	1	4.107	0.6019	1.18056	2.42142e+07
NUOL_PSEAE	Q9I0J1	NADH-quinone oxidoreductase subunit L OS=Pseudomonas aeruginosa (strain ATCC 15692 / PAO1 / 1C / PRS 101 / LMG 12228) GN=nuoL PE=3 SV=1	66167.2	615	3.90244	3	2	2	2.93	0.5424	1.27981	1.93575e+06
NUOM_PSEAE	Q9I0J0	NADH-quinone oxidoreductase subunit M OS=Pseudomonas aeruginosa (strain ATCC 15692 / PAO1 / 1C / PRS 101 / LMG 12228) GN=nuoM PE=3 SV=1	55648.9	509	11.002	4	3	3	3.619	0.6093	1.14997	9.0086e+06
NUON_PSEAE	Q9I0I9	NADH-quinone oxidoreductase subunit N OS=Pseudomonas aeruginosa (strain ATCC 15692 / PAO1 / 1C / PRS 101 / LMG 12228) GN=nuoN PE=3 SV=1	51668.2	486	11.1111	6	4	4	4.465	0.4358	0.694603	8359731
NUSG_PSEAE	Q9HWC4	Transcription termination/antitermination protein NusG OS=Pseudomonas aeruginosa (strain ATCC 15692 / PAO1 / 1C / PRS 101 / LMG 12228) GN=nusG PE=3 SV=1	20131.4	177	12.4294	2	2	2	2.448	0.5376	1.11914	420750
OBG_PSEAE	Q9HVL8	GTPase Obg OS=Pseudomonas aeruginosa (strain ATCC 15692 / PAO1 / 1C / PRS 101 / LMG 12228) GN=obg PE=3 SV=1	44293.7	406	3.69458	1	1	1	3.006	0.5549	1.95471	98641
ODB2_PSEAE	Q9I1M0	Lipoamide acyltransferase component of branched-chain alpha-keto acid dehydrogenase complex OS=Pseudomonas aeruginosa (strain ATCC 15692 / PAO1 / 1C / PRS 101 / LMG 12228) GN=bkdB PE=1 SV=1	45727.9	428	2.33645	1	1	1	2.384	0.6556	2.35397	35359.2
ODBA_PSEAE	Q9I1M2	2-oxoisovalerate dehydrogenase subunit alpha OS=Pseudomonas aeruginosa (strain ATCC 15692 / PAO1 / 1C / PRS 101 / LMG 12228) GN=bkdA1 PE=3 SV=1	45209.6	410	6.82927	2	2	2	3.615	0.4846	0.681274	139502
ODO2_PSEAE	Q9I3D2	Dihydrolipoyllysine-residue succinyltransferase component of 2-oxoglutarate dehydrogenase complex OS=Pseudomonas aeruginosa (strain ATCC 15692 / PAO1 / 1C / PRS 101 / LMG 12228) GN=sucB PE=3 SV=1	42842.5	409	20.2934	7	6	6	3.88	0.6188	0.188001	1.21732e+06
ODP1_PSEAE	Q59637	Pyruvate dehydrogenase E1 component OS=Pseudomonas aeruginosa (strain ATCC 15692 / PAO1 / 1C / PRS 101 / LMG 12228) GN=aceE PE=3 SV=2	99482.9	882	13.7188	19	16	16	3.327	0.6682	0.112336	1.68818e+06
ODP2_PSEAE	Q59638	Dihydrolipoyllysine-residue acetyltransferase component of pyruvate dehydrogenase complex OS=Pseudomonas aeruginosa (strain ATCC 15692 / PAO1 / 1C / PRS 101 / LMG 12228) GN=aceF PE=1 SV=2	56655.9	547	27.6051	39	21	21	4.564	0.689	0.292502	33912347
OPGG_PSEAE	Q9HUA5	Glucans biosynthesis protein G OS=Pseudomonas aeruginosa (strain ATCC 15692 / PAO1 / 1C / PRS 101 / LMG 12228) GN=opgG PE=3 SV=1	59421.4	525	14.2857	9	8	8	3.551	0.5852	0.787307	2.65881e+06
OPGH_PSEAE	Q9HUA6	Glucans biosynthesis glucosyltransferase H OS=Pseudomonas aeruginosa (strain ATCC 15692 / PAO1 / 1C / PRS 101 / LMG 12228) GN=opgH PE=3 SV=1	96915.4	861	4.18118	4	4	4	2.812	0.5046	0.642845	231502
OPRI_PSEAE	P11221	Major outer membrane lipoprotein OS=Pseudomonas aeruginosa (strain ATCC 15692 / PAO1 / 1C / PRS 101 / LMG 12228) GN=oprI PE=3 SV=1	8811.47	83	45.7831	10	5	5	3.968	0.5293	0.692792	2.3534e+08
OPRM_PSEAE	Q51487	Outer membrane protein OprM OS=Pseudomonas aeruginosa (strain ATCC 15692 / PAO1 / 1C / PRS 101 / LMG 12228) GN=oprM PE=1 SV=2	52548.2	485	49.8969	40	24	24	4.187	0.7041	0.26561	3.50882e+07
OTCC_PSEAE	P08308	Ornithine carbamoyltransferase, catabolic OS=Pseudomonas aeruginosa (strain ATCC 15692 / PAO1 / 1C / PRS 101 / LMG 12228) GN=arcB PE=1 SV=3	38066.2	336	40.7738	19	13	13	3.525	0.5765	0.147253	4.78519e+06
PA1L_PSEAE	Q05097	PA-I galactophilic lectin OS=Pseudomonas aeruginosa (strain ATCC 15692 / PAO1 / 1C / PRS 101 / LMG 12228) GN=lecA PE=1 SV=2	12867.3	122	12.2951	1	1	1	1.924	0.2703	1.98767	1.33501e+06
PAAD_PSEAE	Q9HX08	Probable aromatic acid decarboxylase OS=Pseudomonas aeruginosa (strain ATCC 15692 / PAO1 / 1C / PRS 101 / LMG 12228) GN=PA4019 PE=1 SV=1	22334.3	209	3.82775	1	1	1	2.448	0.5204	0.97261	264076
PAGL_PSEAE	Q9HVD1	Lipid A deacylase PagL OS=Pseudomonas aeruginosa (strain ATCC 15692 / PAO1 / 1C / PRS 101 / LMG 12228) GN=pagL PE=1 SV=1	18364.2	173	45.6647	10	6	6	3.595	0.6058	0.64923	1.96638e+07
PAL_PSEAE	Q9I4Z4	Peptidoglycan-associated lipoprotein OS=Pseudomonas aeruginosa (strain ATCC 15692 / PAO1 / 1C / PRS 101 / LMG 12228) GN=pal PE=3 SV=1	17895.9	168	44.6429	8	6	6	4.065	0.7125	1.03295	4.56095e+06
PARC_PSEAE	Q9HUK1	DNA topoisomerase 4 subunit A OS=Pseudomonas aeruginosa (strain ATCC 15692 / PAO1 / 1C / PRS 101 / LMG 12228) GN=parC PE=3 SV=1	83295.5	754	6.1008	5	4	4	3.33	0.5943	1.56687	564936
PBP5_PSEAE	P72161	D-alanyl-D-alanine endopeptidase OS=Pseudomonas aeruginosa (strain ATCC 15692 / PAO1 / 1C / PRS 101 / LMG 12228) GN=pbpG PE=3 SV=2	34007.1	310	4.19355	1	1	1	2.696	0.4347	2.0398	67941.9
PBPA_PSEAE	Q07806	Penicillin-binding protein 1A OS=Pseudomonas aeruginosa (strain ATCC 15692 / PAO1 / 1C / PRS 101 / LMG 12228) GN=mrcA PE=3 SV=2	91124.4	822	1.70316	1	1	1	2.986	0.4223	1.46056	30373.1
PCAB_PSEAE	Q9I6Q8	3-carboxy-cis,cis-muconate cycloisomerase OS=Pseudomonas aeruginosa (strain ATCC 15692 / PAO1 / 1C / PRS 101 / LMG 12228) GN=pcaB PE=3 SV=1	49072.7	459	2.17865	1	1	1	2.279	0.4559	1.1564	46842.5
PCKA_PSEAE	Q9HTZ7	Phosphoenolpyruvate carboxykinase [ATP] OS=Pseudomonas aeruginosa (strain ATCC 15692 / PAO1 / 1C / PRS 101 / LMG 12228) GN=pckA PE=3 SV=1	55679	513	5.84795	2	2	2	2.836	0.6139	1.39629	122289
PCTC_PSEAE	Q9HW93	Methyl-accepting chemotaxis protein PctC OS=Pseudomonas aeruginosa (strain ATCC 15692 / PAO1 / 1C / PRS 101 / LMG 12228) GN=pctC PE=1 SV=1	68247.8	632	6.17089	2	2	2	3.051	0.4589	0.826783	33306.5
PHLN_PSEAE	P15713	Non-hemolytic phospholipase C OS=Pseudomonas aeruginosa (strain ATCC 15692 / PAO1 / 1C / PRS 101 / LMG 12228) GN=plcN PE=3 SV=2	77078.8	692	41.6185	28	24	24	3.715	0.6619	0.856289	3.06983e+06
PHOU_PSEAE	Q51547	Phosphate-specific transport system accessory protein PhoU homolog OS=Pseudomonas aeruginosa (strain ATCC 15692 / PAO1 / 1C / PRS 101 / LMG 12228) GN=phoU PE=3 SV=1	27452.2	242	8.26446	2	2	2	2.394	0.6053	1.76593	378868
PHS_PSEAE	P43335	Pterin-4-alpha-carbinolamine dehydratase OS=Pseudomonas aeruginosa (strain ATCC 15692 / PAO1 / 1C / PRS 101 / LMG 12228) GN=phhB PE=3 SV=1	13306.7	118	8.47458	1	1	1	1.797	0.2999	1.2268	23772
PILB_PSEAE	P22608	Type 4 fimbrial assembly protein PilB OS=Pseudomonas aeruginosa (strain ATCC 15692 / PAO1 / 1C / PRS 101 / LMG 12228) GN=pilB PE=3 SV=2	62271.3	566	1.76678	1	1	1	1.814	0.3853	0.86985	52203.4
PILQ_PSEAE	P34750	Fimbrial assembly protein PilQ OS=Pseudomonas aeruginosa (strain ATCC 15692 / PAO1 / 1C / PRS 101 / LMG 12228) GN=pilQ PE=3 SV=2	77313.6	714	29.6919	35	21	21	3.881	0.6682	0.059246	1.58338e+07
PILR_PSEAE	Q00934	Type 4 fimbriae expression regulatory protein PilR OS=Pseudomonas aeruginosa (strain ATCC 15692 / PAO1 / 1C / PRS 101 / LMG 12228) GN=pilR PE=3 SV=2	49688.1	445	2.92135	1	1	1	2.378	0.5866	2.47468	26378.5
PLSB_PSEAE	Q9HXW7	Glycerol-3-phosphate acyltransferase OS=Pseudomonas aeruginosa (strain ATCC 15692 / PAO1 / 1C / PRS 101 / LMG 12228) GN=plsB PE=3 SV=1	94739.4	834	8.63309	7	6	6	3.817	0.61	0.866904	186859
PMPM_PSEAE	Q9I3Y3	Multidrug resistance protein PmpM OS=Pseudomonas aeruginosa (strain ATCC 15692 / PAO1 / 1C / PRS 101 / LMG 12228) GN=pmpM PE=3 SV=1	50819	477	12.9979	6	5	5	4.071	0.6522	0.348354	1.51261e+06
PNCB1_PSEAE	Q9HUP4	Nicotinate phosphoribosyltransferase 1 OS=Pseudomonas aeruginosa (strain ATCC 15692 / PAO1 / 1C / PRS 101 / LMG 12228) GN=pncB1 PE=3 SV=1	46047.6	399	19.5489	8	6	5	3.563	0.602	0.363921	1.84547e+06
PNCB2_PSEAE	Q9HW26	Nicotinate phosphoribosyltransferase 2 OS=Pseudomonas aeruginosa (strain ATCC 15692 / PAO1 / 1C / PRS 101 / LMG 12228) GN=pncB2 PE=1 SV=1	45643.5	398	6.53266	2	2	1	2.943	0.5838	2.42218	121622
PNP_PSEAE	Q9HV59	Polyribonucleotide nucleotidyltransferase OS=Pseudomonas aeruginosa (strain ATCC 15692 / PAO1 / 1C / PRS 101 / LMG 12228) GN=pnp PE=3 SV=1	75388.1	701	34.0942	24	21	21	4.069	0.6292	0.606865	1.19059e+06
PORB_PSEAE	Q51485	Porin B OS=Pseudomonas aeruginosa (strain ATCC 15692 / PAO1 / 1C / PRS 101 / LMG 12228) GN=oprB PE=1 SV=1	50704.1	454	40.3084	19	16	1	4.409	0.6642	0.136401	9.5189e+06
PORD_PSEAE	P32722	Porin D OS=Pseudomonas aeruginosa (strain ATCC 15692 / PAO1 / 1C / PRS 101 / LMG 12228) GN=oprD PE=1 SV=1	48312.5	443	60.7223	43	22	22	4.847	0.7165	0.279185	3.86243e+07
PORF_PSEAE	P13794	Outer membrane porin F OS=Pseudomonas aeruginosa (strain ATCC 15692 / PAO1 / 1C / PRS 101 / LMG 12228) GN=oprF PE=1 SV=1	37598.2	350	67.1429	69	22	22	4.459	0.6936	0.034439	6.46975e+07
POTA2_PSEAE	Q9HY19	Spermidine/putrescine import ATP-binding protein PotA 2 OS=Pseudomonas aeruginosa (strain ATCC 15692 / PAO1 / 1C / PRS 101 / LMG 12228) GN=potA2 PE=3 SV=1	40001.9	363	3.85675	1	1	1	2.651	0.5541	1.59022	26288.7
PPBH_PSEAE	P35483	Alkaline phosphatase H OS=Pseudomonas aeruginosa (strain ATCC 15692 / PAO1 / 1C / PRS 101 / LMG 12228) GN=phoA PE=1 SV=2	50359.7	476	51.2605	17	14	14	4.045	0.5928	0.384088	1.8267e+06
PPK_PSEAE	Q9S646	Polyphosphate kinase OS=Pseudomonas aeruginosa (strain ATCC 15692 / PAO1 / 1C / PRS 101 / LMG 12228) GN=ppk PE=3 SV=1	78225.5	690	22.7536	17	15	15	3.517	0.6046	0.535092	1495147
PPX_PSEAE	Q9ZN70	Exopolyphosphatase OS=Pseudomonas aeruginosa (strain ATCC 15692 / PAO1 / 1C / PRS 101 / LMG 12228) GN=ppx PE=3 SV=1	56366.3	506	1.77866	1	1	1	1.809	0.262	0.789329	36280
PROA_PSEAE	Q9HX20	Gamma-glutamyl phosphate reductase OS=Pseudomonas aeruginosa (strain ATCC 15692 / PAO1 / 1C / PRS 101 / LMG 12228) GN=proA PE=3 SV=1	44998.4	421	12.114	4	4	4	2.814	0.6464	0.91176	464771
PROB_PSEAE	Q9HVL9	Glutamate 5-kinase OS=Pseudomonas aeruginosa (strain ATCC 15692 / PAO1 / 1C / PRS 101 / LMG 12228) GN=proB PE=3 SV=1	39802.9	372	6.1828	2	2	2	2.835	0.5753	0.941342	1.13597e+06
PRTN_PSEAE	Q06552	Transcription regulatory protein PrtN OS=Pseudomonas aeruginosa (strain ATCC 15692 / PAO1 / 1C / PRS 101 / LMG 12228) GN=prtN PE=4 SV=1	11508	104	12.5	1	1	1	2.11	0.4427	1.77703	100382
PSD_PSEAE	Q9HUK8	Phosphatidylserine decarboxylase proenzyme OS=Pseudomonas aeruginosa (strain ATCC 15692 / PAO1 / 1C / PRS 101 / LMG 12228) GN=psd PE=3 SV=1	31962.5	289	35.2941	12	8	8	4.059	0.642	0.547791	1.50508e+07
PTHP_PSEAE	Q9HVV2	Phosphocarrier protein HPr OS=Pseudomonas aeruginosa (strain ATCC 15692 / PAO1 / 1C / PRS 101 / LMG 12228) GN=ptsH PE=3 SV=1	9677.9	90	11.1111	1	1	1	2.827	0.6395	1.00085	222606
PTH_PSEAE	Q9HVC3	Peptidyl-tRNA hydrolase OS=Pseudomonas aeruginosa (strain ATCC 15692 / PAO1 / 1C / PRS 101 / LMG 12228) GN=pth PE=1 SV=1	20772.8	194	6.70103	1	1	1	2.376	0.5442	1.09761	38435.2
PUR1_PSEAE	Q51342	Amidophosphoribosyltransferase OS=Pseudomonas aeruginosa (strain ATCC 15692 / PAO1 / 1C / PRS 101 / LMG 12228) GN=purF PE=3 SV=3	55317.3	501	3.39321	1	1	1	3.131	0.4979	2.6208	21187.6
PUR4_PSEAE	Q9HXN2	Phosphoribosylformylglycinamidine synthase OS=Pseudomonas aeruginosa (strain ATCC 15692 / PAO1 / 1C / PRS 101 / LMG 12228) GN=purL PE=3 SV=1	140541	1298	2.46533	3	3	3	2.169	0.5708	1.2977	86947.4
PUR7_PSEAE	Q9I4W0	Phosphoribosylaminoimidazole-succinocarboxamide synthase OS=Pseudomonas aeruginosa (strain ATCC 15692 / PAO1 / 1C / PRS 101 / LMG 12228) GN=purC PE=3 SV=1	26795.9	236	13.5593	4	3	3	3.028	0.5627	0.705882	2.31e+06
PUR8_PSEAE	Q9I0K9	Adenylosuccinate lyase OS=Pseudomonas aeruginosa (strain ATCC 15692 / PAO1 / 1C / PRS 101 / LMG 12228) GN=purB PE=3 SV=1	50451.4	456	12.5	4	4	4	3.163	0.6023	0.680653	657473
PURA_PSEAE	Q9HUM6	Adenylosuccinate synthetase OS=Pseudomonas aeruginosa (strain ATCC 15692 / PAO1 / 1C / PRS 101 / LMG 12228) GN=purA PE=3 SV=1	46767.2	430	11.1628	4	4	4	2.766	0.4573	0.445565	880902
PURE_PSEAE	P72157	N5-carboxyaminoimidazole ribonucleotide mutase OS=Pseudomonas aeruginosa (strain ATCC 15692 / PAO1 / 1C / PRS 101 / LMG 12228) GN=purE PE=3 SV=2	16860.7	163	9.20245	1	1	1	2.783	0.567	1.40533	45923.9
PYRE_PSEAE	P50587	Orotate phosphoribosyltransferase OS=Pseudomonas aeruginosa (strain ATCC 15692 / PAO1 / 1C / PRS 101 / LMG 12228) GN=pyrE PE=3 SV=2	23288.2	213	23.9437	5	4	4	3.327	0.6928	1.09172	1.70367e+06
PYRG_PSEAE	Q9HXZ4	CTP synthase OS=Pseudomonas aeruginosa (strain ATCC 15692 / PAO1 / 1C / PRS 101 / LMG 12228) GN=pyrG PE=3 SV=1	59562.6	542	10.3321	6	5	5	3.476	0.7402	0.460705	1.81254e+06
PYRH_PSEAE	O82852	Uridylate kinase OS=Pseudomonas aeruginosa (strain ATCC 15692 / PAO1 / 1C / PRS 101 / LMG 12228) GN=pyrH PE=3 SV=2	26237.5	245	11.4286	3	3	3	2.753	0.379	1.73982	446852
PYS2_PSEAE	Q06584	Pyocin-S2 OS=Pseudomonas aeruginosa (strain ATCC 15692 / PAO1 / 1C / PRS 101 / LMG 12228) GN=pys2 PE=1 SV=3	73790.3	689	15.0943	9	9	4	4.315	0.6484	0.46649	462985
Q14T74_PSEAE	Q14T74	NAD(P) transhydrogenase subunit alpha OS=Pseudomonas aeruginosa (strain ATCC 15692 / PAO1 / 1C / PRS 101 / LMG 12228) GN=pntAA PE=3 SV=1	38640	372	4.83871	1	1	1	3.412	0.5501	1.3815	62614.8
Q7DC80_PSEAE	Q7DC80	Phenazine biosynthesis protein PhzD OS=Pseudomonas aeruginosa (strain ATCC 15692 / PAO1 / 1C / PRS 101 / LMG 12228) GN=phzD1 PE=1 SV=1	23162.7	207	10.1449	2	2	2	2.723	0.5824	1.19126	1.15191e+06
Q7DC81_PSEAE	Q7DC81	Phenazine biosynthesis protein PhzE OS=Pseudomonas aeruginosa (strain ATCC 15692 / PAO1 / 1C / PRS 101 / LMG 12228) GN=phzE1 PE=4 SV=1	68919	627	2.23285	1	1	1	2.724	0.6197	1.92896	31950.7
Q820A5_PSEAE	Q820A5	Probable pyridoxamine 5'-phosphate oxidase OS=Pseudomonas aeruginosa (strain ATCC 15692 / PAO1 / 1C / PRS 101 / LMG 12228) GN=phzG2 PE=3 SV=1	24366.3	215	5.5814	2	1	0	2.426	0.5754	1.49537	264729
Q9HT11_PSEAE	Q9HT11	Chromosome partitioning protein Soj OS=Pseudomonas aeruginosa (strain ATCC 15692 / PAO1 / 1C / PRS 101 / LMG 12228) GN=soj PE=4 SV=1	28572.8	262	5.34351	1	1	1	2.24	0.3795	2.37406	91549
Q9HT12_PSEAE	Q9HT12	Chromosome partitioning protein Spo0J OS=Pseudomonas aeruginosa (strain ATCC 15692 / PAO1 / 1C / PRS 101 / LMG 12228) GN=spoOJ PE=1 SV=1	31931.2	290	8.62069	2	2	2	3.091	0.5561	0.92099	153876
Q9HT23_PSEAE	Q9HT23	Uncharacterized protein OS=Pseudomonas aeruginosa (strain ATCC 15692 / PAO1 / 1C / PRS 101 / LMG 12228) GN=PA5551 PE=4 SV=1	18753	169	4.73373	1	1	1	1.794	0.5407	1.20278	111810
Q9HT28_PSEAE	Q9HT28	Uncharacterized protein OS=Pseudomonas aeruginosa (strain ATCC 15692 / PAO1 / 1C / PRS 101 / LMG 12228) GN=PA5546 PE=4 SV=1	44050.8	394	16.4975	5	5	5	3.158	0.6362	0.488866	1.28381e+06
Q9HT30_PSEAE	Q9HT30	Uncharacterized protein OS=Pseudomonas aeruginosa (strain ATCC 15692 / PAO1 / 1C / PRS 101 / LMG 12228) GN=PA5544 PE=4 SV=1	72040.8	674	1.92878	1	1	1	2.293	0.3768	0.856572	74460.7
Q9HT43_PSEAE	Q9HT43	Probable MFS dicarboxylate transporter OS=Pseudomonas aeruginosa (strain ATCC 15692 / PAO1 / 1C / PRS 101 / LMG 12228) GN=PA5530 PE=4 SV=1	47712	435	2.29885	1	1	1	1.853	0.4425	1.72963	134482
Q9HT44_PSEAE	Q9HT44	Probable sodium/proton antiporter OS=Pseudomonas aeruginosa (strain ATCC 15692 / PAO1 / 1C / PRS 101 / LMG 12228) GN=PA5529 PE=4 SV=1	63564	585	4.44444	2	2	2	2.983	0.528	1.22	343676
Q9HT50_PSEAE	Q9HT50	Probable aminotransferase OS=Pseudomonas aeruginosa (strain ATCC 15692 / PAO1 / 1C / PRS 101 / LMG 12228) GN=PA5523 PE=3 SV=1	48859.4	450	3.77778	1	1	1	2.745	0.5446	2.3624	40448.8
Q9HT52_PSEAE	Q9HT52	Probable short-chain dehydrogenase OS=Pseudomonas aeruginosa (strain ATCC 15692 / PAO1 / 1C / PRS 101 / LMG 12228) GN=PA5521 PE=3 SV=1	26859.6	252	3.1746	1	1	1	1.887	0.3778	0.034297	79003.5
Q9HT63_PSEAE	Q9HT63	Probable transporter OS=Pseudomonas aeruginosa (strain ATCC 15692 / PAO1 / 1C / PRS 101 / LMG 12228) GN=PA5510 PE=4 SV=1	48774.3	449	3.11804	1	1	1	2.405	0.4798	1.25876	554371
Q9HT67_PSEAE	Q9HT67	Uncharacterized protein OS=Pseudomonas aeruginosa (strain ATCC 15692 / PAO1 / 1C / PRS 101 / LMG 12228) GN=PA5506 PE=4 SV=1	32105.9	285	19.6491	6	5	5	2.954	0.6002	0.344138	1.70534e+06
Q9HT68_PSEAE	Q9HT68	Probable TonB-dependent receptor OS=Pseudomonas aeruginosa (strain ATCC 15692 / PAO1 / 1C / PRS 101 / LMG 12228) GN=PA5505 PE=1 SV=1	28030.1	260	30.3846	4	4	4	3.487	0.5509	0.716696	353509
Q9HT76_PSEAE	Q9HT76	NrdJa OS=Pseudomonas aeruginosa (strain ATCC 15692 / PAO1 / 1C / PRS 101 / LMG 12228) GN=nrdJa PE=4 SV=1	82671.3	734	2.17984	1	1	1	2.308	0.4211	2.23172	18136.5
Q9HT77_PSEAE	Q9HT77	NrdJb OS=Pseudomonas aeruginosa (strain ATCC 15692 / PAO1 / 1C / PRS 101 / LMG 12228) GN=nrdJb PE=4 SV=1	24851.6	229	10.0437	2	2	2	2.329	0.4015	1.45969	251793
Q9HT91_PSEAE	Q9HT91	Proton-glutamate symporter OS=Pseudomonas aeruginosa (strain ATCC 15692 / PAO1 / 1C / PRS 101 / LMG 12228) GN=gltP PE=4 SV=1	47572.1	444	2.47748	3	2	2	2.238	0.5661	1.11079	2.48537e+06
Q9HT92_PSEAE	Q9HT92	Uncharacterized protein OS=Pseudomonas aeruginosa (strain ATCC 15692 / PAO1 / 1C / PRS 101 / LMG 12228) GN=PA5478 PE=4 SV=1	42992.4	409	10.2689	3	3	3	3.061	0.5874	1.65888	278386
Q9HTA4_PSEAE	Q9HTA4	Uncharacterized protein OS=Pseudomonas aeruginosa (strain ATCC 15692 / PAO1 / 1C / PRS 101 / LMG 12228) GN=PA5466 PE=4 SV=1	32770.1	314	7.32484	3	2	2	2.505	0.3626	0.881757	6.76638e+06
Q9HTB1_PSEAE	Q9HTB1	Uncharacterized protein OS=Pseudomonas aeruginosa (strain ATCC 15692 / PAO1 / 1C / PRS 101 / LMG 12228) GN=PA5459 PE=4 SV=1	30663.7	278	10.7914	4	3	3	2.561	0.4624	0.86133	691165
Q9HTB2_PSEAE	Q9HTB2	Uncharacterized protein OS=Pseudomonas aeruginosa (strain ATCC 15692 / PAO1 / 1C / PRS 101 / LMG 12228) GN=PA5458 PE=4 SV=1	42306	380	2.10526	1	1	1	1.988	0.2057	0.783682	69991
Q9HTB5_PSEAE	Q9HTB5	Uncharacterized protein OS=Pseudomonas aeruginosa (strain ATCC 15692 / PAO1 / 1C / PRS 101 / LMG 12228) GN=PA5455 PE=4 SV=1	60961.9	542	9.40959	4	4	4	3.365	0.597	1.17216	293436
Q9HTC8_PSEAE	Q9HTC8	Probable transcriptional regulator OS=Pseudomonas aeruginosa (strain ATCC 15692 / PAO1 / 1C / PRS 101 / LMG 12228) GN=PA5438 PE=4 SV=1	31642.4	293	10.9215	2	2	2	3.38	0.5834	0.857739	272499
Q9HTD2_PSEAE	Q9HTD2	Tryptophan permease OS=Pseudomonas aeruginosa (strain ATCC 15692 / PAO1 / 1C / PRS 101 / LMG 12228) GN=mtr PE=3 SV=1	44708.8	417	1.67866	1	1	1	1.739	0.2777	1.04393	936772
Q9HTD3_PSEAE	Q9HTD3	Uncharacterized protein OS=Pseudomonas aeruginosa (strain ATCC 15692 / PAO1 / 1C / PRS 101 / LMG 12228) GN=PA5433 PE=4 SV=1	25550.1	224	11.6071	2	2	2	2.143	0.5271	1.34896	301247
Q9HTD6_PSEAE	Q9HTD6	Uncharacterized protein OS=Pseudomonas aeruginosa (strain ATCC 15692 / PAO1 / 1C / PRS 101 / LMG 12228) GN=PA5430 PE=4 SV=1	42343	404	5.69307	3	3	3	2.365	0.4385	1.10132	2.10036e+06
Q9HTF2_PSEAE	Q9HTF2	Uncharacterized protein OS=Pseudomonas aeruginosa (strain ATCC 15692 / PAO1 / 1C / PRS 101 / LMG 12228) GN=PA5412 PE=4 SV=1	93248.3	837	2.03106	2	2	2	2.054	0.3029	1.24705	73515.2
Q9HTF4_PSEAE	Q9HTF4	GbcA OS=Pseudomonas aeruginosa (strain ATCC 15692 / PAO1 / 1C / PRS 101 / LMG 12228) GN=gbcA PE=4 SV=1	48617.1	429	2.331	1	1	1	2.018	0.2007	0.464904	74839.9
Q9HTG5_PSEAE	Q9HTG5	DgcB, Dimethylglycine catabolism OS=Pseudomonas aeruginosa (strain ATCC 15692 / PAO1 / 1C / PRS 101 / LMG 12228) GN=dgcB PE=4 SV=1	70485.6	653	1.07198	1	1	1	2.22	0.2545	1.02755	436892
Q9HTG7_PSEAE	Q9HTG7	Uncharacterized protein OS=Pseudomonas aeruginosa (strain ATCC 15692 / PAO1 / 1C / PRS 101 / LMG 12228) GN=PA5397 PE=4 SV=1	19927.8	176	17.0455	3	3	3	2.405	0.5688	1.23751	4.55216e+06
Q9HTJ5_PSEAE	Q9HTJ5	Membrane protein component of ABC phosphate transporter OS=Pseudomonas aeruginosa (strain ATCC 15692 / PAO1 / 1C / PRS 101 / LMG 12228) GN=pstA PE=3 SV=1	61156.6	558	2.68817	2	2	2	2.714	0.4753	2.14715	86587.2
Q9HTL1_PSEAE	Q9HTL1	Uncharacterized protein OS=Pseudomonas aeruginosa (strain ATCC 15692 / PAO1 / 1C / PRS 101 / LMG 12228) GN=PA5347 PE=4 SV=1	14699	130	15.3846	2	2	2	1.914	0.4525	0.626826	320224
Q9HTL2_PSEAE	Q9HTL2	Uncharacterized protein OS=Pseudomonas aeruginosa (strain ATCC 15692 / PAO1 / 1C / PRS 101 / LMG 12228) GN=PA5346 PE=4 SV=1	51377.4	469	1.91898	1	1	1	1.734	0.1563	1.87902	46080.8
Q9HTL3_PSEAE	Q9HTL3	ATP-dependent DNA helicase RecG OS=Pseudomonas aeruginosa (strain ATCC 15692 / PAO1 / 1C / PRS 101 / LMG 12228) GN=recG PE=4 SV=1	76113.3	691	2.89436	2	2	2	1.997	0.5048	1.40246	65832.4
Q9HTL9_PSEAE	Q9HTL9	Uncharacterized protein OS=Pseudomonas aeruginosa (strain ATCC 15692 / PAO1 / 1C / PRS 101 / LMG 12228) GN=PA5339 PE=4 SV=1	13583	126	50	6	5	5	3.831	0.5914	0.30818	1.74619e+06
Q9HTM0_PSEAE	Q9HTM0	Guanosine-3',5'-bis(Diphosphate) 3'-pyrophosphohydrolase OS=Pseudomonas aeruginosa (strain ATCC 15692 / PAO1 / 1C / PRS 101 / LMG 12228) GN=spoT PE=3 SV=1	78812.1	701	3.42368	2	2	2	3.076	0.4233	0.185672	40374.7
Q9HTM4_PSEAE	Q9HTM4	Uncharacterized protein OS=Pseudomonas aeruginosa (strain ATCC 15692 / PAO1 / 1C / PRS 101 / LMG 12228) GN=PA5333 PE=4 SV=1	13545.2	123	8.94309	1	1	1	2.46	0.5886	1.41849	19970476
Q9HTN4_PSEAE	Q9HTN4	Phosphopantothenoylcysteine synthase/(R)-4'-phospho-N-pantothenoylcysteine decarboxylase OS=Pseudomonas aeruginosa (strain ATCC 15692 / PAO1 / 1C / PRS 101 / LMG 12228) GN=coaC PE=4 SV=1	43088.5	402	3.23383	1	1	1	2.286	0.5643	1.52302	133405
Q9HTP1_PSEAE	Q9HTP1	Probable pyridoxal-dependent aminotransferase OS=Pseudomonas aeruginosa (strain ATCC 15692 / PAO1 / 1C / PRS 101 / LMG 12228) GN=PA5313 PE=3 SV=1	48298.9	444	6.30631	2	2	2	3.243	0.5418	1.28058	132570
Q9HTP2_PSEAE	Q9HTP2	Probable aldehyde dehydrogenase OS=Pseudomonas aeruginosa (strain ATCC 15692 / PAO1 / 1C / PRS 101 / LMG 12228) GN=PA5312 PE=3 SV=1	53092.4	497	19.1147	9	9	9	3.959	0.6754	0.509098	1.39141e+06
Q9HTP6_PSEAE	Q9HTP6	Leucine-responsive regulatory protein OS=Pseudomonas aeruginosa (strain ATCC 15692 / PAO1 / 1C / PRS 101 / LMG 12228) GN=lrp PE=4 SV=1	18838	162	24.0741	8	8	8	2.855	0.4285	0.621825	6.46392e+06
Q9HTQ4_PSEAE	Q9HTQ4	Cytochrome c5 OS=Pseudomonas aeruginosa (strain ATCC 15692 / PAO1 / 1C / PRS 101 / LMG 12228) GN=cycB PE=4 SV=1	13431.8	136	13.9706	2	2	2	2.085	0.3472	0.701608	226303
Q9HTQ8_PSEAE	Q9HTQ8	ATP-dependent DNA helicase Rep OS=Pseudomonas aeruginosa (strain ATCC 15692 / PAO1 / 1C / PRS 101 / LMG 12228) GN=rep PE=4 SV=1	76975.2	669	3.58744	2	2	2	2.673	0.3502	0.714341	30895.4
Q9HTR3_PSEAE	Q9HTR3	Probable choline transporter OS=Pseudomonas aeruginosa (strain ATCC 15692 / PAO1 / 1C / PRS 101 / LMG 12228) GN=PA5291 PE=4 SV=1	73390.4	661	2.72315	2	2	2	1.989	0.4174	1.46447	2.86218e+06
Q9HTR6_PSEAE	Q9HTR6	Nitrogen regulatory protein P-II 2 OS=Pseudomonas aeruginosa (strain ATCC 15692 / PAO1 / 1C / PRS 101 / LMG 12228) GN=glnK PE=3 SV=1	12260.6	112	18.75	2	2	2	2.281	0.4726	0.705139	322192
Q9HTS1_PSEAE	Q9HTS1	Probable transcriptional regulator OS=Pseudomonas aeruginosa (strain ATCC 15692 / PAO1 / 1C / PRS 101 / LMG 12228) GN=PA5283 PE=4 SV=1	50908.4	458	2.62009	1	1	1	2.17	0.5949	2.03006	45227.7
Q9HTT8_PSEAE	Q9HTT8	Uncharacterized protein OS=Pseudomonas aeruginosa (strain ATCC 15692 / PAO1 / 1C / PRS 101 / LMG 12228) GN=PA5257 PE=4 SV=1	46597	412	2.42718	1	1	1	2.164	0.4224	1.64114	125945
Q9HTU3_PSEAE	Q9HTU3	Uncharacterized protein OS=Pseudomonas aeruginosa (strain ATCC 15692 / PAO1 / 1C / PRS 101 / LMG 12228) GN=PA5251 PE=4 SV=1	21191.7	192	16.1458	3	2	2	3.342	0.3932	0.528322	1.32018e+06
Q9HTU4_PSEAE	Q9HTU4	Uncharacterized protein OS=Pseudomonas aeruginosa (strain ATCC 15692 / PAO1 / 1C / PRS 101 / LMG 12228) GN=PA5250 PE=4 SV=1	27477	252	6.74603	2	2	2	3.482	0.5881	1.65589	634956
Q9HTU5_PSEAE	Q9HTU5	Uncharacterized protein OS=Pseudomonas aeruginosa (strain ATCC 15692 / PAO1 / 1C / PRS 101 / LMG 12228) GN=PA5249 PE=4 SV=1	22314.2	209	4.78469	1	1	1	1.962	0.4261	1.73866	340342
Q9HTV0_PSEAE	Q9HTV0	Uncharacterized protein OS=Pseudomonas aeruginosa (strain ATCC 15692 / PAO1 / 1C / PRS 101 / LMG 12228) GN=PA5244 PE=4 SV=1	22043.8	196	8.16327	5	2	2	3.249	0.5888	0.450996	415466
Q9HTV5_PSEAE	Q9HTV5	Glycerol-3-phosphate transporter OS=Pseudomonas aeruginosa (strain ATCC 15692 / PAO1 / 1C / PRS 101 / LMG 12228) GN=glpT PE=4 SV=1	49249.6	448	9.59821	4	3	3	3.998	0.6433	1.49175	1.3372e+06
Q9HTV8_PSEAE	Q9HTV8	Uncharacterized protein OS=Pseudomonas aeruginosa (strain ATCC 15692 / PAO1 / 1C / PRS 101 / LMG 12228) GN=PA5232 PE=4 SV=1	38567.6	357	9.80392	3	3	3	3.026	0.6322	1.16499	98404.3
Q9HTW8_PSEAE	Q9HTW8	Uncharacterized protein OS=Pseudomonas aeruginosa (strain ATCC 15692 / PAO1 / 1C / PRS 101 / LMG 12228) GN=PA5222 PE=4 SV=1	18328.7	160	11.25	2	2	2	1.838	0.4815	1.75079	217861
Q9HTX0_PSEAE	Q9HTX0	Uncharacterized protein OS=Pseudomonas aeruginosa (strain ATCC 15692 / PAO1 / 1C / PRS 101 / LMG 12228) GN=PA5220 PE=4 SV=1	30505.2	273	5.12821	1	1	1	2.171	0.362	2.09934	26163.4
Q9HTX4_PSEAE	Q9HTX4	Probable permease of ABC iron transporter OS=Pseudomonas aeruginosa (strain ATCC 15692 / PAO1 / 1C / PRS 101 / LMG 12228) GN=PA5216 PE=3 SV=1	58500.2	539	2.22635	1	1	1	2.27	0.4436	2.32741	80775.8
Q9HTY0_PSEAE	Q9HTY0	Probable secretion pathway ATPase OS=Pseudomonas aeruginosa (strain ATCC 15692 / PAO1 / 1C / PRS 101 / LMG 12228) GN=PA5210 PE=4 SV=1	65922.3	594	3.7037	3	3	3	2.556	0.5556	1.11289	1.2118e+06
Q9HTY1_PSEAE	Q9HTY1	Uncharacterized protein OS=Pseudomonas aeruginosa (strain ATCC 15692 / PAO1 / 1C / PRS 101 / LMG 12228) GN=PA5209 PE=4 SV=1	51939.5	454	5.28634	2	2	2	2.552	0.4355	0.677982	57195.2
Q9HTY3_PSEAE	Q9HTY3	Probable phosphate transporter OS=Pseudomonas aeruginosa (strain ATCC 15692 / PAO1 / 1C / PRS 101 / LMG 12228) GN=PA5207 PE=4 SV=1	43512.5	422	3.31754	1	1	1	2.718	0.4507	2.00581	135313
Q9HTY5_PSEAE	Q9HTY5	Uncharacterized protein OS=Pseudomonas aeruginosa (strain ATCC 15692 / PAO1 / 1C / PRS 101 / LMG 12228) GN=PA5205 PE=4 SV=1	24528.3	233	5.15021	1	1	1	2.326	0.4286	2.25961	2.61418e+06
Q9HTY8_PSEAE	Q9HTY8	Uncharacterized protein OS=Pseudomonas aeruginosa (strain ATCC 15692 / PAO1 / 1C / PRS 101 / LMG 12228) GN=PA5201 PE=1 SV=1	84893.6	779	4.36457	3	3	3	2.611	0.3762	0.801242	67935.4
Q9HTY9_PSEAE	Q9HTY9	AmgR OS=Pseudomonas aeruginosa (strain ATCC 15692 / PAO1 / 1C / PRS 101 / LMG 12228) GN=amgR PE=4 SV=1	27888.8	247	4.04858	1	1	1	2.156	0.4917	1.91954	119943
Q9HTZ3_PSEAE	Q9HTZ3	Uncharacterized protein OS=Pseudomonas aeruginosa (strain ATCC 15692 / PAO1 / 1C / PRS 101 / LMG 12228) GN=PA5196 PE=4 SV=1	15759.3	144	7.63889	1	1	1	2.393	0.4409	1.09248	166161
Q9HTZ4_PSEAE	Q9HTZ4	Heat shock protein 15 OS=Pseudomonas aeruginosa (strain ATCC 15692 / PAO1 / 1C / PRS 101 / LMG 12228) GN=PA5195 PE=3 SV=1	14734.7	131	6.10687	1	1	1	1.729	0.1359	1.37218	144198
Q9HTZ5_PSEAE	Q9HTZ5	Uncharacterized protein OS=Pseudomonas aeruginosa (strain ATCC 15692 / PAO1 / 1C / PRS 101 / LMG 12228) GN=PA5194 PE=4 SV=1	30489.5	267	10.1124	5	2	2	3.445	0.5501	0.501377	5.13182e+06
Q9HU02_PSEAE	Q9HU02	Probable acyl-CoA dehydrogenase OS=Pseudomonas aeruginosa (strain ATCC 15692 / PAO1 / 1C / PRS 101 / LMG 12228) GN=PA5187 PE=3 SV=1	64499.6	596	1.51007	1	1	0	1.717	0.3663	0.410453	28715.2
Q9HU13_PSEAE	Q9HU13	Uncharacterized protein OS=Pseudomonas aeruginosa (strain ATCC 15692 / PAO1 / 1C / PRS 101 / LMG 12228) GN=PA5176 PE=3 SV=1	20951.7	188	5.31915	1	1	1	2.182	0.5257	1.17353	104355
Q9HU17_PSEAE	Q9HU17	Probable dicarboxylate transporter OS=Pseudomonas aeruginosa (strain ATCC 15692 / PAO1 / 1C / PRS 101 / LMG 12228) GN=PA5168 PE=4 SV=1	22930.4	210	14.2857	3	2	2	3.35	0.4448	1.25889	1.33139e+06
Q9HU20_PSEAE	Q9HU20	Probable two-component sensor OS=Pseudomonas aeruginosa (strain ATCC 15692 / PAO1 / 1C / PRS 101 / LMG 12228) GN=PA5165 PE=4 SV=1	68472.4	612	1.79739	1	1	1	2.14	0.5621	2.2387	54413.5
Q9HU22_PSEAE	Q9HU22	Glucose-1-phosphate thymidylyltransferase OS=Pseudomonas aeruginosa (strain ATCC 15692 / PAO1 / 1C / PRS 101 / LMG 12228) GN=rmlA PE=1 SV=1	32418.8	293	4.43686	1	1	1	1.95	0.3046	2.06001	165283
Q9HU23_PSEAE	Q9HU23	dTDP-4-dehydrorhamnose reductase OS=Pseudomonas aeruginosa (strain ATCC 15692 / PAO1 / 1C / PRS 101 / LMG 12228) GN=rmlD PE=4 SV=1	33068	302	17.2185	4	4	4	4.178	0.5673	1.44452	1.45507e+06
Q9HU24_PSEAE	Q9HU24	dTDP-glucose 4,6-dehydratase OS=Pseudomonas aeruginosa (strain ATCC 15692 / PAO1 / 1C / PRS 101 / LMG 12228) GN=rmlB PE=3 SV=1	39499.9	352	8.80682	2	2	2	3.068	0.5047	1.12052	110470
Q9HU29_PSEAE	Q9HU29	Amino acid (Lysine/arginine/ornithine/histidine/octopine) ABC transporter membrane protein OS=Pseudomonas aeruginosa (strain ATCC 15692 / PAO1 / 1C / PRS 101 / LMG 12228) GN=PA5155 PE=3 SV=1	26120.2	230	17.8261	8	5	5	3.587	0.6344	0.634951	2.59054e+06
Q9HU30_PSEAE	Q9HU30	Probable permease of ABC transporter OS=Pseudomonas aeruginosa (strain ATCC 15692 / PAO1 / 1C / PRS 101 / LMG 12228) GN=PA5154 PE=3 SV=1	24894.6	231	13.4199	3	3	3	2.625	0.5379	0.33447	4.53377e+06
Q9HU31_PSEAE	Q9HU31	Amino acid (Lysine/arginine/ornithine/histidine/octopine) ABC transporter periplasmic binding protein OS=Pseudomonas aeruginosa (strain ATCC 15692 / PAO1 / 1C / PRS 101 / LMG 12228) GN=PA5153 PE=3 SV=1	27526.1	250	3.2	1	1	1	1.813	0.3094	0.663029	58379.4
Q9HU32_PSEAE	Q9HU32	Probable ATP-binding component of ABC transporter OS=Pseudomonas aeruginosa (strain ATCC 15692 / PAO1 / 1C / PRS 101 / LMG 12228) GN=PA5152 PE=3 SV=1	28367.8	257	5.83658	1	1	1	1.991	0.1447	0.664381	50865.3
Q9HU38_PSEAE	Q9HU38	Uncharacterized protein OS=Pseudomonas aeruginosa (strain ATCC 15692 / PAO1 / 1C / PRS 101 / LMG 12228) GN=PA5146 PE=4 SV=1	80782.6	750	1.33333	1	1	1	2.031	0.5313	1.34434	24221.7
Q9HU48_PSEAE	Q9HU48	Uncharacterized protein OS=Pseudomonas aeruginosa (strain ATCC 15692 / PAO1 / 1C / PRS 101 / LMG 12228) GN=PA5136 PE=4 SV=1	54271.1	493	7.91075	3	3	3	3.087	0.5274	1.29864	67650
Q9HU50_PSEAE	Q9HU50	Probable carboxyl-terminal protease OS=Pseudomonas aeruginosa (strain ATCC 15692 / PAO1 / 1C / PRS 101 / LMG 12228) GN=PA5134 PE=3 SV=1	45972.1	436	3.21101	1	1	1	2.739	0.3764	0.871084	80641
Q9HU59_PSEAE	Q9HU59	Two-component response regulator NtrC OS=Pseudomonas aeruginosa (strain ATCC 15692 / PAO1 / 1C / PRS 101 / LMG 12228) GN=ntrC PE=4 SV=1	52703.2	476	2.94118	1	1	1	1.936	0.3161	1.61266	385902
Q9HU63_PSEAE	Q9HU63	Uncharacterized protein OS=Pseudomonas aeruginosa (strain ATCC 15692 / PAO1 / 1C / PRS 101 / LMG 12228) GN=PA5121 PE=4 SV=1	80762.8	735	10.6122	15	11	11	4.174	0.6103	1.01402	1.49484e+06
Q9HU67_PSEAE	Q9HU67	Regulatory protein TypA OS=Pseudomonas aeruginosa (strain ATCC 15692 / PAO1 / 1C / PRS 101 / LMG 12228) GN=typA PE=4 SV=1	66875.5	605	14.7107	5	5	5	3.78	0.5743	0.811219	456452
Q9HU70_PSEAE	Q9HU70	Uncharacterized protein OS=Pseudomonas aeruginosa (strain ATCC 15692 / PAO1 / 1C / PRS 101 / LMG 12228) GN=PA5114 PE=4 SV=1	128219	1201	1.58201	2	2	2	2.506	0.4342	0.764238	1.25413e+06
Q9HU88_PSEAE	Q9HU88	Probable permease of ABC transporter OS=Pseudomonas aeruginosa (strain ATCC 15692 / PAO1 / 1C / PRS 101 / LMG 12228) GN=PA5095 PE=3 SV=1	30816	283	2.4735	1	1	1	1.813	0.2785	1.2266	80078.6
Q9HUA7_PSEAE	Q9HUA7	Probable binding protein component of ABC transporter OS=Pseudomonas aeruginosa (strain ATCC 15692 / PAO1 / 1C / PRS 101 / LMG 12228) GN=PA5076 PE=3 SV=1	29699.4	266	6.76692	1	1	1	2.74	0.6077	3.26548	47114.4
Q9HUA8_PSEAE	Q9HUA8	Probable permease of ABC transporter OS=Pseudomonas aeruginosa (strain ATCC 15692 / PAO1 / 1C / PRS 101 / LMG 12228) GN=PA5075 PE=3 SV=1	35327.9	320	14.0625	3	3	3	3.284	0.6327	1.15541	247231
Q9HUA9_PSEAE	Q9HUA9	Probable ATP-binding component of ABC transporter OS=Pseudomonas aeruginosa (strain ATCC 15692 / PAO1 / 1C / PRS 101 / LMG 12228) GN=PA5074 PE=3 SV=1	27039.9	244	8.60656	2	2	2	2.734	0.5871	0.4254	158005
Q9HUC4_PSEAE	Q9HUC4	Probable transcriptional regulator OS=Pseudomonas aeruginosa (strain ATCC 15692 / PAO1 / 1C / PRS 101 / LMG 12228) GN=PA5059 PE=4 SV=1	23406.5	205	5.85366	1	1	1	2.448	0.5605	2.05539	567751
Q9HUD3_PSEAE	Q9HUD3	Malic enzyme OS=Pseudomonas aeruginosa (strain ATCC 15692 / PAO1 / 1C / PRS 101 / LMG 12228) GN=PA5046 PE=3 SV=1	45381.5	422	18.7204	6	6	6	3.378	0.6424	0.739644	381984
Q9HUD4_PSEAE	Q9HUD4	Uncharacterized protein OS=Pseudomonas aeruginosa (strain ATCC 15692 / PAO1 / 1C / PRS 101 / LMG 12228) GN=PA5037 PE=4 SV=1	57393.9	551	4.90018	3	2	2	2.996	0.5885	1.42576	366876
Q9HUD6_PSEAE	Q9HUD6	Uncharacterized protein OS=Pseudomonas aeruginosa (strain ATCC 15692 / PAO1 / 1C / PRS 101 / LMG 12228) GN=PA5033 PE=4 SV=1	34144.2	326	21.4724	4	4	4	4.218	0.6327	0.905655	289346
Q9HUE7_PSEAE	Q9HUE7	Uncharacterized protein OS=Pseudomonas aeruginosa (strain ATCC 15692 / PAO1 / 1C / PRS 101 / LMG 12228) GN=PA5022 PE=4 SV=1	124014	1118	6.70841	7	6	6	3.258	0.6498	0.896518	624707
Q9HUF6_PSEAE	Q9HUF6	UDP-glucose:(Heptosyl) LPS alpha 1,3-glucosyltransferase WaaG OS=Pseudomonas aeruginosa (strain ATCC 15692 / PAO1 / 1C / PRS 101 / LMG 12228) GN=waaG PE=4 SV=1	42112	373	2.41287	1	1	1	2.292	0.5388	1.45625	99202.8
Q9HUF9_PSEAE	Q9HUF9	Uncharacterized protein OS=Pseudomonas aeruginosa (strain ATCC 15692 / PAO1 / 1C / PRS 101 / LMG 12228) GN=PA5006 PE=4 SV=1	54793.2	492	5.0813	2	2	2	2.117	0.395	0.444841	95955
Q9HUG0_PSEAE	Q9HUG0	Probable carbamoyl transferase OS=Pseudomonas aeruginosa (strain ATCC 15692 / PAO1 / 1C / PRS 101 / LMG 12228) GN=PA5005 PE=4 SV=1	66019.3	585	8.20513	3	3	3	3.857	0.6124	1.27851	195829
Q9HUG1_PSEAE	Q9HUG1	Probable glycosyl transferase OS=Pseudomonas aeruginosa (strain ATCC 15692 / PAO1 / 1C / PRS 101 / LMG 12228) GN=PA5004 PE=4 SV=1	42153.1	378	14.0212	5	5	5	2.808	0.5181	0.001697	633243
Q9HUG4_PSEAE	Q9HUG4	Uncharacterized protein OS=Pseudomonas aeruginosa (strain ATCC 15692 / PAO1 / 1C / PRS 101 / LMG 12228) GN=PA5001 PE=4 SV=1	36584	318	2.83019	1	1	1	1.783	0.2939	1.60889	80443.8
Q9HUG5_PSEAE	Q9HUG5	Alpha-1,3-rhamnosyltransferase WapR OS=Pseudomonas aeruginosa (strain ATCC 15692 / PAO1 / 1C / PRS 101 / LMG 12228) GN=wapR PE=4 SV=1	33538.3	294	7.14286	2	2	2	2.677	0.5667	0.265608	73370.3
Q9HUG7_PSEAE	Q9HUG7	Uncharacterized protein OS=Pseudomonas aeruginosa (strain ATCC 15692 / PAO1 / 1C / PRS 101 / LMG 12228) GN=PA4998 PE=4 SV=1	24952.3	216	6.01852	1	1	1	2.294	0.4852	0.632786	21874.3
Q9HUH2_PSEAE	Q9HUH2	Uncharacterized protein OS=Pseudomonas aeruginosa (strain ATCC 15692 / PAO1 / 1C / PRS 101 / LMG 12228) GN=PA4993 PE=4 SV=1	34661.3	306	4.24837	1	1	1	1.911	0.1716	3.90146	11502.2
Q9HUJ1_PSEAE	Q9HUJ1	Probable outer membrane protein OS=Pseudomonas aeruginosa (strain ATCC 15692 / PAO1 / 1C / PRS 101 / LMG 12228) GN=PA4974 PE=4 SV=1	53355.4	482	64.1079	29	24	24	5.48	0.6983	0.232829	3.55012e+06
Q9HUJ4_PSEAE	Q9HUJ4	Adenosine diphosphate sugar pyrophosphatase OS=Pseudomonas aeruginosa (strain ATCC 15692 / PAO1 / 1C / PRS 101 / LMG 12228) GN=aspP PE=3 SV=1	23100.7	205	3.90244	1	1	1	1.805	0.4033	0.905539	297386
Q9HUK5_PSEAE	Q9HUK5	Probable phosphoserine phosphatase OS=Pseudomonas aeruginosa (strain ATCC 15692 / PAO1 / 1C / PRS 101 / LMG 12228) GN=PA4960 PE=4 SV=1	46391.6	429	19.8135	7	7	7	3.126	0.6272	0.843849	448259
Q9HUK7_PSEAE	Q9HUK7	Uncharacterized protein OS=Pseudomonas aeruginosa (strain ATCC 15692 / PAO1 / 1C / PRS 101 / LMG 12228) GN=PA4958 PE=4 SV=1	54001	487	2.05339	1	1	1	2.024	0.4526	1.41082	169975
Q9HUL5_PSEAE	Q9HUL5	Uncharacterized protein OS=Pseudomonas aeruginosa (strain ATCC 15692 / PAO1 / 1C / PRS 101 / LMG 12228) GN=PA4949 PE=3 SV=1	51500.5	502	1.79283	1	1	1	1.782	0.1577	1.06388	59006.1
Q9HUM1_PSEAE	Q9HUM1	GTPase HflX OS=Pseudomonas aeruginosa (strain ATCC 15692 / PAO1 / 1C / PRS 101 / LMG 12228) GN=hflX PE=3 SV=1	48559.7	433	10.1617	3	3	3	4.066	0.5912	1.01738	151712
Q9HUM2_PSEAE	Q9HUM2	Protease subunit HflK OS=Pseudomonas aeruginosa (strain ATCC 15692 / PAO1 / 1C / PRS 101 / LMG 12228) GN=hflK PE=4 SV=1	44000.1	400	13.75	4	3	3	3.431	0.5064	1.75599	172641
Q9HUM3_PSEAE	Q9HUM3	Protein HflC OS=Pseudomonas aeruginosa (strain ATCC 15692 / PAO1 / 1C / PRS 101 / LMG 12228) GN=hflC PE=3 SV=1	33077.4	289	18.3391	5	5	5	2.448	0.5357	0.077775	393696
Q9HUM7_PSEAE	Q9HUM7	Ribonuclease R OS=Pseudomonas aeruginosa (strain ATCC 15692 / PAO1 / 1C / PRS 101 / LMG 12228) GN=rnr PE=3 SV=1	100070	904	1.43805	1	1	1	2.796	0.4242	0.726921	13712.3
Q9HUN1_PSEAE	Q9HUN1	Uncharacterized protein OS=Pseudomonas aeruginosa (strain ATCC 15692 / PAO1 / 1C / PRS 101 / LMG 12228) GN=PA4933 PE=4 SV=1	30357.8	289	4.84429	1	1	1	2.248	0.3763	2.56078	209049
Q9HUN9_PSEAE	Q9HUN9	Uncharacterized protein OS=Pseudomonas aeruginosa (strain ATCC 15692 / PAO1 / 1C / PRS 101 / LMG 12228) GN=PA4925 PE=4 SV=1	30298.2	283	6.00707	1	1	1	3.33	0.515	1.7475	111169
Q9HUP0_PSEAE	Q9HUP0	Uncharacterized protein OS=Pseudomonas aeruginosa (strain ATCC 15692 / PAO1 / 1C / PRS 101 / LMG 12228) GN=PA4924 PE=4 SV=1	25140.5	231	10.8225	3	3	3	3.662	0.6212	0.74949	764062
Q9HUQ6_PSEAE	Q9HUQ6	Probable short-chain dehydrogenase OS=Pseudomonas aeruginosa (strain ATCC 15692 / PAO1 / 1C / PRS 101 / LMG 12228) GN=PA4907 PE=1 SV=1	27348.8	253	7.50988	1	1	1	2.986	0.4441	1.36924	98384.1
Q9HUR1_PSEAE	Q9HUR1	Probable transcriptional regulator OS=Pseudomonas aeruginosa (strain ATCC 15692 / PAO1 / 1C / PRS 101 / LMG 12228) GN=PA4902 PE=4 SV=1	33506.7	298	4.69799	1	1	1	2.482	0.4545	3.38285	26835.3
Q9HUS3_PSEAE	Q9HUS3	DesT OS=Pseudomonas aeruginosa (strain ATCC 15692 / PAO1 / 1C / PRS 101 / LMG 12228) GN=desT PE=1 SV=1	22867	209	11.0048	2	2	2	2.793	0.5195	1.33729	199309
Q9HUT7_PSEAE	Q9HUT7	Osmotically inducible lipoprotein OsmE OS=Pseudomonas aeruginosa (strain ATCC 15692 / PAO1 / 1C / PRS 101 / LMG 12228) GN=osmE PE=1 SV=1	12497.2	114	21.9298	3	3	3	2.371	0.5175	1.55091	513921
Q9HUV6_PSEAE	Q9HUV6	Uncharacterized protein OS=Pseudomonas aeruginosa (strain ATCC 15692 / PAO1 / 1C / PRS 101 / LMG 12228) GN=PA4857 PE=4 SV=1	21114.6	197	9.13706	1	1	1	3.119	0.5829	0.923282	80910.7
Q9HUV7_PSEAE	Q9HUV7	RetS (Regulator of Exopolysaccharide and Type III Secretion) OS=Pseudomonas aeruginosa (strain ATCC 15692 / PAO1 / 1C / PRS 101 / LMG 12228) GN=retS PE=1 SV=1	103773	942	1.06157	1	1	1	1.93	0.4249	1.39952	27929.4
Q9HUW2_PSEAE	Q9HUW2	Uncharacterized protein OS=Pseudomonas aeruginosa (strain ATCC 15692 / PAO1 / 1C / PRS 101 / LMG 12228) GN=PA4851 PE=4 SV=1	46396.4	421	3.08789	1	1	1	1.922	0.4771	1.93287	25106.7
Q9HUW4_PSEAE	Q9HUW4	Uncharacterized protein OS=Pseudomonas aeruginosa (strain ATCC 15692 / PAO1 / 1C / PRS 101 / LMG 12228) GN=PA4849 PE=4 SV=1	30713.9	288	6.25	2	2	2	1.975	0.3271	0.920468	992059
Q9HUW8_PSEAE	Q9HUW8	Uncharacterized protein OS=Pseudomonas aeruginosa (strain ATCC 15692 / PAO1 / 1C / PRS 101 / LMG 12228) GN=PA4842 PE=4 SV=1	39946.4	356	16.2921	5	5	5	3.335	0.4441	0.926882	820479
Q9HUX2_PSEAE	Q9HUX2	Uncharacterized protein OS=Pseudomonas aeruginosa (strain ATCC 15692 / PAO1 / 1C / PRS 101 / LMG 12228) GN=PA4838 PE=4 SV=1	42650.1	384	2.08333	1	1	1	1.718	0.5146	0.842621	169053
Q9HUY2_PSEAE	Q9HUY2	Uncharacterized protein OS=Pseudomonas aeruginosa (strain ATCC 15692 / PAO1 / 1C / PRS 101 / LMG 12228) GN=PA4828 PE=4 SV=1	16460.4	151	7.28477	1	1	1	1.907	0.2381	1.44777	304295
Q9HUY5_PSEAE	Q9HUY5	Mg(2+) transport ATPase, P-type 2 OS=Pseudomonas aeruginosa (strain ATCC 15692 / PAO1 / 1C / PRS 101 / LMG 12228) GN=mgtA PE=3 SV=1	99969.1	903	18.8261	21	20	20	4.026	0.6036	0.57616	1.00323e+07
Q9HUY6_PSEAE	Q9HUY6	Uncharacterized protein OS=Pseudomonas aeruginosa (strain ATCC 15692 / PAO1 / 1C / PRS 101 / LMG 12228) GN=PA4824 PE=4 SV=1	28376.7	258	38.7597	15	9	9	4.048	0.7092	0.002714	1.31395e+07
Q9HUY7_PSEAE	Q9HUY7	Uncharacterized protein OS=Pseudomonas aeruginosa (strain ATCC 15692 / PAO1 / 1C / PRS 101 / LMG 12228) GN=PA4823 PE=4 SV=1	7380.03	69	26.087	2	2	2	1.716	0.2244	0.080527	2.57092e+06
Q9HUZ9_PSEAE	Q9HUZ9	Nitrate-inducible formate dehydrogenase, gamma subunit OS=Pseudomonas aeruginosa (strain ATCC 15692 / PAO1 / 1C / PRS 101 / LMG 12228) GN=fdnI PE=4 SV=1	23882.7	208	9.13462	3	3	3	1.996	0.4504	1.52096	792029
Q9HV14_PSEAE	Q9HV14	Uncharacterized protein OS=Pseudomonas aeruginosa (strain ATCC 15692 / PAO1 / 1C / PRS 101 / LMG 12228) GN=PA4794 PE=1 SV=1	17755.9	160	6.875	1	1	1	1.833	0.4724	2.48741	188095
Q9HV15_PSEAE	Q9HV15	Uncharacterized protein OS=Pseudomonas aeruginosa (strain ATCC 15692 / PAO1 / 1C / PRS 101 / LMG 12228) GN=PA4793 PE=4 SV=1	21249.7	187	41.1765	12	10	10	3.163	0.6614	0.401883	1.04088e+07
Q9HV16_PSEAE	Q9HV16	Uncharacterized protein OS=Pseudomonas aeruginosa (strain ATCC 15692 / PAO1 / 1C / PRS 101 / LMG 12228) GN=PA4792 PE=4 SV=1	34112.8	311	29.2605	9	9	9	2.839	0.6329	0.164078	1.97593e+06
Q9HV20_PSEAE	Q9HV20	Uncharacterized protein OS=Pseudomonas aeruginosa (strain ATCC 15692 / PAO1 / 1C / PRS 101 / LMG 12228) GN=PA4788 PE=4 SV=1	31140.8	285	23.5088	5	5	5	3.049	0.6094	0.88823	692324
Q9HV22_PSEAE	Q9HV22	Probable short-chain dehydrogenase OS=Pseudomonas aeruginosa (strain ATCC 15692 / PAO1 / 1C / PRS 101 / LMG 12228) GN=PA4786 PE=3 SV=1	47135.2	451	20.8426	6	6	6	4.71	0.6624	0.889354	365002
Q9HV33_PSEAE	Q9HV33	Uncharacterized protein OS=Pseudomonas aeruginosa (strain ATCC 15692 / PAO1 / 1C / PRS 101 / LMG 12228) GN=PA4775 PE=4 SV=1	32338	286	26.5734	5	5	5	4.634	0.6401	0.466969	836305
Q9HV38_PSEAE	Q9HV38	L-lactate permease OS=Pseudomonas aeruginosa (strain ATCC 15692 / PAO1 / 1C / PRS 101 / LMG 12228) GN=lldP PE=4 SV=1	58684.6	562	5.87189	4	4	4	2.316	0.4702	1.04075	1.46057e+06
Q9HV49_PSEAE	Q9HV49	Dihydropteroate synthase OS=Pseudomonas aeruginosa (strain ATCC 15692 / PAO1 / 1C / PRS 101 / LMG 12228) GN=folP PE=4 SV=1	30452.8	283	18.7279	6	4	4	3.926	0.64	0.722091	1.45479e+06
Q9HV64_PSEAE	Q9HV64	Uncharacterized protein OS=Pseudomonas aeruginosa (strain ATCC 15692 / PAO1 / 1C / PRS 101 / LMG 12228) GN=PA4735 PE=4 SV=1	118500	1088	5.42279	4	4	4	2.871	0.5721	0.208557	116662
Q9HV72_PSEAE	Q9HV72	Poly(A) polymerase I OS=Pseudomonas aeruginosa (strain ATCC 15692 / PAO1 / 1C / PRS 101 / LMG 12228) GN=pcnB PE=3 SV=1	53250.1	467	7.06638	3	3	3	2.095	0.5335	1.37002	211326
Q9HV73_PSEAE	Q9HV73	Two-component response regulator CbrB OS=Pseudomonas aeruginosa (strain ATCC 15692 / PAO1 / 1C / PRS 101 / LMG 12228) GN=cbrB PE=4 SV=1	52236.1	478	1.88285	2	2	2	2.242	0.5687	0.481462	170463
Q9HV74_PSEAE	Q9HV74	Two-component sensor CbrA OS=Pseudomonas aeruginosa (strain ATCC 15692 / PAO1 / 1C / PRS 101 / LMG 12228) GN=cbrA PE=4 SV=1	108294	983	1.42421	2	1	1	3.073	0.6345	1.22399	198075
Q9HV88_PSEAE	Q9HV88	Heme/hemoglobin uptake outer membrane receptor PhuR OS=Pseudomonas aeruginosa (strain ATCC 15692 / PAO1 / 1C / PRS 101 / LMG 12228) GN=phuR PE=3 SV=1	84655.1	764	26.9634	14	14	14	3.906	0.6179	0.611998	499542
Q9HV96_PSEAE	Q9HV96	Uncharacterized protein OS=Pseudomonas aeruginosa (strain ATCC 15692 / PAO1 / 1C / PRS 101 / LMG 12228) GN=PA4701 PE=4 SV=1	58321.9	520	11.3462	5	4	4	3.227	0.6958	0.94314	816193
Q9HVA0_PSEAE	Q9HVA0	Acetolactate synthase large subunit OS=Pseudomonas aeruginosa (strain ATCC 15692 / PAO1 / 1C / PRS 101 / LMG 12228) GN=ilvI PE=3 SV=1	62959.8	574	4.18118	2	2	2	2.767	0.6292	0.96928	91406
Q9HVA1_PSEAE	Q9HVA1	Acetolactate synthase isozyme III small subunit OS=Pseudomonas aeruginosa (strain ATCC 15692 / PAO1 / 1C / PRS 101 / LMG 12228) GN=ilvH PE=4 SV=1	17755.6	163	29.4479	3	3	3	3.203	0.5651	1.6363	476601
Q9HVA6_PSEAE	Q9HVA6	Uncharacterized protein OS=Pseudomonas aeruginosa (strain ATCC 15692 / PAO1 / 1C / PRS 101 / LMG 12228) GN=PA4689 PE=4 SV=1	83606.2	768	14.1927	8	8	8	3.572	0.5438	1.13215	222006
Q9HVA7_PSEAE	Q9HVA7	Iron (III)-transport system permease HitB OS=Pseudomonas aeruginosa (strain ATCC 15692 / PAO1 / 1C / PRS 101 / LMG 12228) GN=hitB PE=3 SV=1	56122.9	512	2.14844	1	1	1	1.776	0.4234	2.14952	133457
Q9HVA9_PSEAE	Q9HVA9	Uncharacterized protein OS=Pseudomonas aeruginosa (strain ATCC 15692 / PAO1 / 1C / PRS 101 / LMG 12228) GN=PA4686 PE=4 SV=1	106745	948	3.48101	2	2	2	3.597	0.5394	2.11204	18400.4
Q9HVB8_PSEAE	Q9HVB8	Uncharacterized protein OS=Pseudomonas aeruginosa (strain ATCC 15692 / PAO1 / 1C / PRS 101 / LMG 12228) GN=PA4677 PE=4 SV=1	46883.8	412	2.91262	1	1	1	1.826	0.264	2.39804	38909
Q9HVC0_PSEAE	Q9HVC0	Probable TonB-dependent receptor OS=Pseudomonas aeruginosa (strain ATCC 15692 / PAO1 / 1C / PRS 101 / LMG 12228) GN=PA4675 PE=3 SV=1	80885.5	742	37.1968	24	21	21	4.318	0.7066	0.569037	2.17321e+06
Q9HVC2_PSEAE	Q9HVC2	Ribosome-binding ATPase YchF OS=Pseudomonas aeruginosa (strain ATCC 15692 / PAO1 / 1C / PRS 101 / LMG 12228) GN=ychF PE=3 SV=1	40034.7	366	13.1148	3	3	3	3.324	0.5987	3.11544	362293
Q9HVD3_PSEAE	Q9HVD3	Probable transcriptional regulator OS=Pseudomonas aeruginosa (strain ATCC 15692 / PAO1 / 1C / PRS 101 / LMG 12228) GN=PA4659 PE=4 SV=1	33920.2	299	3.67893	1	1	1	2.233	0.3856	0.429192	137268
Q9HVD6_PSEAE	Q9HVD6	Uncharacterized protein OS=Pseudomonas aeruginosa (strain ATCC 15692 / PAO1 / 1C / PRS 101 / LMG 12228) GN=PA4656 PE=4 SV=1	33812.8	305	7.54098	2	2	2	2.369	0.4285	1.92239	189715
Q9HVE9_PSEAE	Q9HVE9	Uncharacterized protein OS=Pseudomonas aeruginosa (strain ATCC 15692 / PAO1 / 1C / PRS 101 / LMG 12228) GN=PA4643 PE=4 SV=1	17795.4	161	34.1615	3	3	3	3.601	0.5311	1.84426	672661
Q9HVF2_PSEAE	Q9HVF2	Uncharacterized protein OS=Pseudomonas aeruginosa (strain ATCC 15692 / PAO1 / 1C / PRS 101 / LMG 12228) GN=PA4639 PE=4 SV=1	20704.9	195	11.7949	2	2	2	2.851	0.6208	1.81034	488525
Q9HVF5_PSEAE	Q9HVF5	Uncharacterized protein OS=Pseudomonas aeruginosa (strain ATCC 15692 / PAO1 / 1C / PRS 101 / LMG 12228) GN=PA4636 PE=4 SV=1	43734.4	386	4.14508	1	1	1	3.566	0.5337	1.91691	49791.9
Q9HVG3_PSEAE	Q9HVG3	Lysine-specific permease OS=Pseudomonas aeruginosa (strain ATCC 15692 / PAO1 / 1C / PRS 101 / LMG 12228) GN=lysP PE=4 SV=1	53045.4	487	5.54415	2	2	2	3.214	0.5156	1.44965	159554
Q9HVG6_PSEAE	Q9HVG6	Uncharacterized protein OS=Pseudomonas aeruginosa (strain ATCC 15692 / PAO1 / 1C / PRS 101 / LMG 12228) GN=PA4625 PE=4 SV=1	219607	2154	1.25348	2	2	2	2.792	0.5487	1.53523	112932
Q9HVG7_PSEAE	Q9HVG7	Uncharacterized protein OS=Pseudomonas aeruginosa (strain ATCC 15692 / PAO1 / 1C / PRS 101 / LMG 12228) GN=PA4624 PE=4 SV=1	63220.2	568	27.4648	12	12	12	3.598	0.6391	0.948393	747010
Q9HVI0_PSEAE	Q9HVI0	Uncharacterized protein OS=Pseudomonas aeruginosa (strain ATCC 15692 / PAO1 / 1C / PRS 101 / LMG 12228) GN=PA4610 PE=4 SV=1	15569.8	144	18.75	2	2	2	2.941	0.5155	0.832675	1.79798e+06
Q9HVI3_PSEAE	Q9HVI3	Uncharacterized protein OS=Pseudomonas aeruginosa (strain ATCC 15692 / PAO1 / 1C / PRS 101 / LMG 12228) GN=PA4606 PE=4 SV=1	73402.4	688	9.44767	6	5	5	4.185	0.6683	1.346	1.02982e+06
Q9HVI8_PSEAE	Q9HVI8	Motility regulator OS=Pseudomonas aeruginosa (strain ATCC 15692 / PAO1 / 1C / PRS 101 / LMG 12228) GN=morA PE=4 SV=1	159548	1415	0.565371	1	1	1	1.714	0.0998	1.44443	146269
Q9HVI9_PSEAE	Q9HVI9	Resistance-Nodulation-Cell Division (RND) multidrug efflux transporter MexD OS=Pseudomonas aeruginosa (strain ATCC 15692 / PAO1 / 1C / PRS 101 / LMG 12228) GN=mexD PE=4 SV=1	111507	1043	0.958773	1	1	0	2.213	0.2445	1.7068	586767
Q9HVJ1_PSEAE	Q9HVJ1	Probable ATP-binding component of ABC transporter OS=Pseudomonas aeruginosa (strain ATCC 15692 / PAO1 / 1C / PRS 101 / LMG 12228) GN=PA4595 PE=3 SV=1	61264.7	554	7.76173	3	3	3	2.676	0.4263	2.03418	141892
Q9HVK1_PSEAE	Q9HVK1	RNA-splicing ligase RtcB OS=Pseudomonas aeruginosa (strain ATCC 15692 / PAO1 / 1C / PRS 101 / LMG 12228) GN=PA4583 PE=3 SV=1	44352.8	404	2.47525	1	1	1	2.024	0.4298	0.671482	23291.5
Q9HVK2_PSEAE	Q9HVK2	Uncharacterized protein OS=Pseudomonas aeruginosa (strain ATCC 15692 / PAO1 / 1C / PRS 101 / LMG 12228) GN=PA4582 PE=4 SV=1	43043.9	381	61.9423	26	21	21	4.398	0.6806	0.122512	4.84262e+06
Q9HVK8_PSEAE	Q9HVK8	Probable ATP-dependent protease OS=Pseudomonas aeruginosa (strain ATCC 15692 / PAO1 / 1C / PRS 101 / LMG 12228) GN=PA4576 PE=4 SV=1	90149.4	817	3.91677	2	2	2	3.275	0.4116	1.396	38496.2
Q9HVL5_PSEAE	Q9HVL5	Octaprenyl-diphosphate synthase OS=Pseudomonas aeruginosa (strain ATCC 15692 / PAO1 / 1C / PRS 101 / LMG 12228) GN=ispB PE=3 SV=1	34811.8	322	23.2919	7	7	7	3.032	0.6349	0.383416	3.11578e+06
Q9HVM2_PSEAE	Q9HVM2	Uncharacterized protein OS=Pseudomonas aeruginosa (strain ATCC 15692 / PAO1 / 1C / PRS 101 / LMG 12228) GN=PA4562 PE=4 SV=1	56068	512	9.96094	5	5	5	2.461	0.6289	0.677721	720356
Q9HVM8_PSEAE	Q9HVM8	Type 4 fimbrial biogenesis protein PilY1 OS=Pseudomonas aeruginosa (strain ATCC 15692 / PAO1 / 1C / PRS 101 / LMG 12228) GN=pilY1 PE=1 SV=1	126488	1161	2.67011	3	2	2	3.713	0.5917	1.55323	150615
Q9HVN9_PSEAE	Q9HVN9	NADH dehydrogenase OS=Pseudomonas aeruginosa (strain ATCC 15692 / PAO1 / 1C / PRS 101 / LMG 12228) GN=ndh PE=4 SV=1	47379.6	435	7.58621	7	5	5	2.37	0.6649	0.879577	763789
Q9HVR5_PSEAE	Q9HVR5	Probable ATP-binding component of ABC dipeptide transporter OS=Pseudomonas aeruginosa (strain ATCC 15692 / PAO1 / 1C / PRS 101 / LMG 12228) GN=PA4506 PE=3 SV=1	36298.9	323	4.33437	1	1	1	2.496	0.6542	1.74329	40049.5
Q9HVR8_PSEAE	Q9HVR8	Probable permease of ABC transporter OS=Pseudomonas aeruginosa (strain ATCC 15692 / PAO1 / 1C / PRS 101 / LMG 12228) GN=PA4503 PE=3 SV=1	36925.2	336	5.05952	2	2	2	1.891	0.4361	1.50856	219295
Q9HVS0_PSEAE	Q9HVS0	Glycine-glutamate dipeptide porin OpdP OS=Pseudomonas aeruginosa (strain ATCC 15692 / PAO1 / 1C / PRS 101 / LMG 12228) GN=opdP PE=1 SV=1	52981	484	4.95868	2	2	2	3.342	0.4982	1.21871	107386
Q9HVS5_PSEAE	Q9HVS5	Probable binding protein component of ABC transporter OS=Pseudomonas aeruginosa (strain ATCC 15692 / PAO1 / 1C / PRS 101 / LMG 12228) GN=PA4496 PE=4 SV=1	60021.4	537	6.33147	2	2	2	2.301	0.5341	1.57839	68037.4
Q9HVS6_PSEAE	Q9HVS6	Uncharacterized protein OS=Pseudomonas aeruginosa (strain ATCC 15692 / PAO1 / 1C / PRS 101 / LMG 12228) GN=PA4495 PE=4 SV=1	24845.6	236	57.2034	14	12	12	4.202	0.6558	0.722443	1.1067e+07
Q9HVS7_PSEAE	Q9HVS7	RoxS OS=Pseudomonas aeruginosa (strain ATCC 15692 / PAO1 / 1C / PRS 101 / LMG 12228) GN=roxS PE=4 SV=1	46690.5	422	7.81991	2	2	2	2.274	0.5189	1.20074	108097
Q9HVS8_PSEAE	Q9HVS8	RoxR OS=Pseudomonas aeruginosa (strain ATCC 15692 / PAO1 / 1C / PRS 101 / LMG 12228) GN=roxR PE=4 SV=1	20585.7	186	15.0538	2	2	2	3.095	0.59	0.108986	482185
Q9HVU0_PSEAE	Q9HVU0	Rod shape-determining protein MreB OS=Pseudomonas aeruginosa (strain ATCC 15692 / PAO1 / 1C / PRS 101 / LMG 12228) GN=mreB PE=4 SV=1	36935.3	345	17.1014	7	6	6	3.281	0.5747	0.611513	1.13782e+06
Q9HVV5_PSEAE	Q9HVV5	Uncharacterized protein OS=Pseudomonas aeruginosa (strain ATCC 15692 / PAO1 / 1C / PRS 101 / LMG 12228) GN=PA4463 PE=4 SV=1	11714.2	102	11.7647	1	1	1	2.548	0.4922	1.7691	238797
Q9HVV6_PSEAE	Q9HVV6	Probable ATP-binding component of ABC transporter OS=Pseudomonas aeruginosa (strain ATCC 15692 / PAO1 / 1C / PRS 101 / LMG 12228) GN=PA4461 PE=3 SV=1	26415.9	241	4.97925	1	1	1	2.269	0.491	1.13143	71357.6
Q9HVW1_PSEAE	Q9HVW1	Probable ATP-binding component of ABC transporter OS=Pseudomonas aeruginosa (strain ATCC 15692 / PAO1 / 1C / PRS 101 / LMG 12228) GN=PA4456 PE=3 SV=1	29584.7	269	3.34572	1	1	1	1.782	0.4186	1.54779	49812.2
Q9HVW2_PSEAE	Q9HVW2	Probable permease of ABC transporter OS=Pseudomonas aeruginosa (strain ATCC 15692 / PAO1 / 1C / PRS 101 / LMG 12228) GN=PA4455 PE=4 SV=1	28345.2	265	26.0377	11	7	7	3.152	0.6879	0.272629	4.48495e+07
Q9HVW3_PSEAE	Q9HVW3	Uncharacterized protein OS=Pseudomonas aeruginosa (strain ATCC 15692 / PAO1 / 1C / PRS 101 / LMG 12228) GN=PA4454 PE=4 SV=1	16528.9	157	65.6051	9	8	8	3.756	0.5953	0.782209	3853202
Q9HVX4_PSEAE	Q9HVX4	Uncharacterized protein OS=Pseudomonas aeruginosa (strain ATCC 15692 / PAO1 / 1C / PRS 101 / LMG 12228) GN=PA4441 PE=4 SV=1	16390.5	148	6.08108	1	1	1	2.002	0.4605	1.8427	383718
Q9HVX7_PSEAE	Q9HVX7	Uncharacterized protein OS=Pseudomonas aeruginosa (strain ATCC 15692 / PAO1 / 1C / PRS 101 / LMG 12228) GN=PA4438 PE=4 SV=1	41948.6	364	4.94505	2	2	2	2.116	0.3653	1.26241	154293
Q9HVY4_PSEAE	Q9HVY4	Ubiquinol-cytochrome c reductase iron-sulfur subunit OS=Pseudomonas aeruginosa (strain ATCC 15692 / PAO1 / 1C / PRS 101 / LMG 12228) GN=PA4431 PE=3 SV=1	20796.6	197	28.4264	5	5	5	4.205	0.6453	0.475891	1.39978e+06
Q9HVY5_PSEAE	Q9HVY5	Cytochrome b OS=Pseudomonas aeruginosa (strain ATCC 15692 / PAO1 / 1C / PRS 101 / LMG 12228) GN=PA4430 PE=3 SV=1	46024	403	9.92556	8	5	5	2.663	0.5834	0.951677	2.15777e+07
Q9HVY6_PSEAE	Q9HVY6	Probable cytochrome c1 OS=Pseudomonas aeruginosa (strain ATCC 15692 / PAO1 / 1C / PRS 101 / LMG 12228) GN=PA4429 PE=4 SV=1	28956.8	260	25.7692	5	5	5	3.264	0.5744	1.26852	531189
Q9HVY9_PSEAE	Q9HVY9	Uncharacterized protein OS=Pseudomonas aeruginosa (strain ATCC 15692 / PAO1 / 1C / PRS 101 / LMG 12228) GN=PA4426 PE=4 SV=1	20588.9	192	14.5833	1	1	1	2.431	0.2731	3.22277	79257.8
Q9HW03_PSEAE	Q9HW03	Uncharacterized protein OS=Pseudomonas aeruginosa (strain ATCC 15692 / PAO1 / 1C / PRS 101 / LMG 12228) GN=PA4405 PE=4 SV=1	15030	131	9.92366	1	1	1	2.395	0.4046	3.93009	202358
Q9HW07_PSEAE	Q9HW07	Uncharacterized protein OS=Pseudomonas aeruginosa (strain ATCC 15692 / PAO1 / 1C / PRS 101 / LMG 12228) GN=PA4399 PE=4 SV=1	21034	192	5.20833	1	1	1	2.308	0.5056	1.1575	93503.6
Q9HW12_PSEAE	Q9HW12	Uncharacterized protein OS=Pseudomonas aeruginosa (strain ATCC 15692 / PAO1 / 1C / PRS 101 / LMG 12228) GN=PA4394 PE=4 SV=1	29781.1	278	27.6978	22	9	9	5.241	0.7205	0.601899	3.94723e+07
Q9HW14_PSEAE	Q9HW14	Uncharacterized protein OS=Pseudomonas aeruginosa (strain ATCC 15692 / PAO1 / 1C / PRS 101 / LMG 12228) GN=PA4390 PE=4 SV=1	38106.9	335	20	5	5	5	3.477	0.6808	0.220427	763942
Q9HW15_PSEAE	Q9HW15	Probable short-chain dehydrogenase OS=Pseudomonas aeruginosa (strain ATCC 15692 / PAO1 / 1C / PRS 101 / LMG 12228) GN=speA PE=3 SV=1	26684.8	252	14.2857	3	3	3	3.135	0.5652	1.25814	380431
Q9HW17_PSEAE	Q9HW17	Uncharacterized protein OS=Pseudomonas aeruginosa (strain ATCC 15692 / PAO1 / 1C / PRS 101 / LMG 12228) GN=PA4387 PE=4 SV=1	17163.5	155	5.16129	1	1	1	2.41	0.2585	0.811114	638014
Q9HW27_PSEAE	Q9HW27	Probable Resistance-Nodulation-Cell Division (RND) efflux transporter OS=Pseudomonas aeruginosa (strain ATCC 15692 / PAO1 / 1C / PRS 101 / LMG 12228) GN=PA4375 PE=4 SV=1	110444	1018	2.55403	2	2	2	2.229	0.4667	1.29401	96380.9
Q9HW33_PSEAE	Q9HW33	Uncharacterized protein OS=Pseudomonas aeruginosa (strain ATCC 15692 / PAO1 / 1C / PRS 101 / LMG 12228) GN=PA4369 PE=4 SV=1	21016.3	190	12.1053	2	2	2	2.325	0.379	1.37278	475962
Q9HW49_PSEAE	Q9HW49	Uncharacterized protein OS=Pseudomonas aeruginosa (strain ATCC 15692 / PAO1 / 1C / PRS 101 / LMG 12228) GN=PA4352 PE=4 SV=1	30934.7	286	3.4965	1	1	1	1.83	0.5098	1.44202	161629
Q9HW62_PSEAE	Q9HW62	Probable phospholipase OS=Pseudomonas aeruginosa (strain ATCC 15692 / PAO1 / 1C / PRS 101 / LMG 12228) GN=PA4339 PE=4 SV=1	41363.7	359	3.62117	1	1	1	1.961	0.4528	2.67537	34248.3
Q9HW68_PSEAE	Q9HW68	Probable fumarase OS=Pseudomonas aeruginosa (strain ATCC 15692 / PAO1 / 1C / PRS 101 / LMG 12228) GN=PA4333 PE=4 SV=1	54710	507	8.6785	1	1	1	2.114	0.122	0.751678	6062.33
Q9HW72_PSEAE	Q9HW72	Pyruvate kinase OS=Pseudomonas aeruginosa (strain ATCC 15692 / PAO1 / 1C / PRS 101 / LMG 12228) GN=pykA PE=3 SV=1	52202.1	483	1.86335	1	1	1	2.44	0.3623	1.3007	24038.9
Q9HW75_PSEAE	Q9HW75	Uncharacterized protein OS=Pseudomonas aeruginosa (strain ATCC 15692 / PAO1 / 1C / PRS 101 / LMG 12228) GN=PA4326 PE=4 SV=1	14231.3	127	20.4724	2	2	2	3.653	0.6013	2.18754	843879
Q9HW80_PSEAE	Q9HW80	Uncharacterized protein OS=Pseudomonas aeruginosa (strain ATCC 15692 / PAO1 / 1C / PRS 101 / LMG 12228) GN=PA4321 PE=4 SV=1	47656.6	423	1.89125	1	1	1	2.14	0.2551	1.12654	61799.4
Q9HW81_PSEAE	Q9HW81	Uncharacterized protein OS=Pseudomonas aeruginosa (strain ATCC 15692 / PAO1 / 1C / PRS 101 / LMG 12228) GN=PA4320 PE=4 SV=1	59616.1	523	2.86807	2	1	1	3.367	0.5667	1.11935	279501
Q9HW82_PSEAE	Q9HW82	Uncharacterized protein OS=Pseudomonas aeruginosa (strain ATCC 15692 / PAO1 / 1C / PRS 101 / LMG 12228) GN=PA4319 PE=4 SV=1	36375.1	326	6.44172	2	2	2	2.522	0.4	1.23841	805124
Q9HW84_PSEAE	Q9HW84	Uncharacterized protein OS=Pseudomonas aeruginosa (strain ATCC 15692 / PAO1 / 1C / PRS 101 / LMG 12228) GN=PA4317 PE=4 SV=1	26673.4	245	13.8776	6	4	4	2.707	0.5959	0.779874	206594468
Q9HW88_PSEAE	Q9HW88	Uncharacterized protein OS=Pseudomonas aeruginosa (strain ATCC 15692 / PAO1 / 1C / PRS 101 / LMG 12228) GN=PA4313 PE=4 SV=1	35992.9	333	2.7027	1	1	1	1.765	0.4357	1.1542	221760
Q9HW89_PSEAE	Q9HW89	Uncharacterized protein OS=Pseudomonas aeruginosa (strain ATCC 15692 / PAO1 / 1C / PRS 101 / LMG 12228) GN=PA4312 PE=4 SV=1	29454.2	253	11.0672	2	2	2	2.637	0.3932	0.907074	117224
Q9HW96_PSEAE	Q9HW96	RcpA OS=Pseudomonas aeruginosa (strain ATCC 15692 / PAO1 / 1C / PRS 101 / LMG 12228) GN=rcpA PE=4 SV=1	44221	416	31.0096	11	9	9	4.141	0.6914	1.51193	4.50437e+06
Q9HWA2_PSEAE	Q9HWA2	Uncharacterized protein OS=Pseudomonas aeruginosa (strain ATCC 15692 / PAO1 / 1C / PRS 101 / LMG 12228) GN=PA4298 PE=4 SV=1	10330.3	94	25.5319	2	2	2	2.508	0.4868	1.89566	1.98898e+06
Q9HWA8_PSEAE	Q9HWA8	Probable phosphate transporter OS=Pseudomonas aeruginosa (strain ATCC 15692 / PAO1 / 1C / PRS 101 / LMG 12228) GN=PA4292 PE=4 SV=1	52864.1	489	2.86299	1	1	1	2.661	0.4976	2.32662	48101.2
Q9HWB6_PSEAE	Q9HWB6	Exodeoxyribonuclease V beta chain OS=Pseudomonas aeruginosa (strain ATCC 15692 / PAO1 / 1C / PRS 101 / LMG 12228) GN=recB PE=4 SV=1	139277	1245	0.963855	1	1	1	2.192	0.5415	1.1645	10460.9
Q9HWC0_PSEAE	Q9HWC0	BirA bifunctional protein OS=Pseudomonas aeruginosa (strain ATCC 15692 / PAO1 / 1C / PRS 101 / LMG 12228) GN=birA PE=4 SV=1	34010	312	2.88462	1	1	1	2.077	0.182	0.967144	79397.9
Q9HWG1_PSEAE	Q9HWG1	Probable major facilitator superfamily (MFS) transporter OS=Pseudomonas aeruginosa (strain ATCC 15692 / PAO1 / 1C / PRS 101 / LMG 12228) GN=PA4233 PE=4 SV=1	48768.2	462	1.2987	1	1	1	1.995	0.392	1.69148	379020
Q9HWG7_PSEAE	Q9HWG7	Probable ATP-binding component of ABC transporter OS=Pseudomonas aeruginosa (strain ATCC 15692 / PAO1 / 1C / PRS 101 / LMG 12228) GN=PA4222 PE=3 SV=1	61336.7	574	8.53659	4	4	4	2.644	0.5628	0.65388	430658
Q9HWG8_PSEAE	Q9HWG8	Probable transporter OS=Pseudomonas aeruginosa (strain ATCC 15692 / PAO1 / 1C / PRS 101 / LMG 12228) GN=PA4218 PE=4 SV=1	43105.2	414	9.90338	3	3	3	2.709	0.6305	1.42291	311527
Q9HWH3_PSEAE	Q9HWH3	Probable outer membrane protein OS=Pseudomonas aeruginosa (strain ATCC 15692 / PAO1 / 1C / PRS 101 / LMG 12228) GN=opmD PE=4 SV=1	52930.4	487	20.3285	8	8	8	4.219	0.6364	0.944358	380104
Q9HWH4_PSEAE	Q9HWH4	Probable Resistance-Nodulation-Cell Division (RND) efflux transporter OS=Pseudomonas aeruginosa (strain ATCC 15692 / PAO1 / 1C / PRS 101 / LMG 12228) GN=mexI PE=4 SV=1	110921	1029	3.98445	3	3	3	4.434	0.4931	0.373679	306347
Q9HWH5_PSEAE	Q9HWH5	Probable Resistance-Nodulation-Cell Division (RND) efflux membrane fusion protein OS=Pseudomonas aeruginosa (strain ATCC 15692 / PAO1 / 1C / PRS 101 / LMG 12228) GN=mexH PE=4 SV=1	39199	370	14.0541	4	4	4	3.065	0.6509	0.320033	248548
Q9HWH6_PSEAE	Q9HWH6	Uncharacterized protein OS=Pseudomonas aeruginosa (strain ATCC 15692 / PAO1 / 1C / PRS 101 / LMG 12228) GN=mexG PE=4 SV=1	16166.8	148	18.9189	7	3	3	3.827	0.618	1.29382	1.88335e+07
Q9HWI2_PSEAE	Q9HWI2	Probable acyl-CoA dehydrogenase OS=Pseudomonas aeruginosa (strain ATCC 15692 / PAO1 / 1C / PRS 101 / LMG 12228) GN=PA4199 PE=3 SV=1	63868.1	593	2.86678	2	2	1	1.741	0.3663	0.410453	55886.1
Q9HWJ1_PSEAE	Q9HWJ1	Probable FAD-dependent monooxygenase OS=Pseudomonas aeruginosa (strain ATCC 15692 / PAO1 / 1C / PRS 101 / LMG 12228) GN=pqsL PE=1 SV=1	43929.7	398	2.51256	1	1	1	1.911	0.5835	2.77648	42662.8
Q9HWM4_PSEAE	Q9HWM4	Probable transcriptional regulator OS=Pseudomonas aeruginosa (strain ATCC 15692 / PAO1 / 1C / PRS 101 / LMG 12228) GN=PA4157 PE=4 SV=1	27979.6	262	8.77863	2	2	2	2.246	0.2336	0.314183	165363
Q9HWN0_PSEAE	Q9HWN0	Acetoin catabolism protein AcoB OS=Pseudomonas aeruginosa (strain ATCC 15692 / PAO1 / 1C / PRS 101 / LMG 12228) GN=acoB PE=4 SV=1	36396.4	339	5.89971	2	1	1	3.012	0.4718	1.47797	29724.1
Q9HWP0_PSEAE	Q9HWP0	Uncharacterized protein OS=Pseudomonas aeruginosa (strain ATCC 15692 / PAO1 / 1C / PRS 101 / LMG 12228) GN=PA4141 PE=4 SV=1	9631.8	99	10.101	1	1	1	2.013	0.4709	2.02544	4034168
Q9HWP1_PSEAE	Q9HWP1	Uncharacterized protein OS=Pseudomonas aeruginosa (strain ATCC 15692 / PAO1 / 1C / PRS 101 / LMG 12228) GN=PA4140 PE=4 SV=1	65200.1	597	27.4707	11	11	11	4.376	0.5637	0.394546	1.14652e+06
Q9HWP8_PSEAE	Q9HWP8	Cytochrome c oxidase subunit (Cbb3-type) OS=Pseudomonas aeruginosa (strain ATCC 15692 / PAO1 / 1C / PRS 101 / LMG 12228) GN=PA4133 PE=3 SV=1	53265.4	475	11.3684	4	4	3	3.857	0.5323	0.796549	1.0943e+07
Q9HWQ0_PSEAE	Q9HWQ0	Probable iron-sulfur protein OS=Pseudomonas aeruginosa (strain ATCC 15692 / PAO1 / 1C / PRS 101 / LMG 12228) GN=PA4131 PE=4 SV=1	63932.9	573	2.09424	1	1	1	2.984	0.2453	0.887127	157654
Q9HWQ1_PSEAE	Q9HWQ1	Probable sulfite or nitrite reductase OS=Pseudomonas aeruginosa (strain ATCC 15692 / PAO1 / 1C / PRS 101 / LMG 12228) GN=PA4130 PE=4 SV=1	62103.7	557	5.56553	4	3	3	2.852	0.5152	0.652573	361305
Q9HWQ2_PSEAE	Q9HWQ2	Uncharacterized protein OS=Pseudomonas aeruginosa (strain ATCC 15692 / PAO1 / 1C / PRS 101 / LMG 12228) GN=PA4129 PE=4 SV=1	18092.5	162	12.3457	2	2	2	2.024	0.5306	0.986201	681916
Q9HWQ5_PSEAE	Q9HWQ5	Probable major facilitator superfamily (MFS) transporter OS=Pseudomonas aeruginosa (strain ATCC 15692 / PAO1 / 1C / PRS 101 / LMG 12228) GN=PA4126 PE=4 SV=1	47190	434	1.6129	1	1	1	1.744	0.1886	0.44412	90948.8
Q9HWS8_PSEAE	Q9HWS8	Probable dehydrogenase OS=Pseudomonas aeruginosa (strain ATCC 15692 / PAO1 / 1C / PRS 101 / LMG 12228) GN=PA4100 PE=3 SV=1	60299.3	559	60.8229	34	27	26	5.435	0.6544	0.893381	5.39724e+06
Q9HWV6_PSEAE	Q9HWV6	Probable amino acid permease OS=Pseudomonas aeruginosa (strain ATCC 15692 / PAO1 / 1C / PRS 101 / LMG 12228) GN=PA4072 PE=4 SV=1	53042.9	496	1.20968	1	1	1	1.974	0.4002	0.679049	60573.5
Q9HWW1_PSEAE	Q9HWW1	Outer membrane protein OprG OS=Pseudomonas aeruginosa (strain ATCC 15692 / PAO1 / 1C / PRS 101 / LMG 12228) GN=oprG PE=1 SV=1	25159.5	232	30.6034	8	7	7	4.444	0.6663	0.386156	1.30392e+07
Q9HWW3_PSEAE	Q9HWW3	Uncharacterized protein OS=Pseudomonas aeruginosa (strain ATCC 15692 / PAO1 / 1C / PRS 101 / LMG 12228) GN=PA4065 PE=4 SV=1	45789.4	421	5.70071	2	2	2	2.44	0.4169	2.18761	68810.8
Q9HWZ8_PSEAE	Q9HWZ8	Uncharacterized protein OS=Pseudomonas aeruginosa (strain ATCC 15692 / PAO1 / 1C / PRS 101 / LMG 12228) GN=PA4029 PE=4 SV=1	24407	221	14.0271	3	3	3	1.857	0.4688	1.60624	9.06714e+06
Q9HX01_PSEAE	Q9HX01	Probable acetyltransferase OS=Pseudomonas aeruginosa (strain ATCC 15692 / PAO1 / 1C / PRS 101 / LMG 12228) GN=PA4026 PE=1 SV=1	18019.4	153	11.7647	1	1	1	4.178	0.5931	2.32881	211255
Q9HX12_PSEAE	Q9HX12	Uncharacterized protein OS=Pseudomonas aeruginosa (strain ATCC 15692 / PAO1 / 1C / PRS 101 / LMG 12228) GN=PA4015 PE=4 SV=1	16671.8	151	28.4768	4	4	4	4.266	0.5983	1.23218	398033
Q9HX16_PSEAE	Q9HX16	Uncharacterized protein OS=Pseudomonas aeruginosa (strain ATCC 15692 / PAO1 / 1C / PRS 101 / LMG 12228) GN=PA4011 PE=4 SV=1	46995.6	437	7.32265	3	3	3	2.408	0.5508	1.18708	2.2779e+06
Q9HX28_PSEAE	Q9HX28	Uncharacterized protein OS=Pseudomonas aeruginosa (strain ATCC 15692 / PAO1 / 1C / PRS 101 / LMG 12228) GN=PA3992 PE=4 SV=1	47713.4	448	7.36607	2	2	2	3.536	0.5865	0.490707	112145
Q9HX32_PSEAE	Q9HX32	Uncharacterized protein OS=Pseudomonas aeruginosa (strain ATCC 15692 / PAO1 / 1C / PRS 101 / LMG 12228) GN=PA3988 PE=4 SV=1	22851.7	207	30.4348	8	6	6	3.39	0.5846	0.813996	8.43262e+06
Q9HX35_PSEAE	Q9HX35	Uncharacterized protein OS=Pseudomonas aeruginosa (strain ATCC 15692 / PAO1 / 1C / PRS 101 / LMG 12228) GN=PA3985 PE=4 SV=1	28258.8	253	11.8577	2	2	2	2.861	0.5271	1.25956	378364
Q9HX44_PSEAE	Q9HX44	Probable acyl-CoA dehydrogenase OS=Pseudomonas aeruginosa (strain ATCC 15692 / PAO1 / 1C / PRS 101 / LMG 12228) GN=PA3972 PE=3 SV=1	60282.3	549	7.10383	3	3	3	3.03	0.5987	1.87274	168799
Q9HX46_PSEAE	Q9HX46	AMP nucleosidase OS=Pseudomonas aeruginosa (strain ATCC 15692 / PAO1 / 1C / PRS 101 / LMG 12228) GN=amn PE=4 SV=1	56173	499	7.81563	3	3	3	3.37	0.3911	1.08435	159824
Q9HX61_PSEAE	Q9HX61	Uncharacterized protein OS=Pseudomonas aeruginosa (strain ATCC 15692 / PAO1 / 1C / PRS 101 / LMG 12228) GN=PA3955 PE=4 SV=1	24338.3	218	3.21101	1	1	1	2.055	0.2808	0.467349	1.47215e+06
Q9HX67_PSEAE	Q9HX67	Uncharacterized protein OS=Pseudomonas aeruginosa (strain ATCC 15692 / PAO1 / 1C / PRS 101 / LMG 12228) GN=PA3949 PE=4 SV=1	42379.3	391	2.8133	1	1	1	2.511	0.3198	1.38427	36325.3
Q9HX80_PSEAE	Q9HX80	Probable permease of ABC taurine transporter OS=Pseudomonas aeruginosa (strain ATCC 15692 / PAO1 / 1C / PRS 101 / LMG 12228) GN=PA3936 PE=3 SV=1	29410.6	272	5.88235	1	1	1	2.132	0.1262	0.870533	46641.2
Q9HX82_PSEAE	Q9HX82	Uncharacterized protein OS=Pseudomonas aeruginosa (strain ATCC 15692 / PAO1 / 1C / PRS 101 / LMG 12228) GN=PA3934 PE=4 SV=1	70278	678	1.9174	1	1	1	2.649	0.5693	1.79727	68670.8
Q9HX85_PSEAE	Q9HX85	Uncharacterized protein OS=Pseudomonas aeruginosa (strain ATCC 15692 / PAO1 / 1C / PRS 101 / LMG 12228) GN=PA3931 PE=4 SV=1	28066.3	259	14.2857	2	2	2	2.75	0.5842	2.13176	83409.8
Q9HX89_PSEAE	Q9HX89	Probable medium-chain acyl-CoA ligase OS=Pseudomonas aeruginosa (strain ATCC 15692 / PAO1 / 1C / PRS 101 / LMG 12228) GN=PA3924 PE=4 SV=1	62258	560	7.67857	4	4	4	2.712	0.6882	1.34516	185110
Q9HX90_PSEAE	Q9HX90	Uncharacterized protein OS=Pseudomonas aeruginosa (strain ATCC 15692 / PAO1 / 1C / PRS 101 / LMG 12228) GN=PA3923 PE=4 SV=1	69529.2	641	35.8814	19	16	15	4.528	0.6628	0.745462	6.38061e+06
Q9HX96_PSEAE	Q9HX96	Molybdopterin converting factor, small subunit OS=Pseudomonas aeruginosa (strain ATCC 15692 / PAO1 / 1C / PRS 101 / LMG 12228) GN=moaD PE=4 SV=1	9191.53	83	7.22892	1	1	0	1.706	0.1964	1.22201	496020
Q9HXC2_PSEAE	Q9HXC2	Probable ATP-binding component of ABC transporter OS=Pseudomonas aeruginosa (strain ATCC 15692 / PAO1 / 1C / PRS 101 / LMG 12228) GN=PA3891 PE=3 SV=1	43258.4	387	2.84238	1	1	1	1.713	0.258	1.00297	2.53032e+06
Q9HXC3_PSEAE	Q9HXC3	Probable permease of ABC transporter OS=Pseudomonas aeruginosa (strain ATCC 15692 / PAO1 / 1C / PRS 101 / LMG 12228) GN=PA3890 PE=3 SV=1	23149	220	7.27273	2	1	1	2.556	0.536	1.56619	793191
Q9HXE0_PSEAE	Q9HXE0	Pyocin protein OS=Pseudomonas aeruginosa (strain ATCC 15692 / PAO1 / 1C / PRS 101 / LMG 12228) GN=PA3866 PE=4 SV=1	80664.6	764	26.7016	16	16	11	4.566	0.6159	0.46649	919894
Q9HXF0_PSEAE	Q9HXF0	Uncharacterized protein OS=Pseudomonas aeruginosa (strain ATCC 15692 / PAO1 / 1C / PRS 101 / LMG 12228) GN=PA3856 PE=4 SV=1	18297.3	160	6.25	1	1	1	2.185	0.47	0.913548	162497
Q9HXF1_PSEAE	Q9HXF1	Uncharacterized protein OS=Pseudomonas aeruginosa (strain ATCC 15692 / PAO1 / 1C / PRS 101 / LMG 12228) GN=PA3855 PE=4 SV=1	26251.6	233	32.1888	9	7	7	3.386	0.5685	0.475824	1.07249e+07
Q9HXF3_PSEAE	Q9HXF3	Probable transferase OS=Pseudomonas aeruginosa (strain ATCC 15692 / PAO1 / 1C / PRS 101 / LMG 12228) GN=PA3853 PE=4 SV=1	25574.3	229	55.4585	11	10	10	3.272	0.5331	0.371579	4.98584e+06
Q9HXF8_PSEAE	Q9HXF8	Uncharacterized protein OS=Pseudomonas aeruginosa (strain ATCC 15692 / PAO1 / 1C / PRS 101 / LMG 12228) GN=PA3848 PE=4 SV=1	50498.2	451	47.2284	32	18	18	4.59	0.6616	0.917713	3.22735e+07
Q9HXG8_PSEAE	Q9HXG8	Uncharacterized protein OS=Pseudomonas aeruginosa (strain ATCC 15692 / PAO1 / 1C / PRS 101 / LMG 12228) GN=PA3836 PE=4 SV=1	34181.1	325	5.23077	1	1	1	3.832	0.523	1.93589	36387.6
Q9HXH4_PSEAE	Q9HXH4	Uncharacterized protein OS=Pseudomonas aeruginosa (strain ATCC 15692 / PAO1 / 1C / PRS 101 / LMG 12228) GN=PA3828 PE=4 SV=1	41286.3	372	2.15054	1	1	1	1.902	0.5084	1.93922	344199
Q9HXH5_PSEAE	Q9HXH5	Uncharacterized protein OS=Pseudomonas aeruginosa (strain ATCC 15692 / PAO1 / 1C / PRS 101 / LMG 12228) GN=PA3827 PE=4 SV=1	39157	355	5.6338	2	2	2	2.572	0.5715	1.04102	454501
Q9HXH6_PSEAE	Q9HXH6	Uncharacterized protein OS=Pseudomonas aeruginosa (strain ATCC 15692 / PAO1 / 1C / PRS 101 / LMG 12228) GN=PA3826 PE=4 SV=1	18884	165	5.45455	1	1	1	2.246	0.5089	0.950675	296454
Q9HXI3_PSEAE	Q9HXI3	Uncharacterized protein OS=Pseudomonas aeruginosa (strain ATCC 15692 / PAO1 / 1C / PRS 101 / LMG 12228) GN=PA3819 PE=4 SV=1	18942.8	182	24.1758	2	2	2	4.704	0.6827	1.88912	323001
Q9HXI6_PSEAE	Q9HXI6	Serine acetyltransferase OS=Pseudomonas aeruginosa (strain ATCC 15692 / PAO1 / 1C / PRS 101 / LMG 12228) GN=cysE PE=3 SV=1	27855.2	258	30.6202	20	9	9	4.149	0.67	0.585624	2.3218e+07
Q9HXJ6_PSEAE	Q9HXJ6	Uncharacterized protein OS=Pseudomonas aeruginosa (strain ATCC 15692 / PAO1 / 1C / PRS 101 / LMG 12228) GN=PA3801 PE=4 SV=1	23108	214	15.4206	3	3	3	3.236	0.6069	1.02932	742486
Q9HXK3_PSEAE	Q9HXK3	Uncharacterized protein OS=Pseudomonas aeruginosa (strain ATCC 15692 / PAO1 / 1C / PRS 101 / LMG 12228) GN=PA3794 PE=4 SV=1	15948.6	151	16.5563	3	2	2	2.955	0.5367	0.80617	3.3671e+06
Q9HXK8_PSEAE	Q9HXK8	Uncharacterized protein OS=Pseudomonas aeruginosa (strain ATCC 15692 / PAO1 / 1C / PRS 101 / LMG 12228) GN=PA3787 PE=1 SV=1	30736.3	282	4.25532	1	1	1	2.285	0.5838	0.198896	225903
Q9HXL4_PSEAE	Q9HXL4	Probable transporter OS=Pseudomonas aeruginosa (strain ATCC 15692 / PAO1 / 1C / PRS 101 / LMG 12228) GN=PA3781 PE=4 SV=1	44940.7	426	2.34742	1	1	1	2.218	0.3977	0.147246	575285
Q9HXM9_PSEAE	Q9HXM9	Probable aromatic amino acid transporter OS=Pseudomonas aeruginosa (strain ATCC 15692 / PAO1 / 1C / PRS 101 / LMG 12228) GN=PA3766 PE=4 SV=1	44744.6	418	2.63158	2	1	1	2.425	0.6688	0.229144	411154
Q9HXN4_PSEAE	Q9HXN4	N-Acetyl-D-Glucosamine phosphotransferase system transporter OS=Pseudomonas aeruginosa (strain ATCC 15692 / PAO1 / 1C / PRS 101 / LMG 12228) GN=PA3761 PE=4 SV=1	60518.4	570	2.98246	1	1	1	2.981	0.4059	1.39031	16145.3
Q9HXP6_PSEAE	Q9HXP6	Uncharacterized protein OS=Pseudomonas aeruginosa (strain ATCC 15692 / PAO1 / 1C / PRS 101 / LMG 12228) GN=PA3748 PE=4 SV=1	47876.3	430	5.5814	2	2	2	2.144	0.5541	1.45585	105326
Q9HXP8_PSEAE	Q9HXP8	Signal recognition particle protein OS=Pseudomonas aeruginosa (strain ATCC 15692 / PAO1 / 1C / PRS 101 / LMG 12228) GN=ffh PE=3 SV=1	49310.1	457	2.62582	1	1	1	2.07	0.4101	2.29292	152593
Q9HXQ5_PSEAE	Q9HXQ5	Probable sodium/hydrogen antiporter OS=Pseudomonas aeruginosa (strain ATCC 15692 / PAO1 / 1C / PRS 101 / LMG 12228) GN=PA3739 PE=4 SV=1	65554.6	611	1.473	1	1	1	2.219	0.2605	1.17145	130411
Q9HXQ8_PSEAE	Q9HXQ8	Uncharacterized protein OS=Pseudomonas aeruginosa (strain ATCC 15692 / PAO1 / 1C / PRS 101 / LMG 12228) GN=PA3734 PE=4 SV=1	42664.3	401	42.6434	94	17	17	6.367	0.7516	0.308833	2.0999e+08
Q9HXR0_PSEAE	Q9HXR0	Uncharacterized protein OS=Pseudomonas aeruginosa (strain ATCC 15692 / PAO1 / 1C / PRS 101 / LMG 12228) GN=PA3732 PE=4 SV=1	15931.1	147	6.80272	1	1	1	1.846	0.3191	0.877121	198728
Q9HXR2_PSEAE	Q9HXR2	Uncharacterized protein OS=Pseudomonas aeruginosa (strain ATCC 15692 / PAO1 / 1C / PRS 101 / LMG 12228) GN=PA3730 PE=4 SV=1	23140.7	213	20.6573	3	3	3	3.815	0.5486	1.58095	2097526
Q9HXR3_PSEAE	Q9HXR3	Uncharacterized protein OS=Pseudomonas aeruginosa (strain ATCC 15692 / PAO1 / 1C / PRS 101 / LMG 12228) GN=PA3729 PE=4 SV=1	75818.1	688	6.68605	6	5	5	2.804	0.5101	0.306988	893888
Q9HXR4_PSEAE	Q9HXR4	Uncharacterized protein OS=Pseudomonas aeruginosa (strain ATCC 15692 / PAO1 / 1C / PRS 101 / LMG 12228) GN=PA3728 PE=4 SV=1	196995	1746	0.572738	1	1	1	1.878	0.2167	2.25437	53599
Q9HXR6_PSEAE	Q9HXR6	Uncharacterized protein OS=Pseudomonas aeruginosa (strain ATCC 15692 / PAO1 / 1C / PRS 101 / LMG 12228) GN=PA3726 PE=4 SV=1	20565.6	179	7.82123	1	1	1	2.038	0.3292	1.10903	80795.5
Q9HXR7_PSEAE	Q9HXR7	Single-stranded-DNA-specific exonuclease RecJ OS=Pseudomonas aeruginosa (strain ATCC 15692 / PAO1 / 1C / PRS 101 / LMG 12228) GN=recJ PE=4 SV=1	62199.8	571	1.57618	1	1	1	2.177	0.3454	1.12108	20715
Q9HXR8_PSEAE	Q9HXR8	Probable FMN oxidoreductase OS=Pseudomonas aeruginosa (strain ATCC 15692 / PAO1 / 1C / PRS 101 / LMG 12228) GN=PA3723 PE=4 SV=1	40275.9	368	9.23913	5	3	3	4.174	0.6116	0.108617	2.84469e+06
Q9HXS9_PSEAE	Q9HXS9	Uncharacterized protein OS=Pseudomonas aeruginosa (strain ATCC 15692 / PAO1 / 1C / PRS 101 / LMG 12228) GN=PA3712 PE=4 SV=1	24693.8	231	6.92641	1	1	1	3.303	0.6297	1.96319	260996
Q9HXT1_PSEAE	Q9HXT1	Probable GMC-type oxidoreductase OS=Pseudomonas aeruginosa (strain ATCC 15692 / PAO1 / 1C / PRS 101 / LMG 12228) GN=PA3710 PE=3 SV=1	60483.7	557	16.6966	6	6	6	2.815	0.5482	0.029541	273916
Q9HXT9_PSEAE	Q9HXT9	Probable two-component response regulator OS=Pseudomonas aeruginosa (strain ATCC 15692 / PAO1 / 1C / PRS 101 / LMG 12228) GN=wspR PE=1 SV=1	37845.3	347	2.88184	1	1	1	1.704	0.4431	1.72767	40084.3
Q9HXU1_PSEAE	Q9HXU1	Probable transcriptional regulator OS=Pseudomonas aeruginosa (strain ATCC 15692 / PAO1 / 1C / PRS 101 / LMG 12228) GN=PA3699 PE=1 SV=1	26310.8	237	9.70464	1	1	1	4.13	0.6203	2.3568	119813
Q9HXU4_PSEAE	Q9HXU4	Uncharacterized protein OS=Pseudomonas aeruginosa (strain ATCC 15692 / PAO1 / 1C / PRS 101 / LMG 12228) GN=PA3696 PE=1 SV=1	26516.4	248	25	6	6	6	3.349	0.6734	1.5249	1068625
Q9HXU5_PSEAE	Q9HXU5	Uncharacterized protein OS=Pseudomonas aeruginosa (strain ATCC 15692 / PAO1 / 1C / PRS 101 / LMG 12228) GN=PA3695 PE=4 SV=1	33262.4	301	20.2658	4	4	4	2.239	0.5145	1.20828	468104
Q9HXV5_PSEAE	Q9HXV5	Uncharacterized protein OS=Pseudomonas aeruginosa (strain ATCC 15692 / PAO1 / 1C / PRS 101 / LMG 12228) GN=PA3685 PE=4 SV=1	24147.5	226	8.40708	2	2	2	2.17	0.4885	0.478305	239001
Q9HXW6_PSEAE	Q9HXW6	Uncharacterized protein OS=Pseudomonas aeruginosa (strain ATCC 15692 / PAO1 / 1C / PRS 101 / LMG 12228) GN=PA3674 PE=4 SV=1	14366.5	132	64.3939	7	6	6	3.303	0.5921	0.394931	3.28104e+06
Q9HXY4_PSEAE	Q9HXY4	Outer membrane protein assembly factor BamA OS=Pseudomonas aeruginosa (strain ATCC 15692 / PAO1 / 1C / PRS 101 / LMG 12228) GN=opr86 PE=3 SV=1	88214.6	797	11.0414	5	5	5	3.288	0.5407	1.77841	234229
Q9HXZ0_PSEAE	Q9HXZ0	Probable amino acid permease OS=Pseudomonas aeruginosa (strain ATCC 15692 / PAO1 / 1C / PRS 101 / LMG 12228) GN=PA3641 PE=4 SV=1	50276.6	471	8.70488	5	4	4	2.695	0.4668	0.331499	1.32417e+07
Q9HXZ9_PSEAE	Q9HXZ9	Uncharacterized protein OS=Pseudomonas aeruginosa (strain ATCC 15692 / PAO1 / 1C / PRS 101 / LMG 12228) GN=PA3631 PE=4 SV=1	43973.3	408	12.2549	7	6	6	3.368	0.6533	0.139561	3.62562e+06
Q9HY01_PSEAE	Q9HY01	Alcohol dehydrogenase class III OS=Pseudomonas aeruginosa (strain ATCC 15692 / PAO1 / 1C / PRS 101 / LMG 12228) GN=adhC PE=3 SV=1	39165	370	2.7027	1	1	1	2.381	0.5493	1.65217	917695
Q9HY02_PSEAE	Q9HY02	Probable esterase OS=Pseudomonas aeruginosa (strain ATCC 15692 / PAO1 / 1C / PRS 101 / LMG 12228) GN=PA3628 PE=4 SV=1	31237.4	283	6.00707	1	1	1	2.649	0.456	2.94363	57208
Q9HY11_PSEAE	Q9HY11	Uncharacterized protein OS=Pseudomonas aeruginosa (strain ATCC 15692 / PAO1 / 1C / PRS 101 / LMG 12228) GN=PA3615 PE=4 SV=1	40421.5	356	4.77528	3	2	2	2.864	0.523	0.417303	859986
Q9HY12_PSEAE	Q9HY12	Uncharacterized protein OS=Pseudomonas aeruginosa (strain ATCC 15692 / PAO1 / 1C / PRS 101 / LMG 12228) GN=PA3614 PE=4 SV=1	51871.5	467	3.85439	1	1	1	3.421	0.4782	2.21814	30625.7
Q9HY13_PSEAE	Q9HY13	Uncharacterized protein OS=Pseudomonas aeruginosa (strain ATCC 15692 / PAO1 / 1C / PRS 101 / LMG 12228) GN=PA3613 PE=4 SV=1	88306	801	2.74657	1	1	1	2.572	0.2679	2.59056	8406.5
Q9HY22_PSEAE	Q9HY22	Response regulator ErdR OS=Pseudomonas aeruginosa (strain ATCC 15692 / PAO1 / 1C / PRS 101 / LMG 12228) GN=erdR PE=4 SV=1	23498.2	217	6.45161	1	1	1	2.696	0.5568	3.03431	126171
Q9HY24_PSEAE	Q9HY24	Uncharacterized protein OS=Pseudomonas aeruginosa (strain ATCC 15692 / PAO1 / 1C / PRS 101 / LMG 12228) GN=PA3602 PE=3 SV=1	58731	536	22.3881	10	10	10	3.669	0.5778	1.16969	438547
Q9HY45_PSEAE	Q9HY45	Uncharacterized protein OS=Pseudomonas aeruginosa (strain ATCC 15692 / PAO1 / 1C / PRS 101 / LMG 12228) GN=PA3575 PE=4 SV=1	19103.6	176	9.65909	3	2	2	3.658	0.5519	0.230501	3.3001e+06
Q9HY75_PSEAE	Q9HY75	Probable serine protease OS=Pseudomonas aeruginosa (strain ATCC 15692 / PAO1 / 1C / PRS 101 / LMG 12228) GN=PA3535 PE=4 SV=1	104386	995	46.5327	33	31	31	4.299	0.6758	0.432564	1.48924e+06
Q9HY77_PSEAE	Q9HY77	Glutaredoxin OS=Pseudomonas aeruginosa (strain ATCC 15692 / PAO1 / 1C / PRS 101 / LMG 12228) GN=PA3533 PE=3 SV=1	11817	108	24.0741	2	2	2	2.783	0.6543	0.425026	646022
Q9HY78_PSEAE	Q9HY78	Uncharacterized protein OS=Pseudomonas aeruginosa (strain ATCC 15692 / PAO1 / 1C / PRS 101 / LMG 12228) GN=PA3532 PE=4 SV=1	39809.7	383	2.08877	1	1	1	1.901	0.2772	1.40449	192922
Q9HY79_PSEAE	Q9HY79	Bacterioferritin OS=Pseudomonas aeruginosa (strain ATCC 15692 / PAO1 / 1C / PRS 101 / LMG 12228) GN=bfrB PE=1 SV=1	18523.4	158	29.7468	4	4	4	3.56	0.498	0.733514	620811
Q9HY81_PSEAE	Q9HY81	Probable peroxidase OS=Pseudomonas aeruginosa (strain ATCC 15692 / PAO1 / 1C / PRS 101 / LMG 12228) GN=PA3529 PE=4 SV=1	21790.2	200	21.5	3	3	3	3.771	0.5959	1.65221	517068
Q9HY83_PSEAE	Q9HY83	Probable outer membrane protein OS=Pseudomonas aeruginosa (strain ATCC 15692 / PAO1 / 1C / PRS 101 / LMG 12228) GN=PA3526 PE=4 SV=1	35060.6	321	4.6729	1	1	1	2.027	0.4233	1.69313	267316
Q9HYC5_PSEAE	Q9HYC5	Uncharacterized protein OS=Pseudomonas aeruginosa (strain ATCC 15692 / PAO1 / 1C / PRS 101 / LMG 12228) GN=PA3484 PE=1 SV=1	44348.9	408	15.1961	5	5	5	3.685	0.5787	1.56157	508234
Q9HYC6_PSEAE	Q9HYC6	Uncharacterized protein OS=Pseudomonas aeruginosa (strain ATCC 15692 / PAO1 / 1C / PRS 101 / LMG 12228) GN=PA3483 PE=4 SV=1	28583.9	266	33.4586	6	6	6	3.796	0.6046	1.32549	816216
Q9HYC8_PSEAE	Q9HYC8	Uncharacterized protein OS=Pseudomonas aeruginosa (strain ATCC 15692 / PAO1 / 1C / PRS 101 / LMG 12228) GN=PA3481 PE=4 SV=1	38846.2	364	3.57143	1	1	1	3.023	0.5098	1.33778	72329.6
Q9HYD8_PSEAE	Q9HYD8	Uncharacterized protein OS=Pseudomonas aeruginosa (strain ATCC 15692 / PAO1 / 1C / PRS 101 / LMG 12228) GN=PA3468 PE=4 SV=1	49346	442	2.71493	1	1	1	2.102	0.2721	0.997061	395392
Q9HYE0_PSEAE	Q9HYE0	Probable ATP-dependent RNA helicase OS=Pseudomonas aeruginosa (strain ATCC 15692 / PAO1 / 1C / PRS 101 / LMG 12228) GN=PA3466 PE=4 SV=1	48941.5	446	4.26009	2	2	2	1.954	0.4437	0.782962	128308
Q9HYE1_PSEAE	Q9HYE1	Uncharacterized protein OS=Pseudomonas aeruginosa (strain ATCC 15692 / PAO1 / 1C / PRS 101 / LMG 12228) GN=PA3465 PE=4 SV=1	61987.8	571	4.37828	2	2	2	2.6	0.555	1.43053	354442
Q9HYE2_PSEAE	Q9HYE2	Uncharacterized protein OS=Pseudomonas aeruginosa (strain ATCC 15692 / PAO1 / 1C / PRS 101 / LMG 12228) GN=PA3464 PE=4 SV=1	48951.6	441	2.04082	1	1	1	1.771	0.5342	1.67455	102413
Q9HYE8_PSEAE	Q9HYE8	Probable transcriptional regulator OS=Pseudomonas aeruginosa (strain ATCC 15692 / PAO1 / 1C / PRS 101 / LMG 12228) GN=PA3458 PE=4 SV=1	17570.4	157	19.1083	4	3	3	3.466	0.575	0.039525	1.28274e+06
Q9HYH8_PSEAE	Q9HYH8	Probable short-chain dehydrogenase OS=Pseudomonas aeruginosa (strain ATCC 15692 / PAO1 / 1C / PRS 101 / LMG 12228) GN=PA3427 PE=3 SV=1	32285.2	303	13.2013	3	3	3	2.445	0.5024	1.14277	229040
Q9HYI3_PSEAE	Q9HYI3	Uncharacterized protein OS=Pseudomonas aeruginosa (strain ATCC 15692 / PAO1 / 1C / PRS 101 / LMG 12228) GN=PA3422 PE=4 SV=1	64291.2	585	1.36752	1	1	0	1.873	0.1025	1.66749	177025
Q9HYJ6_PSEAE	Q9HYJ6	Probable transmembrane sensor OS=Pseudomonas aeruginosa (strain ATCC 15692 / PAO1 / 1C / PRS 101 / LMG 12228) GN=PA3409 PE=4 SV=1	35510.7	328	4.87805	1	1	1	1.759	0.2462	3.54546	27752.3
Q9HYK7_PSEAE	Q9HYK7	Ferredoxin--NADP+ reductase OS=Pseudomonas aeruginosa (strain ATCC 15692 / PAO1 / 1C / PRS 101 / LMG 12228) GN=fpr PE=1 SV=1	29481	258	12.0155	3	3	3	3.151	0.4511	0.944996	167069
Q9HYP7_PSEAE	Q9HYP7	Probable chemotaxis protein OS=Pseudomonas aeruginosa (strain ATCC 15692 / PAO1 / 1C / PRS 101 / LMG 12228) GN=PA3349 PE=4 SV=1	34363.2	310	11.2903	3	3	3	2.965	0.5089	0.658081	534564
Q9HYQ4_PSEAE	Q9HYQ4	Probable transcriptional regulator OS=Pseudomonas aeruginosa (strain ATCC 15692 / PAO1 / 1C / PRS 101 / LMG 12228) GN=PA3341 PE=1 SV=1	16043.7	144	21.5278	4	3	3	2.237	0.3834	0.213813	1.03639e+06
Q9HYR4_PSEAE	Q9HYR4	Cytochrome P450 OS=Pseudomonas aeruginosa (strain ATCC 15692 / PAO1 / 1C / PRS 101 / LMG 12228) GN=PA3331 PE=4 SV=1	46331	418	1.91388	1	1	1	1.844	0.2706	0.954449	357951
Q9HYR8_PSEAE	Q9HYR8	Probable non-ribosomal peptide synthetase OS=Pseudomonas aeruginosa (strain ATCC 15692 / PAO1 / 1C / PRS 101 / LMG 12228) GN=PA3327 PE=4 SV=1	259228	2352	0.340136	1	1	1	1.786	0.1831	1.02171	13706
Q9HYT5_PSEAE	Q9HYT5	Universal stress protein OS=Pseudomonas aeruginosa (strain ATCC 15692 / PAO1 / 1C / PRS 101 / LMG 12228) GN=PA3309 PE=3 SV=1	16467.7	151	33.7748	5	5	5	3.53	0.5329	0.206067	840173
Q9HYU3_PSEAE	Q9HYU3	Long-chain-fatty-acid--CoA ligase OS=Pseudomonas aeruginosa (strain ATCC 15692 / PAO1 / 1C / PRS 101 / LMG 12228) GN=fadD2 PE=4 SV=1	61679.2	562	1.77936	1	1	1	2.238	0.4888	1.53815	58886.2
Q9HYU4_PSEAE	Q9HYU4	Long-chain-fatty-acid--CoA ligase OS=Pseudomonas aeruginosa (strain ATCC 15692 / PAO1 / 1C / PRS 101 / LMG 12228) GN=fadD1 PE=4 SV=1	61596.9	562	12.9893	7	6	6	3.628	0.6016	0.466546	1.14992e+06
Q9HYV7_PSEAE	Q9HYV7	Uncharacterized protein OS=Pseudomonas aeruginosa (strain ATCC 15692 / PAO1 / 1C / PRS 101 / LMG 12228) GN=PA3286 PE=4 SV=1	38129.3	350	5.42857	2	2	2	2.174	0.4927	2.0467	504061
Q9HYW2_PSEAE	Q9HYW2	Uncharacterized protein OS=Pseudomonas aeruginosa (strain ATCC 15692 / PAO1 / 1C / PRS 101 / LMG 12228) GN=PA3281 PE=4 SV=1	21592.4	196	5.61224	1	1	1	2.122	0.4392	0.54929	124542
Q9HYX0_PSEAE	Q9HYX0	Probable two-component sensor OS=Pseudomonas aeruginosa (strain ATCC 15692 / PAO1 / 1C / PRS 101 / LMG 12228) GN=PA3271 PE=4 SV=1	127355	1159	1.20794	1	1	1	1.978	0.3129	2.87488	35434.7
Q9HYX1_PSEAE	Q9HYX1	Uncharacterized protein OS=Pseudomonas aeruginosa (strain ATCC 15692 / PAO1 / 1C / PRS 101 / LMG 12228) GN=PA3270 PE=1 SV=1	21869.5	195	10.7692	2	2	2	2.111	0.4671	1.16864	515237
Q9HYX4_PSEAE	Q9HYX4	Uncharacterized protein OS=Pseudomonas aeruginosa (strain ATCC 15692 / PAO1 / 1C / PRS 101 / LMG 12228) GN=PA3267 PE=4 SV=1	68510.7	624	3.04487	2	2	2	2.149	0.6056	0.861936	175184
Q9HYY1_PSEAE	Q9HYY1	Uncharacterized protein OS=Pseudomonas aeruginosa (strain ATCC 15692 / PAO1 / 1C / PRS 101 / LMG 12228) GN=PA3259 PE=4 SV=1	17543.1	159	6.28931	1	1	1	1.886	0.1076	1.20883	65217
Q9HYY4_PSEAE	Q9HYY4	Probable oxidoreductase OS=Pseudomonas aeruginosa (strain ATCC 15692 / PAO1 / 1C / PRS 101 / LMG 12228) GN=PA3256 PE=4 SV=1	33380.6	320	6.875	2	2	2	2.992	0.5427	0.925071	135603
Q9HYZ6_PSEAE	Q9HYZ6	Site-determining protein OS=Pseudomonas aeruginosa (strain ATCC 15692 / PAO1 / 1C / PRS 101 / LMG 12228) GN=minD PE=3 SV=1	29598.7	271	22.1402	5	5	5	3.242	0.5997	1.27953	1.3596e+06
Q9HYZ8_PSEAE	Q9HYZ8	Probable lauroyl acyltransferase OS=Pseudomonas aeruginosa (strain ATCC 15692 / PAO1 / 1C / PRS 101 / LMG 12228) GN=PA3242 PE=4 SV=1	36022.8	312	6.08974	2	2	2	2.008	0.55	0.926345	227105
Q9HZ04_PSEAE	Q9HZ04	Probable glycine betaine-binding protein OS=Pseudomonas aeruginosa (strain ATCC 15692 / PAO1 / 1C / PRS 101 / LMG 12228) GN=PA3236 PE=4 SV=1	31042	285	6.66667	1	1	1	2.74	0.4781	1.24378	34216.2
Q9HZ06_PSEAE	Q9HZ06	Probable sodium:solute symporter OS=Pseudomonas aeruginosa (strain ATCC 15692 / PAO1 / 1C / PRS 101 / LMG 12228) GN=PA3234 PE=3 SV=1	58673.3	551	5.98911	3	3	3	2.781	0.7287	0.171296	1.11888e+06
Q9HZ14_PSEAE	Q9HZ14	Probable hydrolase OS=Pseudomonas aeruginosa (strain ATCC 15692 / PAO1 / 1C / PRS 101 / LMG 12228) GN=PA3226 PE=4 SV=1	30435.9	275	2.54545	1	1	1	2.389	0.3165	1.14559	98547.1
Q9HZ19_PSEAE	Q9HZ19	CsaA protein OS=Pseudomonas aeruginosa (strain ATCC 15692 / PAO1 / 1C / PRS 101 / LMG 12228) GN=csaA PE=4 SV=1	12065.4	111	10.8108	1	1	1	1.919	0.5216	1.58488	330030
Q9HZ23_PSEAE	Q9HZ23	CyaB OS=Pseudomonas aeruginosa (strain ATCC 15692 / PAO1 / 1C / PRS 101 / LMG 12228) GN=cyaB PE=1 SV=1	51352.9	463	1.51188	1	1	1	1.72	0.1837	0.553787	66467
Q9HZ30_PSEAE	Q9HZ30	Trk system potassium uptake protein OS=Pseudomonas aeruginosa (strain ATCC 15692 / PAO1 / 1C / PRS 101 / LMG 12228) GN=trkH PE=3 SV=1	52533.9	484	2.06612	1	1	1	1.897	0.4101	0.867668	190364
Q9HZ34_PSEAE	Q9HZ34	Probable two-component sensor OS=Pseudomonas aeruginosa (strain ATCC 15692 / PAO1 / 1C / PRS 101 / LMG 12228) GN=PA3206 PE=4 SV=1	50236.9	445	3.37079	1	1	1	2.175	0.3862	0.502803	20221.1
Q9HZ41_PSEAE	Q9HZ41	Uncharacterized protein OS=Pseudomonas aeruginosa (strain ATCC 15692 / PAO1 / 1C / PRS 101 / LMG 12228) GN=PA3199 PE=4 SV=1	23111	209	7.17703	1	1	1	3.354	0.5361	1.6194	132906
Q9HZ48_PSEAE	Q9HZ48	Probable binding protein component of ABC sugar transporter OS=Pseudomonas aeruginosa (strain ATCC 15692 / PAO1 / 1C / PRS 101 / LMG 12228) GN=PA3190 PE=4 SV=1	45084.8	420	9.7619	2	2	2	3.713	0.4619	2.01979	98094.1
Q9HZ49_PSEAE	Q9HZ49	Probable permease of ABC sugar transporter OS=Pseudomonas aeruginosa (strain ATCC 15692 / PAO1 / 1C / PRS 101 / LMG 12228) GN=PA3189 PE=3 SV=1	34465.3	310	11.9355	3	3	3	3.591	0.5898	0.451127	1.15167e+06
Q9HZ50_PSEAE	Q9HZ50	Probable permease of ABC sugar transporter OS=Pseudomonas aeruginosa (strain ATCC 15692 / PAO1 / 1C / PRS 101 / LMG 12228) GN=PA3188 PE=3 SV=1	30652.4	281	8.54093	2	2	2	2.662	0.4947	1.6341	1.20526e+06
Q9HZ61_PSEAE	Q9HZ61	Probable short-chain dehydrogenase OS=Pseudomonas aeruginosa (strain ATCC 15692 / PAO1 / 1C / PRS 101 / LMG 12228) GN=PA3173 PE=4 SV=1	26297.1	246	16.2602	3	3	3	2.656	0.616	0.699609	2.40817e+06
Q9HZ74_PSEAE	Q9HZ74	Probable acetyltransferase OS=Pseudomonas aeruginosa (strain ATCC 15692 / PAO1 / 1C / PRS 101 / LMG 12228) GN=PA3157 PE=4 SV=1	69948.7	629	1.58983	1	1	1	2.36	0.4178	1.50575	52746
Q9HZ78_PSEAE	Q9HZ78	LPS biosynthesis protein WbpG OS=Pseudomonas aeruginosa (strain ATCC 15692 / PAO1 / 1C / PRS 101 / LMG 12228) GN=wbpG PE=4 SV=1	43457.7	377	20.6897	10	10	10	3.051	0.6294	1.10418	1.30082e+06
Q9HZ80_PSEAE	Q9HZ80	Probable glycosyl transferase WbpJ OS=Pseudomonas aeruginosa (strain ATCC 15692 / PAO1 / 1C / PRS 101 / LMG 12228) GN=wbpJ PE=4 SV=1	45234.4	413	9.92736	4	4	4	3.108	0.537	0.586937	273773
Q9HZ81_PSEAE	Q9HZ81	Probable NAD-dependent epimerase/dehydratase WbpK OS=Pseudomonas aeruginosa (strain ATCC 15692 / PAO1 / 1C / PRS 101 / LMG 12228) GN=wbpK PE=4 SV=1	33950	316	3.16456	1	1	1	2.148	0.5386	1.8249	183154
Q9HZ86_PSEAE	Q9HZ86	Nucleotide sugar epimerase/dehydratase WbpM OS=Pseudomonas aeruginosa (strain ATCC 15692 / PAO1 / 1C / PRS 101 / LMG 12228) GN=wbpM PE=4 SV=1	74350.5	665	9.92481	5	5	5	2.438	0.555	0.791162	540392
Q9HZ94_PSEAE	Q9HZ94	Uncharacterized protein OS=Pseudomonas aeruginosa (strain ATCC 15692 / PAO1 / 1C / PRS 101 / LMG 12228) GN=PA3130 PE=4 SV=1	16526.4	145	6.2069	1	1	1	2.112	0.58	0.184477	146698
Q9HZ97_PSEAE	Q9HZ97	Uncharacterized protein OS=Pseudomonas aeruginosa (strain ATCC 15692 / PAO1 / 1C / PRS 101 / LMG 12228) GN=PA3127 PE=4 SV=1	29367.1	267	11.236	1	1	1	2.321	0.0935	0.520531	1.47253e+06
Q9HZ98_PSEAE	Q9HZ98	Heat-shock protein IbpA OS=Pseudomonas aeruginosa (strain ATCC 15692 / PAO1 / 1C / PRS 101 / LMG 12228) GN=ibpA PE=3 SV=1	16554.6	149	26.8456	6	4	4	3.73	0.6622	0.722534	1634556
Q9HZB6_PSEAE	Q9HZB6	2,4-dienoyl-CoA reductase FadH1 OS=Pseudomonas aeruginosa (strain ATCC 15692 / PAO1 / 1C / PRS 101 / LMG 12228) GN=fadH1 PE=4 SV=1	72906	679	1.7673	1	1	1	2.624	0.5423	1.8736	51765.1
Q9HZC2_PSEAE	Q9HZC2	Uncharacterized protein OS=Pseudomonas aeruginosa (strain ATCC 15692 / PAO1 / 1C / PRS 101 / LMG 12228) GN=PA3086 PE=1 SV=1	31780.9	286	2.7972	1	1	1	2.011	0.3401	1.38746	94237.8
Q9HZC6_PSEAE	Q9HZC6	Glycine betaine transmethylase OS=Pseudomonas aeruginosa (strain ATCC 15692 / PAO1 / 1C / PRS 101 / LMG 12228) GN=gbt PE=4 SV=1	71341.8	654	1.98777	1	1	1	2.365	0.5992	2.43933	41647.1
Q9HZC7_PSEAE	Q9HZC7	Uncharacterized protein OS=Pseudomonas aeruginosa (strain ATCC 15692 / PAO1 / 1C / PRS 101 / LMG 12228) GN=PA3081 PE=4 SV=1	50630.7	455	5.27473	2	2	2	2.157	0.3746	1.20263	117281
Q9HZC9_PSEAE	Q9HZC9	Uncharacterized protein OS=Pseudomonas aeruginosa (strain ATCC 15692 / PAO1 / 1C / PRS 101 / LMG 12228) GN=PA3079 PE=4 SV=1	87277.4	793	2.90038	3	3	3	2.508	0.5608	1.38797	340137
Q9HZE5_PSEAE	Q9HZE5	PelB OS=Pseudomonas aeruginosa (strain ATCC 15692 / PAO1 / 1C / PRS 101 / LMG 12228) GN=pelB PE=4 SV=1	134998	1193	1.34116	2	2	2	1.871	0.2573	0.010898	19556
Q9HZE6_PSEAE	Q9HZE6	PelC OS=Pseudomonas aeruginosa (strain ATCC 15692 / PAO1 / 1C / PRS 101 / LMG 12228) GN=pelC PE=4 SV=1	18646.6	172	54.0698	9	6	6	3.849	0.7074	1.14857	1.1229e+07
Q9HZG8_PSEAE	Q9HZG8	Uncharacterized protein OS=Pseudomonas aeruginosa (strain ATCC 15692 / PAO1 / 1C / PRS 101 / LMG 12228) GN=PA3040 PE=4 SV=1	11891.2	109	7.33945	1	1	1	1.826	0.2979	2.42433	112947
Q9HZH0_PSEAE	Q9HZH0	Probable porin OS=Pseudomonas aeruginosa (strain ATCC 15692 / PAO1 / 1C / PRS 101 / LMG 12228) GN=PA3038 PE=1 SV=1	46665.3	421	37.5297	20	16	16	4.298	0.6865	0.711238	3.11823e+06
Q9HZI0_PSEAE	Q9HZI0	Uncharacterized protein OS=Pseudomonas aeruginosa (strain ATCC 15692 / PAO1 / 1C / PRS 101 / LMG 12228) GN=PA3026 PE=4 SV=1	57966	531	30.8851	10	10	10	5.032	0.649	0.544015	704486
Q9HZI6_PSEAE	Q9HZI6	Probable soluble lytic transglycosylase OS=Pseudomonas aeruginosa (strain ATCC 15692 / PAO1 / 1C / PRS 101 / LMG 12228) GN=PA3020 PE=4 SV=1	73326.9	642	3.89408	2	2	2	2.916	0.6124	1.02063	117371
Q9HZI7_PSEAE	Q9HZI7	Probable ATP-binding component of ABC transporter OS=Pseudomonas aeruginosa (strain ATCC 15692 / PAO1 / 1C / PRS 101 / LMG 12228) GN=PA3019 PE=3 SV=1	71094.6	640	2.5	1	1	1	3.259	0.7631	2.08742	28682.7
Q9HZJ9_PSEAE	Q9HZJ9	Transcriptional regulator PsrA OS=Pseudomonas aeruginosa (strain ATCC 15692 / PAO1 / 1C / PRS 101 / LMG 12228) GN=psrA PE=1 SV=1	25749.5	233	22.7468	6	6	6	2.785	0.5525	1.69086	1.18862e+06
Q9HZK3_PSEAE	Q9HZK3	Transcription-repair-coupling factor OS=Pseudomonas aeruginosa (strain ATCC 15692 / PAO1 / 1C / PRS 101 / LMG 12228) GN=mfd PE=3 SV=1	128698	1148	6.27178	6	6	6	2.763	0.5081	0.090997	76771.5
Q9HZK4_PSEAE	Q9HZK4	Probable glyceraldehyde-3-phosphate dehydrogenase OS=Pseudomonas aeruginosa (strain ATCC 15692 / PAO1 / 1C / PRS 101 / LMG 12228) GN=PA3001 PE=3 SV=1	50062	461	16.7028	9	8	8	3.043	0.6096	0.415807	3.348e+06
Q9HZK5_PSEAE	Q9HZK5	Aromatic amino acid transport protein AroP1 OS=Pseudomonas aeruginosa (strain ATCC 15692 / PAO1 / 1C / PRS 101 / LMG 12228) GN=aroP1 PE=4 SV=1	50952.2	469	1.70576	1	1	1	2.082	0.3228	0.989535	370635
Q9HZL5_PSEAE	Q9HZL5	Uncharacterized protein OS=Pseudomonas aeruginosa (strain ATCC 15692 / PAO1 / 1C / PRS 101 / LMG 12228) GN=PA2989 PE=4 SV=1	28340.4	254	4.33071	1	1	1	1.834	0.4776	1.7091	89870.4
Q9HZL6_PSEAE	Q9HZL6	Uncharacterized protein OS=Pseudomonas aeruginosa (strain ATCC 15692 / PAO1 / 1C / PRS 101 / LMG 12228) GN=PA2988 PE=4 SV=1	45318.3	416	20.1923	7	7	7	3.865	0.5157	0.575814	548495
Q9HZL8_PSEAE	Q9HZL8	Uncharacterized protein OS=Pseudomonas aeruginosa (strain ATCC 15692 / PAO1 / 1C / PRS 101 / LMG 12228) GN=PA2986 PE=4 SV=1	47339.5	433	1.84758	1	1	1	1.73	0.378	0.515273	45803.6
Q9HZL9_PSEAE	Q9HZL9	Uncharacterized protein OS=Pseudomonas aeruginosa (strain ATCC 15692 / PAO1 / 1C / PRS 101 / LMG 12228) GN=PA2985 PE=4 SV=1	20659.9	177	6.77966	1	1	1	2.576	0.4072	0.553259	371216
Q9HZM1_PSEAE	Q9HZM1	Probable tolQ-type transport protein OS=Pseudomonas aeruginosa (strain ATCC 15692 / PAO1 / 1C / PRS 101 / LMG 12228) GN=PA2983 PE=3 SV=1	22857.3	211	8.05687	2	1	1	3.155	0.6545	1.43222	314825
Q9HZM8_PSEAE	Q9HZM8	Ribonuclease E OS=Pseudomonas aeruginosa (strain ATCC 15692 / PAO1 / 1C / PRS 101 / LMG 12228) GN=rne PE=3 SV=1	117377	1057	10.596	12	9	9	3.473	0.6215	1.01724	696548
Q9HZN1_PSEAE	Q9HZN1	Probable peptidase OS=Pseudomonas aeruginosa (strain ATCC 15692 / PAO1 / 1C / PRS 101 / LMG 12228) GN=PA2973 PE=4 SV=1	36022.7	326	50.6135	21	15	15	5.079	0.6887	0.407237	1.50672e+07
Q9HZP1_PSEAE	Q9HZP1	Probable transcriptional regulator OS=Pseudomonas aeruginosa (strain ATCC 15692 / PAO1 / 1C / PRS 101 / LMG 12228) GN=PA2957 PE=4 SV=1	24994.9	212	15.0943	2	2	2	2.36	0.4373	1.24721	81637.8
Q9HZP3_PSEAE	Q9HZP3	Uncharacterized protein OS=Pseudomonas aeruginosa (strain ATCC 15692 / PAO1 / 1C / PRS 101 / LMG 12228) GN=PA2955 PE=4 SV=1	23658.9	210	28.0952	8	7	7	3.295	0.6285	0.149904	1.5781e+06
Q9HZQ8_PSEAE	Q9HZQ8	Probable aminopeptidase OS=Pseudomonas aeruginosa (strain ATCC 15692 / PAO1 / 1C / PRS 101 / LMG 12228) GN=PA2939 PE=4 SV=1	57457.5	536	58.5821	183	33	33	5.86	0.7479	0.053513	3.04865e+08
Q9HZS7_PSEAE	Q9HZS7	Probable chemotaxis transducer OS=Pseudomonas aeruginosa (strain ATCC 15692 / PAO1 / 1C / PRS 101 / LMG 12228) GN=PA2920 PE=4 SV=1	58267.3	545	2.20183	1	1	1	2.511	0.3803	0.533653	39322.6
Q9HZT6_PSEAE	Q9HZT6	Probable TonB-dependent receptor OS=Pseudomonas aeruginosa (strain ATCC 15692 / PAO1 / 1C / PRS 101 / LMG 12228) GN=PA2911 PE=3 SV=1	80223.4	718	2.92479	1	1	1	2.48	0.4786	2.15813	24189.8
Q9HZV0_PSEAE	Q9HZV0	Probable transcriptional regulator OS=Pseudomonas aeruginosa (strain ATCC 15692 / PAO1 / 1C / PRS 101 / LMG 12228) GN=PA2897 PE=4 SV=1	53436	479	2.71399	1	1	1	1.918	0.3608	2.45928	64670
Q9HZV6_PSEAE	Q9HZV6	Geranyl-CoA carboxylase, alpha-subunit (Biotin-containing) OS=Pseudomonas aeruginosa (strain ATCC 15692 / PAO1 / 1C / PRS 101 / LMG 12228) GN=atuF PE=4 SV=1	71685.4	661	3.177	2	2	2	2.138	0.5126	1.11719	141586
Q9HZY2_PSEAE	Q9HZY2	Uncharacterized protein OS=Pseudomonas aeruginosa (strain ATCC 15692 / PAO1 / 1C / PRS 101 / LMG 12228) GN=PA2864 PE=4 SV=1	14915	144	20.1389	4	3	3	3.523	0.6202	1.3892	7.85264e+06
Q9HZY6_PSEAE	Q9HZY6	Uncharacterized protein OS=Pseudomonas aeruginosa (strain ATCC 15692 / PAO1 / 1C / PRS 101 / LMG 12228) GN=PA2858 PE=4 SV=1	89236	830	2.04819	2	2	2	2.207	0.2972	0.74362	81263.9
Q9HZZ0_PSEAE	Q9HZZ0	Uncharacterized protein OS=Pseudomonas aeruginosa (strain ATCC 15692 / PAO1 / 1C / PRS 101 / LMG 12228) GN=PA2854 PE=4 SV=1	34759.9	323	8.04954	2	2	2	2.708	0.5266	1.04254	278657
Q9HZZ3_PSEAE	Q9HZZ3	Organic hydroperoxide resistance protein OS=Pseudomonas aeruginosa (strain ATCC 15692 / PAO1 / 1C / PRS 101 / LMG 12228) GN=ohr PE=1 SV=1	14495.5	142	8.4507	1	1	1	2.227	0.4755	1.78641	152190
Q9I000_PSEAE	Q9I000	Probable aldolase OS=Pseudomonas aeruginosa (strain ATCC 15692 / PAO1 / 1C / PRS 101 / LMG 12228) GN=PA2843 PE=4 SV=1	49802	448	2.00893	1	1	1	1.936	0.2397	2.03334	44305.7
Q9I015_PSEAE	Q9I015	Probable aminotransferase OS=Pseudomonas aeruginosa (strain ATCC 15692 / PAO1 / 1C / PRS 101 / LMG 12228) GN=PA2828 PE=4 SV=1	44753.2	403	2.48139	1	1	1	2.385	0.5711	2.07159	52588
Q9I028_PSEAE	Q9I028	Probable acyl-CoA dehydrogenase OS=Pseudomonas aeruginosa (strain ATCC 15692 / PAO1 / 1C / PRS 101 / LMG 12228) GN=PA2815 PE=4 SV=1	88688.9	815	46.8712	46	34	34	5.916	0.6693	0.113084	8.2098e+06
Q9I032_PSEAE	Q9I032	Probable permease of ABC-2 transporter OS=Pseudomonas aeruginosa (strain ATCC 15692 / PAO1 / 1C / PRS 101 / LMG 12228) GN=PA2811 PE=4 SV=1	28369.4	259	3.861	1	1	1	2.153	0.4835	1.93539	548036
Q9I043_PSEAE	Q9I043	Uncharacterized protein OS=Pseudomonas aeruginosa (strain ATCC 15692 / PAO1 / 1C / PRS 101 / LMG 12228) GN=PA2800 PE=4 SV=1	26114.2	234	13.2479	2	2	2	2.813	0.417	1.88686	161989
Q9I050_PSEAE	Q9I050	Uncharacterized protein OS=Pseudomonas aeruginosa (strain ATCC 15692 / PAO1 / 1C / PRS 101 / LMG 12228) GN=PA2793 PE=4 SV=1	38239.4	344	6.10465	1	1	1	1.861	0.1784	2.1542	27914
Q9I067_PSEAE	Q9I067	Uncharacterized protein OS=Pseudomonas aeruginosa (strain ATCC 15692 / PAO1 / 1C / PRS 101 / LMG 12228) GN=PA2776 PE=4 SV=1	46645.9	427	7.49415	3	3	3	2.177	0.5728	0.675143	444708
Q9I069_PSEAE	Q9I069	Uncharacterized protein OS=Pseudomonas aeruginosa (strain ATCC 15692 / PAO1 / 1C / PRS 101 / LMG 12228) GN=PA2774 PE=4 SV=1	19184.1	195	28.7179	6	6	6	4.261	0.628	0.6255	3.35368e+06
Q9I078_PSEAE	Q9I078	Uncharacterized protein OS=Pseudomonas aeruginosa (strain ATCC 15692 / PAO1 / 1C / PRS 101 / LMG 12228) GN=PA2765 PE=4 SV=1	32358.2	299	7.02341	2	2	2	2.353	0.4267	1.5379	160495
Q9I083_PSEAE	Q9I083	Probable outer membrane protein OS=Pseudomonas aeruginosa (strain ATCC 15692 / PAO1 / 1C / PRS 101 / LMG 12228) GN=PA2760 PE=4 SV=1	46804	425	57.6471	66	28	28	5.465	0.7415	0.145796	172010966
Q9I0A7_PSEAE	Q9I0A7	Probable restriction-modification system protein OS=Pseudomonas aeruginosa (strain ATCC 15692 / PAO1 / 1C / PRS 101 / LMG 12228) GN=PA2735 PE=4 SV=1	89498	792	2.90404	1	1	1	3.285	0.4995	4.58566	9757.87
Q9I0A8_PSEAE	Q9I0A8	Uncharacterized protein OS=Pseudomonas aeruginosa (strain ATCC 15692 / PAO1 / 1C / PRS 101 / LMG 12228) GN=PA2734 PE=4 SV=1	48687.3	431	9.9768	4	4	4	2.659	0.5111	1.10989	384017
Q9I0F3_PSEAE	Q9I0F3	Uncharacterized protein OS=Pseudomonas aeruginosa (strain ATCC 15692 / PAO1 / 1C / PRS 101 / LMG 12228) GN=PA2685 PE=4 SV=1	81583.5	726	10.1928	6	6	0	2.64	0.6603	0.288045	1.72931e+06
Q9I0F8_PSEAE	Q9I0F8	Probable quinone oxidoreductase OS=Pseudomonas aeruginosa (strain ATCC 15692 / PAO1 / 1C / PRS 101 / LMG 12228) GN=PA2680 PE=4 SV=1	33594	324	5.8642	1	1	1	3.687	0.5102	1.19636	153589
Q9I0H8_PSEAE	Q9I0H8	Uncharacterized protein OS=Pseudomonas aeruginosa (strain ATCC 15692 / PAO1 / 1C / PRS 101 / LMG 12228) GN=PA2660 PE=4 SV=1	39712.1	360	2.22222	1	1	1	1.722	0.2172	1.95566	79081.7
Q9I0I5_PSEAE	Q9I0I5	Probable transporter OS=Pseudomonas aeruginosa (strain ATCC 15692 / PAO1 / 1C / PRS 101 / LMG 12228) GN=PA2653 PE=4 SV=1	45940.9	441	2.26757	1	1	1	2.856	0.3557	1.27992	114798
Q9I0K3_PSEAE	Q9I0K3	Uncharacterized protein OS=Pseudomonas aeruginosa (strain ATCC 15692 / PAO1 / 1C / PRS 101 / LMG 12228) GN=PA2635 PE=4 SV=1	73822.9	672	33.7798	16	14	14	4.084	0.6718	0.133431	2.39338e+06
Q9I0K5_PSEAE	Q9I0K5	Uncharacterized protein OS=Pseudomonas aeruginosa (strain ATCC 15692 / PAO1 / 1C / PRS 101 / LMG 12228) GN=PA2633 PE=3 SV=1	29448.1	273	17.9487	3	3	3	3.959	0.6305	1.78871	358433
Q9I0L4_PSEAE	Q9I0L4	Isocitrate dehydrogenase OS=Pseudomonas aeruginosa (strain ATCC 15692 / PAO1 / 1C / PRS 101 / LMG 12228) GN=idh PE=3 SV=1	81564.3	741	13.7652	15	12	12	3.654	0.6604	0.541902	1.46488e+06
Q9I0L8_PSEAE	Q9I0L8	ATP-binding protease component ClpA OS=Pseudomonas aeruginosa (strain ATCC 15692 / PAO1 / 1C / PRS 101 / LMG 12228) GN=clpA PE=3 SV=1	83941	758	1.71504	1	1	1	2.201	0.214	1.19586	28774.9
Q9I0M2_PSEAE	Q9I0M2	Thioredoxin reductase OS=Pseudomonas aeruginosa (strain ATCC 15692 / PAO1 / 1C / PRS 101 / LMG 12228) GN=trxB1 PE=3 SV=1	33778.8	316	6.01266	1	1	1	2.883	0.4769	1.36243	109043
Q9I0M5_PSEAE	Q9I0M5	Uncharacterized protein OS=Pseudomonas aeruginosa (strain ATCC 15692 / PAO1 / 1C / PRS 101 / LMG 12228) GN=PA2613 PE=4 SV=1	49031.3	441	1.81406	1	1	1	1.813	0.2813	2.14717	58001.8
Q9I0Q0_PSEAE	Q9I0Q0	Probable FAD-dependent monooxygenase OS=Pseudomonas aeruginosa (strain ATCC 15692 / PAO1 / 1C / PRS 101 / LMG 12228) GN=pqsH PE=4 SV=1	42036.9	382	10.4712	4	3	3	3.672	0.5658	0.916003	2.10561e+06
Q9I0Q2_PSEAE	Q9I0Q2	CDP-diacylglycerol--glycerol-3-phosphate 3-phosphatidyltransferase OS=Pseudomonas aeruginosa (strain ATCC 15692 / PAO1 / 1C / PRS 101 / LMG 12228) GN=pgsA PE=3 SV=1	20500.4	186	14.5161	4	4	4	2.185	0.3922	0.25379	4.49181e+06
Q9I0Q4_PSEAE	Q9I0Q4	Uncharacterized protein OS=Pseudomonas aeruginosa (strain ATCC 15692 / PAO1 / 1C / PRS 101 / LMG 12228) GN=PA2582 PE=4 SV=1	19416.1	177	11.2994	2	2	2	2.494	0.4114	0.626713	221067
Q9I0Q5_PSEAE	Q9I0Q5	Uncharacterized protein OS=Pseudomonas aeruginosa (strain ATCC 15692 / PAO1 / 1C / PRS 101 / LMG 12228) GN=PA2581 PE=4 SV=1	38259.7	346	8.09249	2	2	2	2.891	0.6261	0.361513	259498
Q9I0R1_PSEAE	Q9I0R1	Uncharacterized protein OS=Pseudomonas aeruginosa (strain ATCC 15692 / PAO1 / 1C / PRS 101 / LMG 12228) GN=PA2575 PE=4 SV=1	22190.3	200	23.5	3	3	3	3.292	0.53	1.13226	304657
Q9I0S7_PSEAE	Q9I0S7	Probable AMP-binding enzyme OS=Pseudomonas aeruginosa (strain ATCC 15692 / PAO1 / 1C / PRS 101 / LMG 12228) GN=PA2557 PE=4 SV=1	62571.7	564	2.12766	1	1	1	1.732	0.2448	0.983741	42838.4
Q9I0T0_PSEAE	Q9I0T0	Probable short-chain dehydrogenase OS=Pseudomonas aeruginosa (strain ATCC 15692 / PAO1 / 1C / PRS 101 / LMG 12228) GN=PA2554 PE=3 SV=1	26391.7	255	23.1373	3	3	3	3.677	0.6339	0.111173	172012
Q9I0T3_PSEAE	Q9I0T3	Probable transcriptional regulator OS=Pseudomonas aeruginosa (strain ATCC 15692 / PAO1 / 1C / PRS 101 / LMG 12228) GN=PA2551 PE=4 SV=1	35104.4	310	9.35484	3	2	2	3.014	0.5435	1.47223	385997
Q9I0T5_PSEAE	Q9I0T5	Uncharacterized protein OS=Pseudomonas aeruginosa (strain ATCC 15692 / PAO1 / 1C / PRS 101 / LMG 12228) GN=PA2549 PE=4 SV=1	38736.8	347	5.4755	1	1	1	3.607	0.4197	2.06023	51834.8
Q9I0U0_PSEAE	Q9I0U0	Uncharacterized protein OS=Pseudomonas aeruginosa (strain ATCC 15692 / PAO1 / 1C / PRS 101 / LMG 12228) GN=PA2544 PE=4 SV=1	26827.6	237	4.64135	2	2	2	2.089	0.462	1.60677	121045
Q9I0U3_PSEAE	Q9I0U3	Probable CDP-alcohol phosphatidyltransferase OS=Pseudomonas aeruginosa (strain ATCC 15692 / PAO1 / 1C / PRS 101 / LMG 12228) GN=PA2541 PE=4 SV=1	22606.3	211	14.218	5	5	5	3	0.4625	0.950381	2.50337e+06
Q9I0U4_PSEAE	Q9I0U4	Uncharacterized protein OS=Pseudomonas aeruginosa (strain ATCC 15692 / PAO1 / 1C / PRS 101 / LMG 12228) GN=PA2540 PE=4 SV=1	65338.1	586	64.6758	75	37	37	5.06	0.7332	0.132483	3.62276e+07
Q9I0U5_PSEAE	Q9I0U5	Uncharacterized protein OS=Pseudomonas aeruginosa (strain ATCC 15692 / PAO1 / 1C / PRS 101 / LMG 12228) GN=PA2539 PE=4 SV=1	48235.6	437	2.51716	1	1	1	2.257	0.4147	2.02417	362222
Q9I0U6_PSEAE	Q9I0U6	Uncharacterized protein OS=Pseudomonas aeruginosa (strain ATCC 15692 / PAO1 / 1C / PRS 101 / LMG 12228) GN=PA2538 PE=4 SV=1	16539	150	6.66667	1	1	1	2.499	0.455	1.36298	407444
Q9I0U7_PSEAE	Q9I0U7	Probable acyltransferase OS=Pseudomonas aeruginosa (strain ATCC 15692 / PAO1 / 1C / PRS 101 / LMG 12228) GN=PA2537 PE=4 SV=1	23116.3	209	7.17703	1	1	1	2.695	0.4787	2.50002	170880
Q9I0U8_PSEAE	Q9I0U8	Probable phosphatidate cytidylyltransferase OS=Pseudomonas aeruginosa (strain ATCC 15692 / PAO1 / 1C / PRS 101 / LMG 12228) GN=PA2536 PE=4 SV=1	34717.6	311	7.71704	2	2	2	3.091	0.7544	1.22831	2.42704e+06
Q9I0V1_PSEAE	Q9I0V1	Probable sodium:alanine symporter OS=Pseudomonas aeruginosa (strain ATCC 15692 / PAO1 / 1C / PRS 101 / LMG 12228) GN=PA2533 PE=4 SV=1	47294.9	449	8.24053	2	2	2	4.161	0.5893	1.10071	2.56533e+06
Q9I0V5_PSEAE	Q9I0V5	Probable Resistance-Nodulation-Cell Division (RND) efflux membrane fusion protein OS=Pseudomonas aeruginosa (strain ATCC 15692 / PAO1 / 1C / PRS 101 / LMG 12228) GN=PA2528 PE=4 SV=1	45231	426	34.2723	14	12	12	4.429	0.6746	0.323829	1.28347e+06
Q9I0V6_PSEAE	Q9I0V6	Probable Resistance-Nodulation-Cell Division (RND) efflux transporter OS=Pseudomonas aeruginosa (strain ATCC 15692 / PAO1 / 1C / PRS 101 / LMG 12228) GN=PA2527 PE=4 SV=1	112226	1043	12.7517	9	9	9	3.075	0.6069	0.694115	252171
Q9I0V8_PSEAE	Q9I0V8	Probable outer membrane protein OS=Pseudomonas aeruginosa (strain ATCC 15692 / PAO1 / 1C / PRS 101 / LMG 12228) GN=PA2525 PE=4 SV=1	53817.7	498	30.1205	11	10	10	3.58	0.6088	1.19232	567826
Q9I0W9_PSEAE	Q9I0W9	Anthranilate dioxygenase small subunit OS=Pseudomonas aeruginosa (strain ATCC 15692 / PAO1 / 1C / PRS 101 / LMG 12228) GN=antB PE=4 SV=1	19252.7	163	39.2638	7	6	6	3.723	0.6009	0.527353	9.14773e+06
Q9I0Y8_PSEAE	Q9I0Y8	Resistance-Nodulation-Cell Division (RND) multidrug efflux transporter MexF OS=Pseudomonas aeruginosa (strain ATCC 15692 / PAO1 / 1C / PRS 101 / LMG 12228) GN=mexF PE=4 SV=1	115419	1062	0.94162	1	1	0	2.213	0.2445	1.7068	615390
Q9I0Z1_PSEAE	Q9I0Z1	Probable oxidoreductase OS=Pseudomonas aeruginosa (strain ATCC 15692 / PAO1 / 1C / PRS 101 / LMG 12228) GN=PA2491 PE=4 SV=1	36791	339	3.53982	1	1	1	2.402	0.5142	1.75868	202224
Q9I116_PSEAE	Q9I116	Ferrioxamine receptor FoxA OS=Pseudomonas aeruginosa (strain ATCC 15692 / PAO1 / 1C / PRS 101 / LMG 12228) GN=foxA PE=3 SV=1	89896.2	820	1.95122	1	1	1	2.827	0.4874	2.17344	18084.7
Q9I120_PSEAE	Q9I120	Uncharacterized protein OS=Pseudomonas aeruginosa (strain ATCC 15692 / PAO1 / 1C / PRS 101 / LMG 12228) GN=PA2462 PE=4 SV=1	572814	5627	44.4286	207	177	114	5.34	0.7259	0.001969	3.06424e+06
Q9I127_PSEAE	Q9I127	Uncharacterized protein OS=Pseudomonas aeruginosa (strain ATCC 15692 / PAO1 / 1C / PRS 101 / LMG 12228) GN=PA2455 PE=4 SV=1	20301.3	175	5.71429	1	1	1	1.701	0.3469	0.582931	152662
Q9I146_PSEAE	Q9I146	Uncharacterized protein OS=Pseudomonas aeruginosa (strain ATCC 15692 / PAO1 / 1C / PRS 101 / LMG 12228) GN=PA2436 PE=4 SV=1	15532.4	144	15.2778	2	2	2	2.593	0.5604	1.70349	1.59045e+06
Q9I183_PSEAE	Q9I183	Pyoverdine biosynthesis protein PvdE OS=Pseudomonas aeruginosa (strain ATCC 15692 / PAO1 / 1C / PRS 101 / LMG 12228) GN=pvdE PE=4 SV=1	60853.4	549	1.63934	1	1	1	1.887	0.2194	1.5927	40364.1
Q9I197_PSEAE	Q9I197	L-lactate dehydrogenase OS=Pseudomonas aeruginosa (strain ATCC 15692 / PAO1 / 1C / PRS 101 / LMG 12228) GN=lldA PE=4 SV=1	42049.9	383	2.87206	1	1	1	1.859	0.2044	0.687027	26771.6
Q9I1C4_PSEAE	Q9I1C4	Probable transcriptional regulator OS=Pseudomonas aeruginosa (strain ATCC 15692 / PAO1 / 1C / PRS 101 / LMG 12228) GN=PA2354 PE=4 SV=1	41591.1	376	2.12766	1	1	0	1.852	0.2397	0.357809	38564.1
Q9I1D3_PSEAE	Q9I1D3	Uncharacterized protein OS=Pseudomonas aeruginosa (strain ATCC 15692 / PAO1 / 1C / PRS 101 / LMG 12228) GN=PA2345 PE=4 SV=1	44631.2	411	4.62287	2	2	2	2.491	0.5524	0.780253	217894
Q9I1E6_PSEAE	Q9I1E6	Probable transcriptional regulator OS=Pseudomonas aeruginosa (strain ATCC 15692 / PAO1 / 1C / PRS 101 / LMG 12228) GN=PA2332 PE=4 SV=1	32858.8	301	7.30897	2	2	2	2.557	0.4697	1.66363	261427
Q9I1E8_PSEAE	Q9I1E8	Uncharacterized protein OS=Pseudomonas aeruginosa (strain ATCC 15692 / PAO1 / 1C / PRS 101 / LMG 12228) GN=PA2330 PE=4 SV=1	37639	355	2.25352	1	1	1	2.263	0.209	1.3802	63476.8
Q9I1F5_PSEAE	Q9I1F5	Probable glyceraldehyde-3-phosphate dehydrogenase OS=Pseudomonas aeruginosa (strain ATCC 15692 / PAO1 / 1C / PRS 101 / LMG 12228) GN=PA2323 PE=3 SV=1	59905.3	541	8.68762	5	4	4	3.092	0.3984	0.624709	97688.3
Q9I1F8_PSEAE	Q9I1F8	Probable oxidoreductase OS=Pseudomonas aeruginosa (strain ATCC 15692 / PAO1 / 1C / PRS 101 / LMG 12228) GN=PA2317 PE=4 SV=1	47807.6	432	3.47222	1	1	1	2.112	0.3461	3.05274	28365.6
Q9I1G9_PSEAE	Q9I1G9	AmbA OS=Pseudomonas aeruginosa (strain ATCC 15692 / PAO1 / 1C / PRS 101 / LMG 12228) GN=ambA PE=4 SV=1	22049.6	205	6.82927	1	1	1	2.89	0.6118	1.30931	429117
Q9I1I4_PSEAE	Q9I1I4	Probable glucose-sensitive porin OS=Pseudomonas aeruginosa (strain ATCC 15692 / PAO1 / 1C / PRS 101 / LMG 12228) GN=PA2291 PE=4 SV=1	50482.1	452	38.0531	18	15	0	4.409	0.6642	0.136401	9503787
Q9I1I5_PSEAE	Q9I1I5	Glucose dehydrogenase OS=Pseudomonas aeruginosa (strain ATCC 15692 / PAO1 / 1C / PRS 101 / LMG 12228) GN=gcd PE=4 SV=1	86145.9	803	3.23786	2	2	2	2.308	0.5572	1.99077	44811.6
Q9I1K4_PSEAE	Q9I1K4	Uncharacterized protein OS=Pseudomonas aeruginosa (strain ATCC 15692 / PAO1 / 1C / PRS 101 / LMG 12228) GN=PA2269 PE=4 SV=1	41758.2	401	2.74314	1	1	1	2.112	0.3537	0.693596	280972
Q9I1K8_PSEAE	Q9I1K8	Gluconate dehydrogenase OS=Pseudomonas aeruginosa (strain ATCC 15692 / PAO1 / 1C / PRS 101 / LMG 12228) GN=PA2265 PE=4 SV=1	64657.2	591	2.19966	1	1	1	2.901	0.5653	1.43186	48828.7
Q9I1L7_PSEAE	Q9I1L7	Probable AGCS sodium/alanine/glycine symporter OS=Pseudomonas aeruginosa (strain ATCC 15692 / PAO1 / 1C / PRS 101 / LMG 12228) GN=PA2252 PE=4 SV=1	51467.2	481	17.2557	11	8	8	4.317	0.7175	0.085792	4.31625e+06
Q9I1M7_PSEAE	Q9I1M7	Uncharacterized protein OS=Pseudomonas aeruginosa (strain ATCC 15692 / PAO1 / 1C / PRS 101 / LMG 12228) GN=pslL PE=4 SV=1	39876.7	355	5.6338	2	2	2	2.076	0.5528	1.94869	5.51371e+06
Q9I1M8_PSEAE	Q9I1M8	PslL OS=Pseudomonas aeruginosa (strain ATCC 15692 / PAO1 / 1C / PRS 101 / LMG 12228) GN=pslK PE=4 SV=1	49539.7	469	8.31557	3	3	3	3.488	0.5846	1.59362	295092
Q9I1M9_PSEAE	Q9I1M9	PslJ OS=Pseudomonas aeruginosa (strain ATCC 15692 / PAO1 / 1C / PRS 101 / LMG 12228) GN=pslJ PE=4 SV=1	52443.7	478	1.88285	1	1	1	1.941	0.4137	1.36661	141205
Q9I1N1_PSEAE	Q9I1N1	PslH OS=Pseudomonas aeruginosa (strain ATCC 15692 / PAO1 / 1C / PRS 101 / LMG 12228) GN=pslH PE=4 SV=1	44624.1	402	6.21891	2	2	2	1.993	0.423	1.47228	154488
Q9I1N2_PSEAE	Q9I1N2	PslG OS=Pseudomonas aeruginosa (strain ATCC 15692 / PAO1 / 1C / PRS 101 / LMG 12228) GN=pslG PE=4 SV=1	50021.9	442	61.7647	24	20	20	4.232	0.6709	0.015876	5.16556e+06
Q9I1N3_PSEAE	Q9I1N3	PslF OS=Pseudomonas aeruginosa (strain ATCC 15692 / PAO1 / 1C / PRS 101 / LMG 12228) GN=pslF PE=4 SV=1	42700.7	395	5.82278	1	1	1	3.285	0.4773	1.16567	23260.2
Q9I1N4_PSEAE	Q9I1N4	PslE OS=Pseudomonas aeruginosa (strain ATCC 15692 / PAO1 / 1C / PRS 101 / LMG 12228) GN=pslE PE=4 SV=1	74501	662	7.85498	5	5	5	3.275	0.487	0.287816	168559
Q9I1N5_PSEAE	Q9I1N5	PslD OS=Pseudomonas aeruginosa (strain ATCC 15692 / PAO1 / 1C / PRS 101 / LMG 12228) GN=pslD PE=4 SV=1	27872.6	256	51.5625	13	12	12	4.621	0.6797	0.025145	6.20353e+06
Q9I1N6_PSEAE	Q9I1N6	PslC OS=Pseudomonas aeruginosa (strain ATCC 15692 / PAO1 / 1C / PRS 101 / LMG 12228) GN=pslC PE=4 SV=1	33554.3	303	10.231	3	3	3	2.145	0.4309	1.99537	236940
Q9I1N7_PSEAE	Q9I1N7	PslB OS=Pseudomonas aeruginosa (strain ATCC 15692 / PAO1 / 1C / PRS 101 / LMG 12228) GN=pslB PE=3 SV=1	53464.5	488	3.48361	1	1	1	2.658	0.4518	1.69933	70210.3
Q9I1N8_PSEAE	Q9I1N8	PslA OS=Pseudomonas aeruginosa (strain ATCC 15692 / PAO1 / 1C / PRS 101 / LMG 12228) GN=pslA PE=4 SV=1	54764.3	478	2.30126	1	1	1	2.014	0.2666	2.87592	43914
Q9I1Q2_PSEAE	Q9I1Q2	Uncharacterized protein OS=Pseudomonas aeruginosa (strain ATCC 15692 / PAO1 / 1C / PRS 101 / LMG 12228) GN=PA2215 PE=4 SV=1	44155.3	391	4.85934	1	1	1	1.709	0.1322	0.028507	219035
Q9I1R2_PSEAE	Q9I1R2	Uncharacterized protein OS=Pseudomonas aeruginosa (strain ATCC 15692 / PAO1 / 1C / PRS 101 / LMG 12228) GN=PA2205 PE=4 SV=1	16941.4	158	8.22785	1	1	1	2.22	0.3392	1.78974	109662
Q9I1W3_PSEAE	Q9I1W3	Probable trehalose synthase OS=Pseudomonas aeruginosa (strain ATCC 15692 / PAO1 / 1C / PRS 101 / LMG 12228) GN=PA2152 PE=4 SV=1	124426	1100	1.72727	1	1	1	2.781	0.3761	1.03358	19841.7
Q9I1W5_PSEAE	Q9I1W5	Probable DNA repair protein PA2150 OS=Pseudomonas aeruginosa (strain ATCC 15692 / PAO1 / 1C / PRS 101 / LMG 12228) GN=PA2150 PE=3 SV=1	32752.3	293	3.75427	1	1	1	2.369	0.4508	0.035734	40551.6
Q9I1Z1_PSEAE	Q9I1Z1	Probable dehydrogenase OS=Pseudomonas aeruginosa (strain ATCC 15692 / PAO1 / 1C / PRS 101 / LMG 12228) GN=PA2124 PE=3 SV=1	57320.2	545	1.46789	1	1	0	1.715	0.5254	1.54474	93473.8
Q9I1Z3_PSEAE	Q9I1Z3	Uncharacterized protein OS=Pseudomonas aeruginosa (strain ATCC 15692 / PAO1 / 1C / PRS 101 / LMG 12228) GN=PA2122 PE=4 SV=1	43824.3	378	2.1164	1	1	1	1.891	0.3437	0.257002	122423
Q9I201_PSEAE	Q9I201	Probable major facilitator superfamily (MFS) transporter OS=Pseudomonas aeruginosa (strain ATCC 15692 / PAO1 / 1C / PRS 101 / LMG 12228) GN=PA2114 PE=4 SV=1	45696.2	423	3.78251	6	2	2	3.121	0.5969	1.33887	1.00244e+06
Q9I202_PSEAE	Q9I202	Pyroglutatmate porin OpdO OS=Pseudomonas aeruginosa (strain ATCC 15692 / PAO1 / 1C / PRS 101 / LMG 12228) GN=opdO PE=1 SV=1	44257.4	409	36.4303	13	13	13	3.134	0.6164	0.498134	1.28276e+06
Q9I204_PSEAE	Q9I204	Uncharacterized protein OS=Pseudomonas aeruginosa (strain ATCC 15692 / PAO1 / 1C / PRS 101 / LMG 12228) GN=PA2111 PE=4 SV=1	26183.9	237	4.64135	1	1	1	1.982	0.1715	0.576449	34671.6
Q9I236_PSEAE	Q9I236	Probable amino acid permease OS=Pseudomonas aeruginosa (strain ATCC 15692 / PAO1 / 1C / PRS 101 / LMG 12228) GN=PA2079 PE=4 SV=1	50436.4	468	1.92308	1	1	1	2.193	0.5326	1.39235	303861
Q9I296_PSEAE	Q9I296	Putative isovaleryl-CoA dehydrogenase OS=Pseudomonas aeruginosa (strain ATCC 15692 / PAO1 / 1C / PRS 101 / LMG 12228) GN=liuA PE=3 SV=1	42164.2	387	20.155	9	9	9	2.937	0.6302	1.09478	1.28791e+06
Q9I297_PSEAE	Q9I297	Methylcrotonyl-CoA carboxylase, beta-subunit OS=Pseudomonas aeruginosa (strain ATCC 15692 / PAO1 / 1C / PRS 101 / LMG 12228) GN=liuB PE=1 SV=1	57379.4	535	8.59813	5	4	4	2.87	0.6217	0.796233	763881
Q9I2A2_PSEAE	Q9I2A2	Fumarylacetoacetase OS=Pseudomonas aeruginosa (strain ATCC 15692 / PAO1 / 1C / PRS 101 / LMG 12228) GN=fahA PE=4 SV=1	46294.6	432	3.47222	1	1	1	2.598	0.5701	0.799838	55856.2
Q9I2A5_PSEAE	Q9I2A5	Uncharacterized protein OS=Pseudomonas aeruginosa (strain ATCC 15692 / PAO1 / 1C / PRS 101 / LMG 12228) GN=PA2004 PE=4 SV=1	48615.4	463	3.45572	2	2	2	1.827	0.2375	0.907562	750749
Q9I2A6_PSEAE	Q9I2A6	3-hydroxybutyrate dehydrogenase OS=Pseudomonas aeruginosa (strain ATCC 15692 / PAO1 / 1C / PRS 101 / LMG 12228) GN=bdhA PE=3 SV=1	26692.9	256	25.7812	8	4	4	4.539	0.5719	1.26319	3.29097e+06
Q9I2A9_PSEAE	Q9I2A9	DhcB, dehydrocarnitine CoA transferase, subunit B OS=Pseudomonas aeruginosa (strain ATCC 15692 / PAO1 / 1C / PRS 101 / LMG 12228) GN=dhcB PE=4 SV=1	23153.8	218	7.33945	1	1	1	2.038	0.1035	1.63338	53472.7
Q9I2B4_PSEAE	Q9I2B4	Uncharacterized protein OS=Pseudomonas aeruginosa (strain ATCC 15692 / PAO1 / 1C / PRS 101 / LMG 12228) GN=PA1995 PE=4 SV=1	13140	118	33.8983	2	2	2	3.818	0.5893	1.74978	328404
Q9I2E0_PSEAE	Q9I2E0	Probable ATP-binding component of ABC transporter OS=Pseudomonas aeruginosa (strain ATCC 15692 / PAO1 / 1C / PRS 101 / LMG 12228) GN=PA1964 PE=4 SV=1	57863.3	521	9.59693	5	5	5	2.626	0.4574	1.60387	372935
Q9I2F9_PSEAE	Q9I2F9	Probable transcriptional regulator OS=Pseudomonas aeruginosa (strain ATCC 15692 / PAO1 / 1C / PRS 101 / LMG 12228) GN=PA1945 PE=4 SV=1	49199.6	442	1.80995	1	1	0	1.852	0.2397	0.357809	37186.8
Q9I2G4_PSEAE	Q9I2G4	Uncharacterized protein OS=Pseudomonas aeruginosa (strain ATCC 15692 / PAO1 / 1C / PRS 101 / LMG 12228) GN=PA1940 PE=4 SV=1	42709	379	22.4274	6	6	6	3.319	0.6384	0.690107	503060
Q9I2J1_PSEAE	Q9I2J1	Uncharacterized protein OS=Pseudomonas aeruginosa (strain ATCC 15692 / PAO1 / 1C / PRS 101 / LMG 12228) GN=PA1913 PE=4 SV=1	25376	226	6.63717	1	1	1	2.619	0.5746	2.21873	234155
Q9I2M1_PSEAE	Q9I2M1	Probable ATP-binding/permease fusion ABC transporter OS=Pseudomonas aeruginosa (strain ATCC 15692 / PAO1 / 1C / PRS 101 / LMG 12228) GN=PA1876 PE=3 SV=1	78163.7	723	2.76625	1	1	1	1.867	0.0916	4.46501
Q9I2M7_PSEAE	Q9I2M7	Secretion protein XqhA OS=Pseudomonas aeruginosa (strain ATCC 15692 / PAO1 / 1C / PRS 101 / LMG 12228) GN=xqhA PE=3 SV=1	82848.1	776	2.06186	2	1	0	3.497	0.4927	1.00555	1.00369e+06
Q9I2N8_PSEAE	Q9I2N8	Uncharacterized protein OS=Pseudomonas aeruginosa (strain ATCC 15692 / PAO1 / 1C / PRS 101 / LMG 12228) GN=PA1857 PE=4 SV=1	31577.4	307	4.56026	1	1	1	2.616	0.4939	2.13012	224228
Q9I2N9_PSEAE	Q9I2N9	Probable cytochrome oxidase subunit OS=Pseudomonas aeruginosa (strain ATCC 15692 / PAO1 / 1C / PRS 101 / LMG 12228) GN=PA1856 PE=4 SV=1	53634.4	480	1.66667	1	1	0	2.447	0.1704	0.796549	1.85448e+06
Q9I2Q1_PSEAE	Q9I2Q1	Uncharacterized protein OS=Pseudomonas aeruginosa (strain ATCC 15692 / PAO1 / 1C / PRS 101 / LMG 12228) GN=PA1844 PE=1 SV=1	16414.1	154	17.5325	2	2	2	3.061	0.4959	1.96143	772300
Q9I2Q7_PSEAE	Q9I2Q7	Sulfite reductase OS=Pseudomonas aeruginosa (strain ATCC 15692 / PAO1 / 1C / PRS 101 / LMG 12228) GN=cysI PE=4 SV=1	62075.8	552	3.80435	2	2	2	2.007	0.4932	1.68605	182723
Q9I2R2_PSEAE	Q9I2R2	Probable oxidoreductase OS=Pseudomonas aeruginosa (strain ATCC 15692 / PAO1 / 1C / PRS 101 / LMG 12228) GN=PA1833 PE=4 SV=1	34512.3	330	10.9091	3	3	3	2.829	0.5479	0.712611	176650
Q9I2R3_PSEAE	Q9I2R3	Probable protease OS=Pseudomonas aeruginosa (strain ATCC 15692 / PAO1 / 1C / PRS 101 / LMG 12228) GN=PA1832 PE=4 SV=1	38028.2	341	12.3167	3	3	3	2.669	0.6017	1.10725	101828
Q9I2R6_PSEAE	Q9I2R6	Uncharacterized protein OS=Pseudomonas aeruginosa (strain ATCC 15692 / PAO1 / 1C / PRS 101 / LMG 12228) GN=PA1829 PE=4 SV=1	40789.6	356	3.08989	1	1	1	2.566	0.5409	2.02579	42226.2
Q9I2S0_PSEAE	Q9I2S0	Uncharacterized protein OS=Pseudomonas aeruginosa (strain ATCC 15692 / PAO1 / 1C / PRS 101 / LMG 12228) GN=PA1825 PE=4 SV=1	23853.7	214	4.20561	1	1	1	1.872	0.2756	2.44197	96091.6
Q9I2S3_PSEAE	Q9I2S3	Uncharacterized protein OS=Pseudomonas aeruginosa (strain ATCC 15692 / PAO1 / 1C / PRS 101 / LMG 12228) GN=fimL PE=4 SV=1	60813	562	3.91459	2	2	2	2.551	0.4424	1.0824	44283.8
Q9I2S7_PSEAE	Q9I2S7	Lysine-specific pyridoxal 5'-phosphate-dependent carboxylase, LdcA OS=Pseudomonas aeruginosa (strain ATCC 15692 / PAO1 / 1C / PRS 101 / LMG 12228) GN=ldcA PE=4 SV=1	82687.1	751	1.73103	1	1	1	2.177	0.373	2.47519	32189.9
Q9I2S8_PSEAE	Q9I2S8	Uncharacterized protein OS=Pseudomonas aeruginosa (strain ATCC 15692 / PAO1 / 1C / PRS 101 / LMG 12228) GN=PA1817 PE=4 SV=1	14347.1	129	10.0775	1	1	1	2.333	0.5276	1.75248	544144
Q9I2T6_PSEAE	Q9I2T6	Probable permease of ABC transporter OS=Pseudomonas aeruginosa (strain ATCC 15692 / PAO1 / 1C / PRS 101 / LMG 12228) GN=PA1808 PE=3 SV=1	38020.2	339	2.0649	1	1	1	1.747	0.5283	1.13978	177003
Q9I2T9_PSEAE	Q9I2T9	Lon protease OS=Pseudomonas aeruginosa (strain ATCC 15692 / PAO1 / 1C / PRS 101 / LMG 12228) GN=lon PE=3 SV=1	88573.9	798	6.89223	5	5	5	2.815	0.5581	0.884613	171128
Q9I2V1_PSEAE	Q9I2V1	Uncharacterized protein OS=Pseudomonas aeruginosa (strain ATCC 15692 / PAO1 / 1C / PRS 101 / LMG 12228) GN=PA1791 PE=4 SV=1	48511.3	443	37.4718	19	17	17	3.812	0.6244	0.712575	3.95962e+06
Q9I2V2_PSEAE	Q9I2V2	Uncharacterized protein OS=Pseudomonas aeruginosa (strain ATCC 15692 / PAO1 / 1C / PRS 101 / LMG 12228) GN=PA1790 PE=4 SV=1	23311.1	207	4.83092	1	1	1	2.466	0.3029	2.04527	130114
Q9I2W9_PSEAE	Q9I2W9	Phosphoenolpyruvate synthase OS=Pseudomonas aeruginosa (strain ATCC 15692 / PAO1 / 1C / PRS 101 / LMG 12228) GN=ppsA PE=3 SV=1	85744.7	791	4.93047	3	3	3	2.483	0.3371	1.07992	387439
Q9I2X2_PSEAE	Q9I2X2	Uncharacterized protein OS=Pseudomonas aeruginosa (strain ATCC 15692 / PAO1 / 1C / PRS 101 / LMG 12228) GN=PA1767 PE=4 SV=1	56758.5	508	2.95276	2	2	2	2.577	0.4257	1.73175	2.21581e+06
Q9I2X3_PSEAE	Q9I2X3	Uncharacterized protein OS=Pseudomonas aeruginosa (strain ATCC 15692 / PAO1 / 1C / PRS 101 / LMG 12228) GN=PA1766 PE=4 SV=1	36208.8	327	3.36391	1	1	1	1.842	0.342	2.62751	39072
Q9I2X9_PSEAE	Q9I2X9	Probable transcriptional regulator OS=Pseudomonas aeruginosa (strain ATCC 15692 / PAO1 / 1C / PRS 101 / LMG 12228) GN=PA1760 PE=4 SV=1	101547	907	3.52811	2	2	2	3.583	0.5308	0.432635	114788
Q9I2Y0_PSEAE	Q9I2Y0	Probable transcriptional regulator OS=Pseudomonas aeruginosa (strain ATCC 15692 / PAO1 / 1C / PRS 101 / LMG 12228) GN=PA1759 PE=4 SV=1	101063	901	3.6626	3	3	3	2.292	0.4437	1.94324	60303.5
Q9I2Y9_PSEAE	Q9I2Y9	Probable enoyl-CoA hydratase/isomerase OS=Pseudomonas aeruginosa (strain ATCC 15692 / PAO1 / 1C / PRS 101 / LMG 12228) GN=PA1748 PE=4 SV=1	24378.9	229	4.80349	1	1	1	2.508	0.3365	1.56701	456763
Q9I338_PSEAE	Q9I338	Uncharacterized protein OS=Pseudomonas aeruginosa (strain ATCC 15692 / PAO1 / 1C / PRS 101 / LMG 12228) GN=PA1689 PE=4 SV=1	77917.2	700	2	2	2	2	3.138	0.5688	1.5619	413562
Q9I370_PSEAE	Q9I370	Probable glutathione S-transferase OS=Pseudomonas aeruginosa (strain ATCC 15692 / PAO1 / 1C / PRS 101 / LMG 12228) GN=PA1655 PE=3 SV=1	22705.7	200	4.5	1	1	1	1.704	0.3445	1.92191	142411
Q9I371_PSEAE	Q9I371	Probable aminotransferase OS=Pseudomonas aeruginosa (strain ATCC 15692 / PAO1 / 1C / PRS 101 / LMG 12228) GN=PA1654 PE=4 SV=1	43266.5	388	4.12371	1	1	1	2.801	0.3227	1.27008	120724
Q9I389_PSEAE	Q9I389	Two-component sensor KdpD OS=Pseudomonas aeruginosa (strain ATCC 15692 / PAO1 / 1C / PRS 101 / LMG 12228) GN=kdpD PE=4 SV=1	96942.2	885	4.18079	1	1	1	2.517	0.1029	3.68007	15200.1
Q9I397_PSEAE	Q9I397	Uncharacterized protein OS=Pseudomonas aeruginosa (strain ATCC 15692 / PAO1 / 1C / PRS 101 / LMG 12228) GN=PA1625 PE=4 SV=1	38520	355	2.53521	1	1	1	1.704	0.365	1.75228	533399
Q9I3A5_PSEAE	Q9I3A5	Probable AMP-binding enzyme OS=Pseudomonas aeruginosa (strain ATCC 15692 / PAO1 / 1C / PRS 101 / LMG 12228) GN=PA1617 PE=4 SV=1	61345.6	555	2.16216	1	1	1	1.97	0.2751	0.682172	24641.7
Q9I3A7_PSEAE	Q9I3A7	Probable lipase OS=Pseudomonas aeruginosa (strain ATCC 15692 / PAO1 / 1C / PRS 101 / LMG 12228) GN=PA1615 PE=4 SV=1	12431.4	113	17.6991	2	1	1	2.865	0.4506	2.0265	2383731
Q9I3A9_PSEAE	Q9I3A9	Uncharacterized protein OS=Pseudomonas aeruginosa (strain ATCC 15692 / PAO1 / 1C / PRS 101 / LMG 12228) GN=PA1613 PE=3 SV=1	78893.3	702	3.7037	2	2	2	2.384	0.3633	2.36348	32313.6
Q9I3B2_PSEAE	Q9I3B2	Beta-ketoacyl-ACP synthase I OS=Pseudomonas aeruginosa (strain ATCC 15692 / PAO1 / 1C / PRS 101 / LMG 12228) GN=fabB PE=3 SV=1	42761.3	405	7.65432	3	3	3	3.134	0.4996	1.14375	171088
Q9I3C6_PSEAE	Q9I3C6	Uncharacterized protein OS=Pseudomonas aeruginosa (strain ATCC 15692 / PAO1 / 1C / PRS 101 / LMG 12228) GN=PA1595 PE=4 SV=1	44851.2	409	1.95599	1	1	1	1.953	0.3323	0.17125	70788.7
Q9I3C7_PSEAE	Q9I3C7	Uncharacterized protein OS=Pseudomonas aeruginosa (strain ATCC 15692 / PAO1 / 1C / PRS 101 / LMG 12228) GN=PA1594 PE=4 SV=1	16620.5	148	6.75676	1	1	1	2.207	0.3842	1.58975	1.53851e+06
Q9I3D0_PSEAE	Q9I3D0	Uncharacterized protein OS=Pseudomonas aeruginosa (strain ATCC 15692 / PAO1 / 1C / PRS 101 / LMG 12228) GN=PA1591 PE=4 SV=1	28662.8	254	5.51181	1	1	1	2.074	0.4441	2.11093	82809.7
Q9I3D3_PSEAE	Q9I3D3	2-oxoglutarate dehydrogenase (E1 subunit) OS=Pseudomonas aeruginosa (strain ATCC 15692 / PAO1 / 1C / PRS 101 / LMG 12228) GN=sucA PE=4 SV=1	105794	943	19.1941	16	16	16	3.891	0.6195	0.231853	1.59288e+06
Q9I3D4_PSEAE	Q9I3D4	Succinate dehydrogenase (B subunit) OS=Pseudomonas aeruginosa (strain ATCC 15692 / PAO1 / 1C / PRS 101 / LMG 12228) GN=sdhB PE=4 SV=1	26120	235	5.53191	1	1	1	2.755	0.5027	0.667809	131084
Q9I3D5_PSEAE	Q9I3D5	Succinate dehydrogenase (A subunit) OS=Pseudomonas aeruginosa (strain ATCC 15692 / PAO1 / 1C / PRS 101 / LMG 12228) GN=sdhA PE=4 SV=1	63474	590	6.77966	4	3	3	4.524	0.565	0.276572	2.9912e+06
Q9I3D6_PSEAE	Q9I3D6	Succinate dehydrogenase (D subunit) OS=Pseudomonas aeruginosa (strain ATCC 15692 / PAO1 / 1C / PRS 101 / LMG 12228) GN=sdhD PE=4 SV=1	13700	122	16.3934	3	3	3	2.371	0.5898	1.13309	1.26965e+07
Q9I3D7_PSEAE	Q9I3D7	Succinate dehydrogenase (C subunit) OS=Pseudomonas aeruginosa (strain ATCC 15692 / PAO1 / 1C / PRS 101 / LMG 12228) GN=sdhC PE=4 SV=1	13743.9	128	9.375	1	1	1	2.533	0.3964	2.69298	345709
Q9I3E0_PSEAE	Q9I3E0	Uncharacterized protein OS=Pseudomonas aeruginosa (strain ATCC 15692 / PAO1 / 1C / PRS 101 / LMG 12228) GN=PA1577 PE=4 SV=1	12911.9	113	10.6195	1	1	1	1.942	0.3151	2.80382	77149.8
Q9I3G0_PSEAE	Q9I3G0	Cytochrome c oxidase, cbb3-type, CcoN subunit OS=Pseudomonas aeruginosa (strain ATCC 15692 / PAO1 / 1C / PRS 101 / LMG 12228) GN=ccoN2 PE=3 SV=1	53037.3	475	10.1053	3	3	2	3.355	0.4262	1.13399	17992241
Q9I3G1_PSEAE	Q9I3G1	Cytochrome c oxidase, cbb3-type, CcoO subunit OS=Pseudomonas aeruginosa (strain ATCC 15692 / PAO1 / 1C / PRS 101 / LMG 12228) GN=ccoO2 PE=4 SV=1	22745.6	202	17.3267	3	3	3	3.575	0.5197	1.03347	897965
Q9I3G3_PSEAE	Q9I3G3	Cytochrome c oxidase, cbb3-type, CcoN subunit OS=Pseudomonas aeruginosa (strain ATCC 15692 / PAO1 / 1C / PRS 101 / LMG 12228) GN=ccoN1 PE=3 SV=1	53055.3	475	9.26316	5	3	2	4.816	0.5442	1.13399	2.02507e+07
Q9I3G4_PSEAE	Q9I3G4	Cytochrome c oxidase, cbb3-type, CcoO subunit OS=Pseudomonas aeruginosa (strain ATCC 15692 / PAO1 / 1C / PRS 101 / LMG 12228) GN=ccoO1 PE=4 SV=1	22725.6	203	20.197	4	4	4	3.208	0.5736	1.6403	1.18237e+06
Q9I3G6_PSEAE	Q9I3G6	Probable ferredoxin OS=Pseudomonas aeruginosa (strain ATCC 15692 / PAO1 / 1C / PRS 101 / LMG 12228) GN=PA1551 PE=4 SV=1	53567.5	471	4.4586	2	2	2	2.452	0.564	1.58313	239575
Q9I3H0_PSEAE	Q9I3H0	Uncharacterized protein OS=Pseudomonas aeruginosa (strain ATCC 15692 / PAO1 / 1C / PRS 101 / LMG 12228) GN=PA1547 PE=4 SV=1	24020.3	227	7.48899	2	2	2	1.761	0.3162	0.972673	755571
Q9I3I1_PSEAE	Q9I3I1	DNA polymerase subunits gamma and tau OS=Pseudomonas aeruginosa (strain ATCC 15692 / PAO1 / 1C / PRS 101 / LMG 12228) GN=dnaX PE=4 SV=1	73246.6	681	1.61527	1	1	1	2.637	0.5138	0.964224	38680.9
Q9I3I7_PSEAE	Q9I3I7	Probable transcriptional regulator OS=Pseudomonas aeruginosa (strain ATCC 15692 / PAO1 / 1C / PRS 101 / LMG 12228) GN=PA1526 PE=4 SV=1	25036.4	219	3.65297	1	1	1	2.127	0.363	1.54888	144019
Q9I3J3_PSEAE	Q9I3J3	Probable transcriptional regulator OS=Pseudomonas aeruginosa (strain ATCC 15692 / PAO1 / 1C / PRS 101 / LMG 12228) GN=PA1520 PE=4 SV=1	28610.9	259	20.0772	4	3	3	3.625	0.5964	2.16743	245321
Q9I3K8_PSEAE	Q9I3K8	Probable transcriptional regulator OS=Pseudomonas aeruginosa (strain ATCC 15692 / PAO1 / 1C / PRS 101 / LMG 12228) GN=PA1504 PE=4 SV=1	24146.6	216	7.87037	1	1	1	3.057	0.4822	2.71373	23846.5
Q9I3L6_PSEAE	Q9I3L6	Probable potassium channel OS=Pseudomonas aeruginosa (strain ATCC 15692 / PAO1 / 1C / PRS 101 / LMG 12228) GN=PA1496 PE=4 SV=1	31779.9	283	3.88693	1	1	1	2.605	0.4622	1.72538	126592
Q9I3L8_PSEAE	Q9I3L8	Uncharacterized protein OS=Pseudomonas aeruginosa (strain ATCC 15692 / PAO1 / 1C / PRS 101 / LMG 12228) GN=PA1494 PE=4 SV=1	60595.5	551	32.8494	13	13	13	4.125	0.6433	0.58146	1.60684e+06
Q9I3L9_PSEAE	Q9I3L9	Sulfate-binding protein of ABC transporter OS=Pseudomonas aeruginosa (strain ATCC 15692 / PAO1 / 1C / PRS 101 / LMG 12228) GN=cysP PE=4 SV=1	36476.6	332	10.241	2	2	2	2.155	0.3336	1.90217	86692.4
Q9I3P2_PSEAE	Q9I3P2	Probable short-chain dehydrogenase OS=Pseudomonas aeruginosa (strain ATCC 15692 / PAO1 / 1C / PRS 101 / LMG 12228) GN=PA1470 PE=4 SV=1	25331.3	245	8.97959	2	2	2	2.374	0.4513	1.57091	378372
Q9I3Q0_PSEAE	Q9I3Q0	Uncharacterized protein OS=Pseudomonas aeruginosa (strain ATCC 15692 / PAO1 / 1C / PRS 101 / LMG 12228) GN=PA1451 PE=4 SV=1	46589.6	447	20.5817	7	7	7	3.701	0.5068	1.23526	558305
Q9I3Q1_PSEAE	Q9I3Q1	Uncharacterized protein OS=Pseudomonas aeruginosa (strain ATCC 15692 / PAO1 / 1C / PRS 101 / LMG 12228) GN=PA1450 PE=4 SV=1	44489.7	419	14.5585	6	5	5	3.678	0.655	1.03789	1.36981e+06
Q9I3R5_PSEAE	Q9I3R5	Probable cation-transporting P-type ATPase OS=Pseudomonas aeruginosa (strain ATCC 15692 / PAO1 / 1C / PRS 101 / LMG 12228) GN=PA1429 PE=3 SV=1	96890.1	902	0.997783	1	1	1	1.945	0.3316	1.6939	22507
Q9I3S6_PSEAE	Q9I3S6	Probable sodium:solute symport protein OS=Pseudomonas aeruginosa (strain ATCC 15692 / PAO1 / 1C / PRS 101 / LMG 12228) GN=PA1418 PE=3 SV=1	48907.4	463	2.15983	1	1	1	2.309	0.5851	1.55164	661544
Q9I3T7_PSEAE	Q9I3T7	Uncharacterized protein OS=Pseudomonas aeruginosa (strain ATCC 15692 / PAO1 / 1C / PRS 101 / LMG 12228) GN=PA1407 PE=3 SV=1	35145.4	313	2.8754	1	1	1	2.126	0.2799	1.97375	32889.7
Q9I3U8_PSEAE	Q9I3U8	Probable two-component sensor OS=Pseudomonas aeruginosa (strain ATCC 15692 / PAO1 / 1C / PRS 101 / LMG 12228) GN=PA1396 PE=4 SV=1	60376.3	540	1.85185	1	1	1	2.098	0.2788	2.21426	46038.2
Q9I3W6_PSEAE	Q9I3W6	Uncharacterized protein OS=Pseudomonas aeruginosa (strain ATCC 15692 / PAO1 / 1C / PRS 101 / LMG 12228) GN=PA1378 PE=4 SV=1	13630	120	7.5	1	1	1	1.844	0.5645	2.00055	120234
Q9I3X2_PSEAE	Q9I3X2	Uncharacterized protein OS=Pseudomonas aeruginosa (strain ATCC 15692 / PAO1 / 1C / PRS 101 / LMG 12228) GN=PA1372 PE=4 SV=1	79753.2	711	8.29817	6	6	6	3.976	0.6112	0.353505	636432
Q9I3X9_PSEAE	Q9I3X9	Probable siderophore receptor OS=Pseudomonas aeruginosa (strain ATCC 15692 / PAO1 / 1C / PRS 101 / LMG 12228) GN=PA1365 PE=3 SV=1	89055.7	813	7.50308	5	5	5	3.271	0.6041	0.74091	99797.2
Q9I3Y7_PSEAE	Q9I3Y7	Uncharacterized protein OS=Pseudomonas aeruginosa (strain ATCC 15692 / PAO1 / 1C / PRS 101 / LMG 12228) GN=PA1357 PE=4 SV=1	16760.8	158	15.1899	1	1	1	3.992	0.4331	2.07189	294896
Q9I401_PSEAE	Q9I401	Uncharacterized protein OS=Pseudomonas aeruginosa (strain ATCC 15692 / PAO1 / 1C / PRS 101 / LMG 12228) GN=PA1343 PE=4 SV=1	16813.7	152	13.8158	1	1	1	2.44	0.3459	2.05403	49957.1
Q9I402_PSEAE	Q9I402	Probable binding protein component of ABC transporter OS=Pseudomonas aeruginosa (strain ATCC 15692 / PAO1 / 1C / PRS 101 / LMG 12228) GN=PA1342 PE=4 SV=1	33015.1	302	18.2119	5	5	5	2.524	0.5857	1.29147	359218
Q9I403_PSEAE	Q9I403	Amino acid ABC transporter membrane protein OS=Pseudomonas aeruginosa (strain ATCC 15692 / PAO1 / 1C / PRS 101 / LMG 12228) GN=PA1341 PE=3 SV=1	27557.8	248	22.5806	4	4	4	2.364	0.5	1.2628	1.41086e+06
Q9I404_PSEAE	Q9I404	Amino acid ABC transporter membrane protein OS=Pseudomonas aeruginosa (strain ATCC 15692 / PAO1 / 1C / PRS 101 / LMG 12228) GN=PA1340 PE=3 SV=1	24562	222	22.0721	5	5	5	2.455	0.5624	1.03245	12288916
Q9I420_PSEAE	Q9I420	Uncharacterized protein OS=Pseudomonas aeruginosa (strain ATCC 15692 / PAO1 / 1C / PRS 101 / LMG 12228) GN=PA1324 PE=1 SV=1	18274.2	170	12.3529	2	2	2	1.968	0.3755	1.73229	998566
Q9I436_PSEAE	Q9I436	Uncharacterized protein OS=Pseudomonas aeruginosa (strain ATCC 15692 / PAO1 / 1C / PRS 101 / LMG 12228) GN=PA1308 PE=4 SV=1	20268.3	174	20.6897	2	2	2	2.664	0.4745	1.97391	458063
Q9I438_PSEAE	Q9I438	Probable HIT family protein OS=Pseudomonas aeruginosa (strain ATCC 15692 / PAO1 / 1C / PRS 101 / LMG 12228) GN=PA1306 PE=4 SV=1	17142.4	153	5.88235	1	1	1	1.997	0.0956	1.31606	322136
Q9I456_PSEAE	Q9I456	Probable outer membrane protein OS=Pseudomonas aeruginosa (strain ATCC 15692 / PAO1 / 1C / PRS 101 / LMG 12228) GN=PA1288 PE=4 SV=1	45515.8	424	32.3113	22	15	15	4.15	0.6887	0.587106	3.98309e+07
Q9I464_PSEAE	Q9I464	Uncharacterized protein OS=Pseudomonas aeruginosa (strain ATCC 15692 / PAO1 / 1C / PRS 101 / LMG 12228) GN=PA1280 PE=4 SV=1	21560	194	5.6701	1	1	1	2.371	0.2193	0.418157	214475
Q9I473_PSEAE	Q9I473	Probable tonB-dependent receptor OS=Pseudomonas aeruginosa (strain ATCC 15692 / PAO1 / 1C / PRS 101 / LMG 12228) GN=PA1271 PE=3 SV=1	67509.5	616	3.57143	1	1	1	2.765	0.4188	2.13186	24056.7
Q9I494_PSEAE	Q9I494	Uncharacterized protein OS=Pseudomonas aeruginosa (strain ATCC 15692 / PAO1 / 1C / PRS 101 / LMG 12228) GN=PA1244 PE=4 SV=1	12731.7	113	8.84956	1	1	1	2.17	0.5899	1.38108	317556
Q9I4C2_PSEAE	Q9I4C2	Uncharacterized protein OS=Pseudomonas aeruginosa (strain ATCC 15692 / PAO1 / 1C / PRS 101 / LMG 12228) GN=PA1216 PE=4 SV=1	28537.3	248	13.7097	3	3	3	2.691	0.5968	1.04663	584806
Q9I4C9_PSEAE	Q9I4C9	Uncharacterized protein OS=Pseudomonas aeruginosa (strain ATCC 15692 / PAO1 / 1C / PRS 101 / LMG 12228) GN=PA1209 PE=4 SV=1	33471	311	5.46624	1	1	1	2.516	0.2766	1.62678	106406
Q9I4D1_PSEAE	Q9I4D1	Glutathione-regulated potassium-efflux system protein KefB OS=Pseudomonas aeruginosa (strain ATCC 15692 / PAO1 / 1C / PRS 101 / LMG 12228) GN=kefB PE=4 SV=1	66279.2	613	2.12072	1	1	1	2.718	0.5843	1.86415	241850
Q9I4F7_PSEAE	Q9I4F7	Uncharacterized protein OS=Pseudomonas aeruginosa (strain ATCC 15692 / PAO1 / 1C / PRS 101 / LMG 12228) GN=PA1181 PE=4 SV=1	124629	1120	1.25	1	1	1	2.676	0.3599	0.491965	10968.8
Q9I4F8_PSEAE	Q9I4F8	Two-component sensor PhoQ OS=Pseudomonas aeruginosa (strain ATCC 15692 / PAO1 / 1C / PRS 101 / LMG 12228) GN=phoQ PE=4 SV=1	50231.4	448	2.90179	1	1	1	2.32	0.1948	0.892586	23747.6
Q9I4F9_PSEAE	Q9I4F9	Two-component response regulator PhoP OS=Pseudomonas aeruginosa (strain ATCC 15692 / PAO1 / 1C / PRS 101 / LMG 12228) GN=phoP PE=4 SV=1	25616.4	225	4.88889	1	1	1	2.11	0.5175	1.55986	99677.1
Q9I4G0_PSEAE	Q9I4G0	Periplasmic nitrate reductase protein NapE OS=Pseudomonas aeruginosa (strain ATCC 15692 / PAO1 / 1C / PRS 101 / LMG 12228) GN=napE PE=4 SV=1	5974.08	55	16.3636	1	1	1	2.491	0.3296	1.89548	3178807
Q9I4G6_PSEAE	Q9I4G6	Probable transglycolase OS=Pseudomonas aeruginosa (strain ATCC 15692 / PAO1 / 1C / PRS 101 / LMG 12228) GN=PA1171 PE=4 SV=1	42638.2	398	3.51759	2	2	2	2.999	0.5639	0.994458	91076.4
Q9I4G9_PSEAE	Q9I4G9	Uncharacterized protein OS=Pseudomonas aeruginosa (strain ATCC 15692 / PAO1 / 1C / PRS 101 / LMG 12228) GN=PA1168 PE=4 SV=1	10916.6	106	35.8491	3	2	2	3.902	0.5505	0.682298	2210989
Q9I4H4_PSEAE	Q9I4H4	NdvB OS=Pseudomonas aeruginosa (strain ATCC 15692 / PAO1 / 1C / PRS 101 / LMG 12228) GN=ndvB PE=4 SV=1	96881.2	869	2.07135	1	1	1	3.798	0.5253	1.72777	40380.9
Q9I4H6_PSEAE	Q9I4H6	rRNA methyltransferase OS=Pseudomonas aeruginosa (strain ATCC 15692 / PAO1 / 1C / PRS 101 / LMG 12228) GN=rrmA PE=4 SV=1	29607.3	267	2.99625	1	1	1	1.993	0.4681	1.84465	55888.1
Q9I4H9_PSEAE	Q9I4H9	Probable two-component sensor OS=Pseudomonas aeruginosa (strain ATCC 15692 / PAO1 / 1C / PRS 101 / LMG 12228) GN=PA1158 PE=4 SV=1	50981.9	452	2.87611	1	1	1	1.947	0.4335	0.58399	41363.8
Q9I4I1_PSEAE	Q9I4I1	Ribonucleoside-diphosphate reductase OS=Pseudomonas aeruginosa (strain ATCC 15692 / PAO1 / 1C / PRS 101 / LMG 12228) GN=nrdA PE=3 SV=1	107021	963	28.7643	30	26	26	4.243	0.6785	0.146253	3.63073e+06
Q9I4I2_PSEAE	Q9I4I2	Ribonucleoside-diphosphate reductase subunit beta OS=Pseudomonas aeruginosa (strain ATCC 15692 / PAO1 / 1C / PRS 101 / LMG 12228) GN=nrdB PE=3 SV=1	47338.1	415	11.0843	7	6	6	3.587	0.6836	1.47393	989214
Q9I4J3_PSEAE	Q9I4J3	Probable transcriptional regulator OS=Pseudomonas aeruginosa (strain ATCC 15692 / PAO1 / 1C / PRS 101 / LMG 12228) GN=PA1142 PE=4 SV=1	27371.4	238	7.98319	1	1	1	2.557	0.2863	3.12385	18228.2
Q9I4K9_PSEAE	Q9I4K9	Uncharacterized protein OS=Pseudomonas aeruginosa (strain ATCC 15692 / PAO1 / 1C / PRS 101 / LMG 12228) GN=PA1126 PE=4 SV=1	21778.6	195	5.12821	1	1	1	2.249	0.3321	1.45403	163656
Q9I4L9_PSEAE	Q9I4L9	Uncharacterized protein OS=Pseudomonas aeruginosa (strain ATCC 15692 / PAO1 / 1C / PRS 101 / LMG 12228) GN=PA1116 PE=4 SV=1	31270.9	279	2.86738	1	1	1	1.709	0.1691	0.927327	34444
Q9I4M5_PSEAE	Q9I4M5	Uncharacterized protein OS=Pseudomonas aeruginosa (strain ATCC 15692 / PAO1 / 1C / PRS 101 / LMG 12228) GN=PA1110 PE=4 SV=1	26723.2	236	3.38983	1	1	1	1.782	0.2811	0.968921	97622.8
Q9I4N3_PSEAE	Q9I4N3	Two-component response regulator OS=Pseudomonas aeruginosa (strain ATCC 15692 / PAO1 / 1C / PRS 101 / LMG 12228) GN=fleR PE=4 SV=1	51184.2	473	1.69133	1	1	0	1.852	0.2397	0.357809	40047.3
Q9I4N8_PSEAE	Q9I4N8	Flagellar glycosyl transferase, FgtA OS=Pseudomonas aeruginosa (strain ATCC 15692 / PAO1 / 1C / PRS 101 / LMG 12228) GN=fgtA PE=4 SV=1	187022	1694	0.472255	1	1	1	1.961	0.1836	1.0986	17578.4
Q9I4P2_PSEAE	Q9I4P2	Flagellar hook-associated protein type 3 FlgL OS=Pseudomonas aeruginosa (strain ATCC 15692 / PAO1 / 1C / PRS 101 / LMG 12228) GN=flgL PE=4 SV=1	46798.5	439	13.8952	5	4	4	2.603	0.491	1.16042	186021
Q9I4P3_PSEAE	Q9I4P3	Flagellar hook-associated protein 1 FlgK OS=Pseudomonas aeruginosa (strain ATCC 15692 / PAO1 / 1C / PRS 101 / LMG 12228) GN=flgK PE=4 SV=1	71671.8	683	3.66032	2	2	2	2.555	0.6356	1.784	43457.7
Q9I4P7_PSEAE	Q9I4P7	Flagellar basal-body rod protein FlgG OS=Pseudomonas aeruginosa (strain ATCC 15692 / PAO1 / 1C / PRS 101 / LMG 12228) GN=flgG PE=4 SV=1	27667.9	261	30.2682	4	4	4	4.246	0.5981	1.556	531329
Q9I4P9_PSEAE	Q9I4P9	Flagellar hook protein FlgE OS=Pseudomonas aeruginosa (strain ATCC 15692 / PAO1 / 1C / PRS 101 / LMG 12228) GN=flgE PE=4 SV=1	48288.6	462	22.7273	6	5	5	5.12	0.6495	1.8291	801595
Q9I4Q5_PSEAE	Q9I4Q5	Uncharacterized protein OS=Pseudomonas aeruginosa (strain ATCC 15692 / PAO1 / 1C / PRS 101 / LMG 12228) GN=PA1069 PE=4 SV=1	86043.1	764	5.10471	8	5	5	2.912	0.5625	1.18996	2.67808e+06
Q9I4Q6_PSEAE	Q9I4Q6	Probable heat shock protein (Hsp90 family) OS=Pseudomonas aeruginosa (strain ATCC 15692 / PAO1 / 1C / PRS 101 / LMG 12228) GN=PA1068 PE=4 SV=1	70630.4	636	7.86164	4	3	3	3.881	0.5609	2.24711	196998
Q9I4R0_PSEAE	Q9I4R0	Uncharacterized protein OS=Pseudomonas aeruginosa (strain ATCC 15692 / PAO1 / 1C / PRS 101 / LMG 12228) GN=PA1064 PE=4 SV=1	24139.1	221	14.0271	2	2	2	2.705	0.4636	0.786418	219596
Q9I4R5_PSEAE	Q9I4R5	Uncharacterized protein OS=Pseudomonas aeruginosa (strain ATCC 15692 / PAO1 / 1C / PRS 101 / LMG 12228) GN=PA1059 PE=4 SV=1	12517.9	115	9.56522	1	1	1	2.604	0.5853	2.27377	881050
Q9I4R7_PSEAE	Q9I4R7	Uncharacterized protein OS=Pseudomonas aeruginosa (strain ATCC 15692 / PAO1 / 1C / PRS 101 / LMG 12228) GN=PA1057 PE=4 SV=1	19276	174	4.5977	1	1	1	1.993	0.3808	0.608345	7.35879e+06
Q9I4R8_PSEAE	Q9I4R8	Probable NADH dehydrogenase OS=Pseudomonas aeruginosa (strain ATCC 15692 / PAO1 / 1C / PRS 101 / LMG 12228) GN=PA1056 PE=3 SV=1	52250.1	499	9.61924	5	4	4	2.7	0.5944	0.546801	734844
Q9I4S0_PSEAE	Q9I4S0	Probable NADH dehydrogenase OS=Pseudomonas aeruginosa (strain ATCC 15692 / PAO1 / 1C / PRS 101 / LMG 12228) GN=PA1054 PE=3 SV=1	99492.2	933	6.00214	7	6	6	4.263	0.5939	1.01056	1.54251e+06
Q9I4S1_PSEAE	Q9I4S1	Uncharacterized protein OS=Pseudomonas aeruginosa (strain ATCC 15692 / PAO1 / 1C / PRS 101 / LMG 12228) GN=PA1053 PE=4 SV=1	15621.2	154	42.2078	20	6	6	5.045	0.7397	0.750279	2.13761e+08
Q9I4S3_PSEAE	Q9I4S3	Probable transporter OS=Pseudomonas aeruginosa (strain ATCC 15692 / PAO1 / 1C / PRS 101 / LMG 12228) GN=PA1051 PE=4 SV=1	46995.7	452	2.87611	1	1	1	2.515	0.5054	1.97415	93746.7
Q9I4S9_PSEAE	Q9I4S9	Uncharacterized protein OS=Pseudomonas aeruginosa (strain ATCC 15692 / PAO1 / 1C / PRS 101 / LMG 12228) GN=PA1045 PE=4 SV=1	78888.5	714	4.06162	2	2	2	3.646	0.54	0.768571	117571
Q9I4T9_PSEAE	Q9I4T9	Uncharacterized protein OS=Pseudomonas aeruginosa (strain ATCC 15692 / PAO1 / 1C / PRS 101 / LMG 12228) GN=PA1035 PE=4 SV=1	19004.8	164	11.5854	3	3	3	2.071	0.5347	0.860921	845912
Q9I4U4_PSEAE	Q9I4U4	Uncharacterized protein OS=Pseudomonas aeruginosa (strain ATCC 15692 / PAO1 / 1C / PRS 101 / LMG 12228) GN=PA1030 PE=4 SV=1	28274.5	251	9.56175	3	3	3	3.888	0.5324	0.631917	377521
Q9I4V1_PSEAE	Q9I4V1	Probable short-chain dehydrogenase OS=Pseudomonas aeruginosa (strain ATCC 15692 / PAO1 / 1C / PRS 101 / LMG 12228) GN=PA1023 PE=3 SV=1	32782.5	305	3.93443	1	1	1	2.725	0.4128	1.37158	48344.4
Q9I4V9_PSEAE	Q9I4V9	Probable glycosyl transferase OS=Pseudomonas aeruginosa (strain ATCC 15692 / PAO1 / 1C / PRS 101 / LMG 12228) GN=PA1014 PE=4 SV=1	37313.8	330	2.72727	1	1	1	2.037	0.3117	1.13041	191646
Q9I4W4_PSEAE	Q9I4W4	Uncharacterized protein OS=Pseudomonas aeruginosa (strain ATCC 15692 / PAO1 / 1C / PRS 101 / LMG 12228) GN=PA1009 PE=4 SV=1	20554.4	185	10.8108	2	2	2	1.918	0.3832	1.3539	571600
Q9I4Y4_PSEAE	Q9I4Y4	Pyocin S5 OS=Pseudomonas aeruginosa (strain ATCC 15692 / PAO1 / 1C / PRS 101 / LMG 12228) GN=pyoS5 PE=4 SV=1	56022.3	498	11.0442	6	5	5	3.063	0.6477	0.208102	2.07677e+06
Q9I4Z7_PSEAE	Q9I4Z7	Probable dna-binding stress protein OS=Pseudomonas aeruginosa (strain ATCC 15692 / PAO1 / 1C / PRS 101 / LMG 12228) GN=PA0962 PE=3 SV=1	17463.9	156	19.8718	2	2	2	2.792	0.5319	1.94889	128462
[truncated: 282 more rows]

## Sheet: Con-2
Name	Accession	Description	MW	# AA	% Coverage	TP	UP	UM	Xcorr-max	dCn-max	MMA (PPM)	iBAQ
[truncated: 837 more rows]

## Sheet: Con-3
Name	Accession	Description	MW	# AA	% Coverage	TP	UP	UM	Xcorr-max	dCn-max	MMA (PPM)	iBAQ
[truncated: 989 more rows]

[truncated: 3 more sheets: +Tobi-1, +Tobi-2, +Tobi-3]
