# Supplementary material for: Tobramycin reduces key virulence determinants in the proteome of Pseudomonas aeruginosa outer membrane vesicles
Source: PLoS One. 2019 Jan 25;14(1):e0211290. doi: 10.1371/journal.pone.0211290 (PMC6347270; doi:10.1371/journal.pone.0211290)
Supplement: S2 Table — (XLSX) [file pone.0211290.s002.xlsx]

## Sheet: DE_proteins
Uniprot	Locus	Product	log2 fold change	FDR
Q9HV33	PA4775	hypothetical protein	-4.334	0
G3XD71	PA0620	probable bacteriophage protein	-2.918	0
Q9HWN0	PA4151	acetoin catabolism protein AcoB	-2.551	0.039574
G3XD85	PA3149	probable glycosyltransferase WbpH	-2.549	0
Q9I2V1	PA1791	hypothetical protein	-2.492	0
Q9HUN9	PA4925	conserved hypothetical protein	-2.481	0.043258
Q9I0K3	PA2635	hypothetical protein	-2.285	8.4e-05
Q9HTV5	PA5235	glycerol-3-phosphate transporter GlpT	-2.28	0.031367
Q9I0U4	PA2540	conserved hypothetical protein	-2.236	0
Q9HWS8	PA4100	probable dehydrogenase	-2.209	0.004881
Q9HXW7	PA3673	glycerol-3-phosphate acyltransferase PlsB	-2.178	0
Q9I4Y4	PA0985	pyocin S5	-2.161	2.9e-05
Q9HW75	PA4326	hypothetical protein	-2.158	7.4e-05
Q9HVB8	PA4677	hypothetical protein	-2.137	0.013159
Q9I5S4	PA0642	hypothetical protein	-2.118	0
Q9I5S5	PA0641	probable bacteriophage protein	-2.102	0
Q9I602	PA0534	FAD-dependent oxidoreductase PauB1	-2.033	0.017202
P33883	PA1432	autoinducer synthesis protein LasI	-2.021	0.000478
G3XD65	PA0626	hypothetical protein	-2.008	0.005269
Q9HXE0	PA3866	Pyocin S4	-2.007	0.017209
Q06584	PA1150	pyocin S2	-2.003	0.012971
Q9I6A3	PA0397	probable cation efflux system protein	-1.943	0.000521
Q9I2G4	PA1940	hypothetical protein	-1.933	0
Q9HWA2	PA4298	hypothetical protein	-1.923	0
Q9HW96	PA4304	RcpA	-1.875	0.000849
Q9HV22	PA4786	probable short-chain dehydrogenase	-1.87	0.025746
Q9I4G0	PA1177	periplasmic nitrate reductase protein NapE	-1.848	0
Q9HUB8	PA5065	ubiquinone biosynthetic protein UbiB	-1.844	0
Q9I3Q1	PA1450	conserved hypothetical protein	-1.803	0
Q9HZI0	PA3026	conserved hypothetical protein	-1.802	0.015715
Q9HXJ8	PA3799	conserved hypothetical protein	-1.791	0
Q9I595	PA0846	probable sulfate uptake protein	-1.789	0
P15713	PA3319	non-hemolytic phospholipase C precursor PlcN	-1.783	0.027399
Q9I785	PA0047	hypothetical protein	-1.771	0
Q9HV37	PA4771	L-lactate dehydrogenase LldD	-1.76	0
Q9HZP3	PA2955	hypothetical protein	-1.76	0.000682
Q9I783	PA0049	hypothetical protein	-1.753	0.020055
Q9I544	PA0913	MgtE	-1.751	0
Q9HV64	PA4735	hypothetical protein	-1.741	0
G3XD83	PA0625	hypothetical protein	-1.729	2e-06
Q9I748	PA0084	TssC1	-1.728	0.011718
G3XD92	PA0619	probable bacteriophage protein	-1.708	0
Q9I273	PA2042	probable transporter (membrane subunit)	-1.686	0
Q9I3G0	PA1557	Cytochrome c oxidase, cbb3-type, CcoN subunit	-1.663	0.006687
Q9I0J5	PA2643	NADH dehydrogenase I chain H, NuoH	-1.652	0.000353
Q9I744	PA0088	TssF1	-1.651	1e-06
P21629	PA1071	branched-chain amino acid transport protein BraF	-1.625	6.3e-05
G3XCZ5	PA0890	arginine/ornithine transport protein AotM	-1.593	0
Q9I0V6	PA2527	MuxB	-1.582	1e-06
Q9HW81	PA4320	hypothetical protein	-1.579	0.000258
Q9HXC2	PA3891	OpuC ABC transporter, ATP-binding protein, OpuCA	-1.577	0.024831
Q9HUG8	PA4997	transport protein MsbA	-1.563	0.010086
Q9I3S6	PA1418	probable sodium:solute symport protein	-1.547	0
Q9HXF3	PA3853	probable transferase	-1.528	0
Q9HV74	PA4725	two-component sensor CbrA	-1.522	0.000302
Q9I5S6	PA0640	probable bacteriophage protein	-1.515	0
Q9I0U3	PA2541	probable CDP-alcohol phosphatidyltransferase	-1.496	0.00595
Q9I5S3	PA0643	hypothetical protein	-1.496	8e-06
Q9HUK8	PA4957	phosphatidylserine decarboxylase Psd	-1.493	0
P18275	PA5170	arginine/ornithine antiporter ArcD	-1.47	0.000712
G3XD19	PA3153	O-antigen translocase Wzx	-1.443	1e-06
Q9HW12	PA4394	conserved hypothetical protein	-1.439	0
Q9I5F5	PA0783	sodium/proline symporter PutP	-1.431	0.0013
G3XCU8	PA0628	conserved hypothetical protein	-1.43	0.009087
Q9HU17	PA5168	DctQ	-1.4	0.001233
Q9HTZ5	PA5194	hypothetical protein	-1.399	4.6e-05
Q9I0K5	PA2633	hypothetical protein	-1.399	5.2e-05
Q9HUZ9	PA4810	nitrate-inducible formate dehydrogenase FdnI, gamma subunit	-1.395	0
Q9I403	PA1341	AatQ	-1.378	0.02299
Q9I1Z1	PA2124	probable dehydrogenase	-1.375	0.000324
Q9HVM2	PA4562	conserved hypothetical protein	-1.371	0.011592
Q9I5S2	PA0644	hypothetical protein	-1.362	0
G3XD42	PA0617	probable bacteriophage protein	-1.356	0
Q9I4P5	PA1084	flagellar P-ring protein precursor FlgI	-1.353	0.001397
Q9HUY5	PA4825	Mg(2+) transport ATPase MgtA	-1.351	0.002202
Q9I3G3	PA1554	Cytochrome c oxidase, cbb3-type, CcoN subunit	-1.349	0.010943
Q9HZ86	PA3141	nucleotide sugar epimerase/dehydratase WbpM	-1.348	0.002218
Q9I5J3	PA0736	hypothetical protein	-1.345	0
Q9I786	PA0046	hypothetical protein	-1.331	0
Q9I0A8	PA2734	hypothetical protein	-1.32	7e-05
Q9HZ06	PA3234	probable sodium:solute symporter	-1.314	0.000468
Q9I7C2	PA0004	DNA gyrase subunit B, GyrB	-1.312	0.002217
Q9HVU0	PA4481	rod shape-determining protein MreB	-1.301	0.013608
Q9HXR2	PA3730	hypothetical protein	-1.297	1e-06
Q9HUG0	PA5005	probable carbamoyl transferase	-1.296	0.000602
Q9I5T0	PA0614	hypothetical protein	-1.295	0
O52759	PA4239	30S ribosomal protein S4 RpsD	-1.289	1.7e-05
Q9HXR3	PA3729	conserved hypothetical protein	-1.28	0
Q9HU29	PA5155	amino acid (lysine/arginine/ornithine/histidine/octopine) ABC transporter membrane protein	-1.279	0
Q9HUE7	PA5022	conserved hypothetical protein	-1.266	0.000445
Q9I5S0	PA0646	hypothetical protein	-1.264	5.1e-05
Q9I1N2	PA2237	PslG	-1.255	0
Q9I6E6	PA0347	glycerophosphoryl diester phosphodiesterase GlpQ	-1.245	0.018768
Q9I397	PA1625	conserved hypothetical protein	-1.242	0.015266
Q9I3A7	PA1615	probable lipase	-1.236	0.003897
Q9I120	PA2462	hypothetical protein	-1.233	0.000555
Q9I2A6	PA2003	3-hydroxybutyrate dehydrogenase BdhA	-1.231	0.001624
Q9HVL9	PA4565	glutamate 5-kinase ProB	-1.216	0.014467
Q9I550	PA0907	lysis phenotype activator, AlpA	-1.202	1e-06
Q9I547	PA0910	AlpD	-1.189	0
Q9I5M1	PA0705	alpha-1,6-rhamnosyltransferase MigA	-1.18	0.000543
G3XCX5	PA0618	probable bacteriophage protein	-1.168	0.001055
Q9HXI6	PA3816	O-acetylserine synthase CysE	-1.162	0
P08308	PA5172	ornithine carbamoyltransferase ArcB, catabolic	-1.158	0.008394
G3XCT9	PA0616	hypothetical protein	-1.15	8e-06
Q9HW82	PA4319	conserved hypothetical protein	-1.141	1e-05
Q9HU70	PA5114	hypothetical protein	-1.139	0.001511
Q9I1G9	PA2306	AmbA	-1.112	0.001245
Q9LCT3	PA4403	secretion protein SecA	-1.099	0.015308
Q9I3H0	PA1547	hypothetical protein	-1.098	0.021754
Q9I4P6	PA1083	flagellar L-ring protein precursor FlgH	-1.085	0.005259
G3XD86	PA0613	hypothetical protein	-1.076	0.045068
Q9I787	PA0045	hypothetical protein	-1.071	0
Q9HU66	PA5118	thiazole biosynthesis protein ThiI	-1.067	0.00327
Q9I083	PA2760	OprQ	-1.067	0.000293
Q9I706	PA0126	hypothetical protein	-1.023	1.6e-05
Q9HT77	PA5496	class II (cobalamin-dependent) ribonucleotide-diphosphate reductase subunit, NrdJb	-1.022	3e-06
Q9I5S9	PA0623	probable bacteriophage protein	-1.014	0.010893
Q9I4S0	PA1054	ShaA	-1.012	0.023099
Q9I546	PA0911	AlpE	-1	5.1e-05
Q9I0Q2	PA2584	CDP-diacylglycerol--glycerol-3-phosphate 3-phosphatidyltransferase PgsA	-0.985	0.004165
Q9HT14	PA5560	ATP synthase A chain AtpB	-0.983	0.000139
Q9I0V8	PA2525	OpmB	-0.983	0.00462
G3XD46	PA4418	penicillin-binding protein 3 FtsI	-0.975	0
Q9I1M7	PA2242	PslL	-0.96	9e-06
Q9HU63	PA5121	hypothetical protein	-0.958	0.00027
Q9I600	PA0536	hypothetical protein	-0.952	0
Q9I137	PA2445	glycine cleavage system protein P2, GcvP2	-0.948	0.0141
Q9HZ78	PA3150	LPS biosynthesis protein WbpG	-0.929	0.00014
Q9I0U8	PA2536	probable phosphatidate cytidylyltransferase	-0.926	0.000463
Q03023	PA1249	alkaline metalloproteinase precursor AprA	-0.912	0.049
Q9I2E5	PA1959	bacitracin resistance protein BacA	-0.889	1.8e-05
Q9I4Z8	PA0961	probable cold-shock protein	-0.883	0.009419
Q9I660	PA0458	probable major facilitator superfamily (MFS) transporter	-0.876	0.000826
Q9I4U4	PA1030	hypothetical protein	-0.872	0.014327
Q9I028	PA2815	probable acyl-CoA dehydrogenase	-0.851	0.001191
Q9I404	PA1340	AatM	-0.844	0.00022
Q9I768	PA0064	hypothetical protein	-0.84	0.000884
Q9HXZ9	PA3631	conserved hypothetical protein	-0.824	0.013597
Q9HZ49	PA3189	probable permease of ABC sugar transporter	-0.805	0.024269
G3XD68	PA0634	hypothetical protein	-0.801	0.009854
Q9I1N4	PA2235	PslE	-0.787	0.024684
Q9HTD2	PA5434	tryptophan permease Mtr	-0.782	0.013169
Q9I791	PA0041	probable hemagglutinin	-0.777	0.002328
Q9I794	PA0038	hypothetical protein	-0.776	0.018438
P45682	PA3623	conserved hypothetical protein	-0.762	0.00282
Q9I146	PA2436	hypothetical protein	-0.756	0.030199
Q9HUW8	PA4842	hypothetical protein	-0.75	0.007188
Q9HVI9	PA4598	Resistance-Nodulation-Cell Division (RND) multidrug efflux transporter MexD	-0.725	0.018482
Q9I557	PA0889	arginine/ornithine transport protein AotQ	-0.725	0.006467
Q59640	PA3651	phosphatidate cytidylyltransferase CdsA	-0.72	0.001198
Q9I2S5	PA1820	sodium/proton antiporter NhaB	-0.72	0.017556
Q9HWF2	PA4246	30S ribosomal protein S5 RpsE	-0.715	0.003711
Q9I537	PA0920	alanyl-phosphatidylglycerol synthase	-0.696	0.047998
Q9I338	PA1689	conserved hypothetical protein	-0.666	0.000934
Q9I7C1	PA0005	lysophosphatidic acid acyltransferase, LptA	-0.637	0.00112
Q9I6Z1	PA0141	conserved hypothetical protein	-0.635	0.005132
Q9I201	PA2114	probable major facilitator superfamily (MFS) transporter	-0.613	0.048396
Q9HWD0	PA4268	30S ribosomal protein S12 RpsL	-0.588	0.000881
G3XD11	PA1178	PhoP/Q and low Mg2+ inducible outer membrane protein H1 precursor OprH	-0.58	0.010682
Q9HT91	PA5479	proton-glutamate symporter GltP	-0.569	0.011113
Q9HVY5	PA4430	probable cytochrome b	-0.565	0.003775
Q9I689	PA0428	probable ATP-dependent RNA helicase	-0.509	0.033049
G3XD29	PA3887	Na+/H+ antiporter NhaP	-0.491	0.002601
Q9I2B6	PA1993	probable major facilitator superfamily (MFS) transporter	-0.487	0.030471
Q9HUM0	PA4944	Hfq	0.792	0.034524
P37799	PA4847	biotin carboxyl carrier protein AccB	0.843	0.00031
Q9I669	PA0449	hypothetical protein	0.943	0.023556
P28810	PA3570	methylmalonate-semialdehyde dehydrogenase MmsA	1.261	0.028363
Q9HVG6	PA4625	cyclic diguanylate-regulated TPS partner A, CdrA	1.283	9e-06
G3XCW2	PA2018	Resistance-Nodulation-Cell Division (RND) multidrug efflux transporter MexY	1.522	4e-06
Q9HZE6	PA3062	PelC	1.559	0
Q9HWK6	PA4175	protease IV	1.604	0.039345
G3XCU9	PA2020	MexZ	2.091	0.012948
P42512	PA4221	Fe(III)-pyochelin outer membrane receptor precursor FptA	2.122	0.003118
Q9I576	PA0865	4-hydroxyphenylpyruvate dioxygenase Hpd	2.123	0.000983
Q9HY81	PA3529	alkylhydroperoxide reductase C	2.284	0.029803
G3XCY8	PA4514	probable outer membrane receptor for iron transport	2.389	0
Q9HWP2	PA4139	hypothetical protein	2.842	0
Q9HZE5	PA3063	PelB	3.389	0.018668
Q9I4G9	PA1168	hypothetical protein	3.49	0
Q9HWP0	PA4141	hypothetical protein	3.559	0.000496
