# Supplementary material for: Tobramycin reduces key virulence determinants in the proteome of Pseudomonas aeruginosa outer membrane vesicles
Source: PLoS One. 2019 Jan 25;14(1):e0211290. doi: 10.1371/journal.pone.0211290 (PMC6347270; doi:10.1371/journal.pone.0211290)
Supplement: S3 Table — (XLSX) [file pone.0211290.s003.xlsx]

## Sheet: S3Table
Uniprot	Locus	Name	Product	ctrl1	ctrl2	ctrl3	Tobi1	Tobi2	Tobi3
Q9I6F1	PA0342	ThyA	thymidylate synthase	0	0	0	88182	356092	91515.1
Q9HXP3	PA3751	PurT	phosphoribosylglycinamide formyltransferase 2	0	0	0	37118.9	672823	57906.8
Q9HUE8	PA5021	PA5021	probable sodium/hydrogen antiporter	0	0	0	132710	133610	153674
Q9HUC6	PA5053	HslV	heat shock protein HslV	0	0	0	153039	1.47053e+06	486471
Q9I7B3	PA0013	PA0013	conserved hypothetical protein	235010	210209	254218	0	0	0
Q9I755	PA0077	IcmF1	IcmF1	24050.5	48405.1	19316.6	0	0	0
Q9I6L3	PA0277	PA0277	conserved hypothetical protein	219890	235281	150680	0	0	0
Q9I6I7	PA0304	SpuH	polyamine transport protein PotI	199260	571082	106089	0	0	0
Q9I6C8	PA0366	PA0366	probable aldehyde dehydrogenase	29384.2	16239.4	29171.5	0	0	0
G3XCX3	PA0396	PilU	twitching motility protein PilU	42601.3	69301.9	89202.1	0	0	0
Q9I664	PA0454	PA0454	conserved hypothetical protein	35158.1	71253.1	34606.5	0	0	0
G3XD57	PA0636	PA0636	hypothetical protein	37250.6	77741	68833.9	0	0	0
Q9I5E9	PA0789	PA0789	probable amino acid permease	47553.9	330596	94834.2	0	0	0
Q9I540	PA0917	Kup	potassium uptake protein Kup	61695.3	311931	51589.7	0	0	0
Q9I4S9	PA1045	PA1045	hypothetical protein	67642.3	96929.6	21247.4	0	0	0
Q9I4R8	PA1056	ShaC	ShaC	133041	605832	147525	0	0	0
Q9I4F5	PA1183	DctA	C4-dicarboxylate transport protein	267104	417309	180822	0	0	0
Q9I3W6	PA1378	PA1378	hypothetical protein	60906.5	99125.6	192513	0	0	0
Q9I3Q0	PA1451	PA1451	conserved hypothetical protein	164183	460287	335688	0	0	0
Q9I2E0	PA1964	PA1964	probable ATP-binding component of ABC transporter	65112.5	307461	20413.3	0	0	0
Q9I2A5	PA2004	PA2004	conserved hypothetical protein	2.05191e+06	618944	360497	0	0	0
Q9I236	PA2079	PA2079	probable amino acid permease	99655	250514	98751.3	0	0	0
Q9I1N6	PA2233	PslC	PslC	55060.2	195342	160534	0	0	0
Q9I0Q5	PA2581	PA2581	hypothetical protein	100184	213940	181242	0	0	0
Q9I0I5	PA2653	PA2653	probable transporter	46526.1	94643.2	79202.7	0	0	0
Q9HZZ2	PA2851	Efp	translation elongation factor P	382340	593967	71562.3	0	0	0
Q9HZL6	PA2988	LolE	lipoprotein localization protein LolE	58470.9	452199	88576.9	0	0	0
Q9HZK9	PA2996	NqrD	Na+-translocating NADH:uniquinone oxidoreductase subunit Nqr4	111931	118248	352880	0	0	0
Q9HZ81	PA3146	WbpK	probable NAD-dependent epimerase/dehydratase WbpK	81554	150998	73968.2	0	0	0
Q9HZ80	PA3147	WbpJ	probable glycosyl transferase WbpJ	78178.6	225708	91756.2	0	0	0
Q9HZ23	PA3217	CyaB	CyaB	54469.2	54797.8	34822.6	0	0	0
Q9HYR8	PA3327	PA3327	probable non-ribosomal peptide synthetase	15189.6	11299.7	8650.76	0	0	0
P11436	PA3366	AmiE	aliphatic amidase	56618.2	157714	132003	0	0	0
Q9HY83	PA3526	MotY	MotY	571571	220385	1.07502e+06	0	0	0
Q9HY63	PA3554	ArnA	ArnA	190492	297947	122318	0	0	0
Q9HY08	PA3620	MutS	DNA mismatch repair protein MutS	13094.5	38584.1	11985	0	0	0
Q9HXT1	PA3710	PA3710	probable GMC-type oxidoreductase	45176.1	225826	86809.9	0	0	0
Q9HXM9	PA3766	PA3766	probable aromatic amino acid transporter	596337	338970	107423	0	0	0
G3XCX0	PA3789	PA3789	hypothetical protein	59769.3	226338	98158.9	0	0	0
G3XD18	PA3872	NarI	respiratory nitrate reductase gamma chain	316811	221746	301228	0	0	0
Q9HX67	PA3949	PA3949	hypothetical protein	19220.4	29947.9	17625.7	0	0	0
Q9HWZ6	PA4031	Ppa	inorganic pyrophosphatase	95584.7	223290	162161	0	0	0
Q9HWG1	PA4233	PA4233	probable major facilitator superfamily (MFS) transporter	50905.4	312478	367024	0	0	0
Q9HWB6	PA4284	RecB	exodeoxyribonuclease V beta chain	11606.5	8624.31	9178.94	0	0	0
P47203	PA4408	FtsA	cell division protein FtsA	80825.8	124624	69432.9	0	0	0
Q9HW01	PA4412	MurG	UDP-N-acetylglucosamine--N-acetylmuramyl-(pentapeptide) pyrophosphoryl-undecaprenol N-acetylglucosamine transferase	68505.8	204519	75110.2	0	0	0
P22608	PA4526	PilB	type 4 fimbrial biogenesis protein PilB	28900.8	43038.3	22180.8	0	0	0
Q9HVK2	PA4582	PA4582	conserved hypothetical protein	2.2631e+06	3.99243e+06	2.69823e+06	0	0	0
Q9HVJ1	PA4595	PA4595	probable ATP-binding component of ABC transporter	80992.8	116981	28349.6	0	0	0
P34003	PA5039	AroK	shikimate kinase	120161	235448	76889.1	0	0	0
Q9HUA6	PA5077	OpgH	OpgH	38274.6	190859	10057.6	0	0	0
Q9HTV0	PA5244	PA5244	conserved hypothetical protein	74483	342525	80188.1	0	0	0
Q9HTM0	PA5338	SpoT	guanosine-3',5'-bis(diphosphate) 3'-pyrophosphohydrolase	19880.8	33286.4	22143	0	0	0
G3XD02	PA5368	PstC	membrane protein component of ABC phosphate transporter	28420.4	44832.3	20092.1	0	0	0
Q9HTD6	PA5430	PA5430	hypothetical protein	692050	1.73161e+06	698278	0	0	0
Q9HTA4	PA5466	PA5466	hypothetical protein	79130.3	5.57844e+06	98179.3	0	0	0
Q9HT30	PA5544	PA5544	conserved hypothetical protein	67664.6	61388	59449.5	0	0	0
